# Supplementary material for: Genetic Influences on Translation in Yeast
Source: PLoS Genet. 2014 Oct 23;10(10):e1004692. doi: 10.1371/journal.pgen.1004692 (PMC4207643; doi:10.1371/journal.pgen.1004692)
Supplement: Data S1 — Influence of annotated nonsense and frameshift mutations on translation. (XLSX) [file pgen.1004692.s012.xlsx]

## Sheet: nonsense SNPs
nonsenseInBYOrRM	chromosome	positionOfSNP	ORF	gene	effectOnTranslation
RM	chrI	36524	YAL059W	ECM1	upstream of actual ORF - annotation error
RM	chrI	186936	YAR031W	PRM9	low expression
RM	chrII	573983	YBR169C	SSE2	visible effect, close to end
RM	chrIV	1470784	YDR512C	EMI1	upstream of actual ORF - annotation error
RM	chrX	27163	YJL214W	HXT8	low expression
RM	chrXI	272649	YKL090W	CUE2	visible effect
RM	chrXI	549457	YKR056W	TRM2	upstream of actual ORF - annotation error
RM	chrXI	549543	YKR056W	TRM2	upstream of actual ORF - annotation error
RM	chrXI	573386	YKR069W	MET1	visible effect, close to end
RM	chrXIII	367606	YMR048W	CSM3	visible effect
RM	chrXIV	505410	YNL065W	AQR1	visible effect, close to end
RM	chrXIV	688148	YNR033W	ABZ1	multi-base substitution miscalled as nonsense
RM	chrXV	34772	YOL154W	ZPS1	visible effect
RM	chrXV	207397	YOL063C	CRT10	visible effect, close to end
RM	chrXV	344472	YOR009W	TIR4	low expression
RM	chrXV	389923	YOR032C	HMS1	visible effect, close to end
RM	chrXV	522199	YOR107W	RGS2	visible effect, close to end
RM	chrXV	631073	YOR157C	PUP1	multi-base substitution miscalled as nonsense
BY	chrII	615204	YBR197C	YBR197C	stop loss compensated by downstream stop
BY	chrIV	384602	YDL037C	BSC1	low expression
BY	chrV	213896	YER030W	CHZ1	stop loss compensated by downstream stop
BY	chrIX	34088	YIL164C	NIT1	visible effect, NIT1 is the upstream portion of a longer ORF in RM and other strains and species
BY	chrIX	133870	YIL121W	QDR2	low expression
BY	chrIX	411837	YIR029W	DAL2	stop loss compensated by downstream stop
BY	chrX	629082	YJR108W	ABM1	low expression
BY	chrXI	149388	YKL161C	KDX1	visible effect
BY	chrXV	389237	YOR031W	CRS5	visible effect, known pseudogene in BY but not RM
BY	chrXVI	68882	YPL255W	BBP1	visible effect

## Sheet: frameshifts
chromosome	position	ref/alt	ORF	positionInMRNA	gene
chrI	186878	TT/TTT	YAR031W	43-44	PRM9	low expression
chrII	383177	GG/GGG	YBR073W	66-67	RDH54	upstream of actual ORF - annotation error
chrII	456734	CGCAATCGCAATC/CGCAATCGCAATCGCAATC/GCAATCGCAATCGCAATC	YBR108W	1913-1925	AIM3	problematic read alignents at indel, may not be real
chrII	746363	ATCTGCAATCTGCAATCT/ATCTGCAATCT	YBR272C	1424-1441	HSM3	at end
chrIV	310658	TTTTTTTTT/TTTTTTTT	YDL080C	1806-1814	THI3	at end
chrIV	1456626	AAAA/AAAAA	YDR504C	66-69	SPG3	low expression
chrV	526639	CC/CCC	YER170W	666-667	ADK2	visible gene extension
chrVI	205946	CCC/CCCC	YFR026C	310-312	ULI1	low expression
chrVII	3276	AAAAAAAA/AAAAAAAAA/AAAAAAAAAA	YGL263W	487-494	COS12	visible premature termination
chrVIII	174971	AAAAAAA/AAAAAA	YHR032W	1628-1634	ERC1	visible gene extension
chrVIII	344321	TT/TTT	YHR118C	1307-1308	ORC6	at end
chrVIII	474629	AAAAA/AAAA	YHR185C	708-712	PFS1	at end
chrX	28304	CCAAC/C	YJL214W	1418-1422	HXT8	low expression
chrX	28330	GGG/GG	YJL214W	1444-1446	HXT8	low expression
chrX	391438	TTTTTTT/TTTTTT	YJL028W	128-134	YJL028W	low expression
chrX	391632	AAAAA/AAAA	YJL028W	322-326	YJL028W	low expression
chrXI	68469	C/GC	YKL198C	1752	PTK1	problematic read alignents at indel, may not be real
chrXI	411482	AA/AAA	YKL015W	2939-2940	PUT3	at end
chrXII	385576	AAAAA/AAA	YLR119W	43-47	SRN2	upstream of actual ORF - annotation error
chrXII	494373	AAAAAAA/AAAAAAAA	YLR164W	491-497	YLR164W	low expression
chrXII	510209	TTT/TT	YLR176C	22-24	RFX1	upstream of actual ORF - annotation error
chrXII	769163	ATATATATATATATATATA/ATATATATATATATA	YLR318W	2622-2640	EST2	low expression
chrXIII	312172	AAA/AAAA	YMR019W	17-19	STB4	upstream of actual ORF - annotation error
chrXIV	157418	TTTTTTTT/TTTTTTT	YNL260C	31-38	YNL260C	upstream of actual ORF - annotation error
chrXIV	205280	TGATATG/TG	YNL237W	93-99	YTP1	visible premature termination
chrXIV	472576	GGGGGGGGG/GGGGGGGG	YNL083W	1200-1208	SAL1	visible gene extension
chrXIV	704487	A/ATA	YNR044W	789	AGA1	problematic read alignents at indel, may not be real
chrXIV	780323	TTTTTTTTTT/TTTTTTTTTTT/TTTTTTTTTTTT	YNR075W	408-417	COS10	visible premature termination
chrXV	522253	AAA/AAAA	YOR107W	901-903	RGS2	downstream of premature stop
chrXV	608650	TTTTTTTT/TTTTTTTTT/TTTTTTTTTT	YOR148C	541-548	SPP2	at end
chrXV	656378	GGG/GG	YOR172W	2169-2171	YOR172W	low expression
chrXVI	922731	AAAAAAAA/AAAAAAA	YPR192W	872-879	AQY1	visible gene extension
