# Supplementary material for: Genetic Influences on Translation in Yeast
Source: PLoS Genet. 2014 Oct 23;10(10):e1004692. doi: 10.1371/journal.pgen.1004692 (PMC4207643; doi:10.1371/journal.pgen.1004692)
Supplement: Data S2 — Complete raw and processed data. (XLSX) [file pgen.1004692.s013.xlsx]

## Sheet: ParentsAllReads_rawCounts
ORF	BY_mRNA	BY_FP	RM_mRNA	RM_FP
R0020C	0	0	0	0
R0040C	0	0	0	0
YAL001C	10825	4388	7169	6850
YAL005C	9438	117040	4198	87594
YAL007C	7799	9200	7088	14314
YAL010C	2225	1097	2097	1969
YAL014C	1984	2513	2157	4183
YAL015C	2663	875	2311	1859
YAL016C-A	5	1	8	17
YAL016C-B	0	0	0	0
YAL018C	13	5	7	15
YAL020C	2028	1064	2067	1690
YAL021C	4224	11881	3508	24458
YAL022C	8055	3935	5246	5161
YAL023C	11481	29792	10527	41230
YAL024C	1953	2228	1923	4006
YAL025C	6879	5004	9014	16152
YAL026C-A	329	19	198	33
YAL026C	6236	6289	4783	8687
YAL029C	7876	3797	8742	6359
YAL031C	3250	2361	2597	4079
YAL032C	1640	1692	1801	4286
YAL034C-B	1	0	8	2
YAL034C	699	470	601	1149
YAL036C	8452	8173	10442	21396
YAL037C-A	12	1	10	3
YAL037C-B	9	2	3	2
YAL039C	2741	4468	3498	14851
YAL040C	1476	1964	1855	3907
YAL042C-A	10	0	9	0
YAL043C	3579	5062	3898	12267
YAL044C	45017	54516	27497	68631
YAL045C	17	2	16	7
YAL046C	1263	3069	2306	6053
YAL047C	1385	1142	1317	2316
YAL048C	2044	1263	2010	2258
YAL049C	6029	7490	10898	21090
YAL054C	399	207	429	569
YAL056C-A	22	3	12	1
YAL059C-A	16	0	9	11
YAL063C-A	45	0	0	1
YAL063C	95	25	56	1
YAL064C-A	1	0	0	0
YAL065C	2	0	0	0
YAL067C	360	189	0	2
YAL068C	1	0	0	2
YAR002C-A	11369	14932	10597	21860
YAR007C	8446	11749	7558	24416
YAR009C	124	16	0	0
YAR010C	0	0	0	0
YAR014C	10252	6306	7962	10049
YAR018C	2466	2020	2338	3524
YAR019C	1022	716	1013	1536
YAR020C	49	3	47	2
YAR023C	799	63	576	392
YAR030C	29	2	4	0
YAR035C-A	1	0	1	0
YAR047C	33	0	0	0
YAR060C	0	0	0	0
YAR069C	0	0	0	0
YAR070C	2	0	0	0
YBL001C	10243	13902	8203	22582
YBL003C	90210	69134	59639	95762
YBL006C	9028	3521	5899	6193
YBL007C	10098	40357	6426	58415
YBL010C	3047	1505	2516	2776
YBL012C	3	0	1	0
YBL014C	4027	605	3454	1169
YBL017C	10924	25521	10611	28471
YBL018C	3114	1625	2494	3075
YBL021C	2170	1532	1871	3089
YBL022C	8459	17071	10995	39674
YBL023C	4651	4700	5129	8696
YBL028C	6526	3633	5554	9671
YBL029C-A	1423	2093	1241	4805
YBL030C	13979	73869	19453	288264
YBL033C	2795	3672	4071	9715
YBL034C	2048	3062	1911	5346
YBL035C	2379	4272	2596	7966
YBL036C	7429	5450	7459	10514
YBL039C-A	0	0	0	0
YBL039C	25026	14065	22458	43567
YBL040C	13838	6466	9860	9547
YBL042C	7910	3769	12178	13552
YBL045C	13325	32228	30195	137590
YBL047C	9852	50528	7481	67295
YBL051C	3092	13927	2218	19739
YBL052C	8018	1092	5844	1525
YBL055C	5115	1506	4325	2714
YBL057C	5005	3324	4067	4630
YBL059C-A	2309	1882	2563	5827
YBL061C	7881	3693	7397	6911
YBL064C	3930	9869	4835	19763
YBL066C	1116	1737	1526	5690
YBL067C	3944	3009	4139	4703
YBL070C	14	0	19	1
YBL071C-B	292	30	396	25
YBL071C	20	10	19	5
YBL072C	31337	44346	35291	126884
YBL074C	1529	742	1497	1416
YBL075C	2781	131	2557	264
YBL076C	36544	72174	39117	108288
YBL078C	1649	3942	1278	4107
YBL080C	2883	781	2422	2363
YBL082C	2238	2050	2433	4022
YBL083C	91	6	127	33
YBL084C	2596	1842	2892	3460
YBL086C	2295	2170	2527	4520
YBL087C	43933	46614	46534	121458
YBL088C	2383	631	2164	980
YBL091C-A	829	1218	822	1939
YBL091C	5026	12814	5629	19765
YBL093C	5900	3176	4048	5256
YBL094C	33	1	40	6
YBL096C	10	0	12	0
YBL100C	2	0	0	1
YBL101C	2181	6128	1934	11416
YBL103C	3675	2969	3299	5484
YBL104C	2981	2184	3485	4743
YBL105C	5353	7399	5328	12855
YBL106C	1775	605	1771	1682
YBL107C	2692	1625	2763	4279
YBL108C-A	0	0	0	0
YBL111C	0	0	0	0
YBL112C	0	0	0	0
YBL113C	102	4	41	8
YBR001C	4637	4337	2877	4076
YBR002C	4088	1662	6049	3334
YBR004C	1536	1285	2125	2668
YBR007C	2951	3357	1814	5404
YBR008C	2203	67	1564	120
YBR009C	64840	44825	44219	77175
YBR011C	30895	222782	24223	359935
YBR012C	568	117	1022	569
YBR013C	621	1209	824	939
YBR014C	7097	5423	4256	8021
YBR015C	5216	13979	6015	21922
YBR017C	9275	9021	10376	14400
YBR018C	301	37	67	20
YBR019C	133	42	45	30
YBR023C	10876	7804	10183	13019
YBR025C	23051	66058	29364	142226
YBR026C	4212	12262	2583	9816
YBR027C	454	30	365	36
YBR028C	4794	3749	4748	5617
YBR029C	5152	8338	8441	23777
YBR034C	8520	4965	10870	15610
YBR035C	7197	14097	6543	23764
YBR036C	9756	10986	8617	18233
YBR037C	1960	2268	2432	6530
YBR042C	5392	2219	4232	3323
YBR043C	11669	1467	6927	1169
YBR044C	3992	910	5103	3034
YBR045C	876	202	1034	702
YBR046C	1323	2847	1118	3808
YBR049C	7234	16324	7105	30583
YBR050C	76	44	57	48
YBR052C	7303	12061	6489	18621
YBR053C	6631	4928	4018	6405
YBR055C	4426	2363	4288	3389
YBR056C-B	16	8	14	15
YBR057C	3578	4117	3271	6761
YBR058C-A	7761	6844	4850	10562
YBR058C	5402	5908	4774	12758
YBR059C	3422	9813	3746	15093
YBR060C	2524	2226	3203	5611
YBR061C	3882	2788	4698	8593
YBR062C	3242	2052	2759	4316
YBR063C	3152	75	2690	102
YBR065C	3000	1711	2446	2585
YBR066C	5645	4894	1043	1713
YBR067C	10098	32491	1069	4594
YBR068C	80	67	87	59
YBR069C	698	154	532	222
YBR070C	3311	1519	2584	2635
YBR072C-A	50	3	15	3
YBR076C-A	689	105	598	98
YBR077C	3804	4705	3968	7722
YBR079C	14244	30840	18868	94203
YBR080C	5130	14832	5750	26142
YBR081C	5601	3903	6130	7084
YBR082C	8437	29017	8572	65444
YBR084C-A	32733	100861	49801	266444
YBR085C-A	8931	12706	6501	22151
YBR086C	7960	18035	6548	25549
YBR088C	8094	12998	9738	24565
YBR089C-A	2237	4423	2741	9046
YBR090C	435	234	567	712
YBR091C	2147	1529	2708	5336
YBR092C	2747	1061	2691	1538
YBR093C	3219	623	1224	410
YBR095C	3024	2334	2764	4142
YBR099C	254	3	315	9
YBR101C	8554	6733	7624	17435
YBR102C	2573	4055	2391	7859
YBR103C-A	2	1	1	0
YBR105C	1943	2747	310	1420
YBR107C	921	352	2236	1006
YBR109C	6198	23973	8374	51601
YBR111C	8498	12064	6973	18796
YBR112C	5139	13256	5745	31825
YBR115C	13841	78822	15117	127903
YBR116C	17	1	15	1
YBR117C	81	125	66	275
YBR120C	1601	1782	2111	7085
YBR121C-A	0	0	0	0
YBR121C	35409	43190	32257	79715
YBR122C	5721	3859	6752	14750
YBR123C	3618	3666	3316	6043
YBR125C	3257	1588	2756	3638
YBR126C	12750	46589	9522	68018
YBR127C	43197	146562	39071	169490
YBR128C	1605	564	896	504
YBR129C	7369	2477	6061	4202
YBR130C	2817	4073	2504	7879
YBR131C-A	0	0	0	0
YBR132C	773	3379	247	1892
YBR133C	4790	3067	4980	5556
YBR138C	3729	2530	3310	3837
YBR140C	4880	6456	3723	7814
YBR141C	1071	897	1381	2132
YBR143C	33476	28755	38049	61498
YBR144C	12	6	8	1
YBR150C	1257	1599	2248	4648
YBR154C	16013	12215	16835	33035
YBR156C	1227	2015	1136	4470
YBR157C	4154	2539	604	497
YBR162C	18833	86528	13995	99902
YBR164C	8818	6779	7245	12389
YBR166C	8678	3857	8597	8101
YBR167C	932	676	1158	2178
YBR169C	2415	7937	1643	6070
YBR170C	3923	4404	4517	10061
YBR172C	5364	6080	8088	16900
YBR173C	2784	6971	3317	21360
YBR174C	26	2	41	6
YBR177C	12251	29350	11357	51087
YBR179C	4477	2522	4698	7293
YBR181C	24244	21460	20573	45921
YBR182C-A	46	47	48	21
YBR182C	2548	673	3776	2893
YBR185C	2190	2576	2656	8394
YBR188C	1330	1516	1291	2520
YBR193C	1327	1492	1059	2632
YBR195C	4824	2375	2561	2640
YBR196C-A	51	0	168	1
YBR196C-B	48	1	94	2
YBR196C	81422	291185	49913	267135
YBR197C	1143	1461	507	1058
YBR198C	4170	7138	3771	13853
YBR201C-A	166	211	231	571
YBR204C	3423	1931	2032	2526
YBR208C	9176	17991	4551	8354
YBR211C	4725	1918	3233	2361
YBR216C	6240	2806	5457	4848
YBR218C	9073	26715	13344	53233
YBR219C	6	0	5	0
YBR220C	7433	2152	6496	3558
YBR221C	17588	40358	16572	69690
YBR222C	1929	5488	1954	10124
YBR223C	929	650	825	1292
YBR226C	133	3	130	13
YBR227C	3146	3127	3941	6946
YBR229C	5670	6444	2954	8373
YBR230C	1817	7865	1941	15242
YBR231C	1571	2501	1656	5792
YBR232C	9	0	7	0
YBR234C	4635	16192	6666	25027
YBR236C	5159	3283	5229	6915
YBR238C	918	2590	1300	9786
YBR239C	839	911	1555	2358
YBR240C	872	186	587	293
YBR241C	1157	2605	811	2968
YBR243C	2848	3673	2568	4583
YBR245C	4038	13136	3855	21030
YBR247C	3753	4262	6802	16062
YBR248C	14901	16199	15992	29905
YBR249C	19591	44549	24452	88420
YBR254C	4070	2441	3015	4320
YBR255C-A	717	1805	519	2389
YBR256C	13710	5691	10374	9651
YBR258C	1232	661	975	1167
YBR260C	2307	3540	2356	6921
YBR261C	1805	3399	2351	9402
YBR262C	2916	1976	3594	5270
YBR264C	2119	2139	1713	3511
YBR266C	2	1	1	0
YBR269C	1647	6231	1037	7112
YBR270C	2177	291	1724	371
YBR272C	4871	2189	5173	4698
YBR273C	5672	4674	5288	9685
YBR275C	4948	3272	3521	5704
YBR276C	7077	1393	6702	2070
YBR277C	19	2	4	2
YBR280C	1242	1773	1055	2430
YBR281C	3425	3492	3851	5456
YBR283C	13058	23981	12624	43148
YBR288C	6960	3947	6626	7007
YBR291C	13616	9021	15760	20089
YBR292C	94	3	125	4
YBR296C-A	0	0	0	0
YBR296C	268	284	39	31
YBR298C-A	0	0	0	0
YBR298C	1052	30	3678	87
YBR300C	1	0	1	0
YBR302C	0	0	0	0
YCL002C	4471	627	4170	1282
YCL007C	15	8	12	4
YCL008C	1725	2775	1610	5736
YCL009C	8185	45049	5658	88745
YCL010C	4987	2074	3847	3543
YCL011C	21549	12539	19291	21106
YCL012C	977	1747	899	3289
YCL016C	3594	1177	3222	2797
YCL017C	6593	13965	8651	35905
YCL022C	1	0	0	1
YCL023C	0	0	0	0
YCL025C	720	297	905	659
YCL026C-A	80	32	157	209
YCL026C-B	868	3092	3103	38251
YCL029C	2510	1839	2626	5020
YCL030C	61494	134894	49924	189047
YCL031C	10440	5102	10993	11226
YCL033C	2643	3585	2231	5838
YCL035C	5369	19948	4222	24069
YCL037C	3872	24935	2871	57739
YCL038C	2918	1988	1460	1836
YCL041C	835	6049	508	3206
YCL043C	24538	135676	18844	181786
YCL044C	1116	2634	1043	5900
YCL045C	6412	17902	5773	25469
YCL047C	3474	2139	3071	4016
YCL049C	1736	1742	1174	2584
YCL050C	5350	22786	4846	43813
YCL052C	7672	2494	7095	4871
YCL056C	1893	392	1501	1351
YCL057C-A	2813	6930	4400	20881
YCL058C	597	16	960	44
YCL059C	8143	5434	8557	13942
YCL061C	3493	3623	2926	6273
YCL064C	325	54	294	173
YCL067C	0	0	0	0
YCL068C	0	0	0	1
YCL073C	2	0	0	0
YCR002C	4540	8714	4488	16475
YCR004C	9561	24652	7076	33349
YCR005C	233521	77810	124397	95914
YCR006C	226	24	176	16
YCR007C	668	212	683	234
YCR009C	13890	15340	10635	21215
YCR010C	77	57	34	39
YCR011C	22158	16303	11050	13625
YCR013C	106	16	73	37
YCR014C	3515	78	2463	89
YCR015C	3297	1121	2602	1814
YCR017C	5396	6470	5499	8979
YCR018C-A	62	128	38	28
YCR018C	1833	636	96	27
YCR020C-A	2884	1972	2496	3743
YCR020C	1506	203	1262	235
YCR021C	446	285	262	336
YCR022C	18	34	21	37
YCR023C	4561	1977	4696	2711
YCR024C-A	9902	53144	7854	93584
YCR024C-B	18988	413	18087	495
YCR024C	937	772	1458	2551
YCR025C	72	6	98	13
YCR026C	6422	3710	6586	5591
YCR027C	2009	1471	2442	3025
YCR028C-A	4863	18206	5410	31720
YCR028C	3614	1426	3801	2685
YCR030C	3184	10795	2721	21592
YCR031C	27080	123684	31763	302688
YCR035C	9041	3363	9195	8295
YCR037C	10912	2966	5990	7671
YCR038C	956	227	613	194
YCR039C	0	0	0	0
YCR042C	7422	3823	7000	6441
YCR043C	4188	6412	4550	10814
YCR044C	4507	2486	4752	4075
YCR045C	35	27	30	33
YCR046C	1393	3567	1762	11533
YCR047C	4944	3252	5237	8938
YCR049C	5	1	1	0
YCR050C	3	0	4	0
YCR054C	3281	1632	3379	2989
YCR057C	6895	5871	9119	15845
YCR059C	2691	1749	2384	4044
YCR064C	154	37	103	48
YCR067C	3621	8047	3816	13403
YCR071C	1343	2548	2250	8222
YCR072C	4893	3291	5735	10399
YCR073C	1820	447	1155	663
YCR075C	6436	1898	3472	1713
YCR076C	3341	2404	2306	2814
YCR077C	5369	13965	4746	40466
YCR081C-A	8	0	27	3
YCR084C	6432	23378	5859	53198
YCR087C-A	1895	2913	2995	9820
YCR090C	5736	2568	4248	4300
YCR092C	3306	2142	2927	3554
YCR095C	5915	1254	4162	2031
YCR096C	0	0	0	0
YCR098C	637	86	749	188
YCR099C	331	10	509	7
YCR100C	593	8	1009	25
YCR101C	353	188	505	380
YCR102C	284	53	610	127
YCR108C	0	0	0	0
YDL002C	5250	2670	4340	6474
YDL005C	4048	3186	3327	6159
YDL007C-A	0	1	0	4
YDL009C	22	5	15	9
YDL011C	0	0	0	0
YDL012C	1418	4745	1029	8088
YDL015C	12608	17518	10628	26389
YDL016C	1228	19	1087	22
YDL018C	4118	2436	3050	3584
YDL019C	5586	9323	5573	15759
YDL020C	5148	5851	7453	18114
YDL022C-A	2	10	1	0
YDL023C	9	1	2	0
YDL024C	196	111	52	50
YDL025C	4725	2804	4129	5342
YDL027C	2430	1852	1968	2448
YDL028C	3561	3170	3605	5468
YDL033C	1635	512	1616	1208
YDL035C	5813	3159	6608	4902
YDL036C	2205	1275	3184	3321
YDL037C	28	2	1	4
YDL039C	169	188	169	598
YDL040C	8554	12921	9684	26223
YDL042C	1885	1972	2573	5275
YDL043C	3458	2278	3685	5340
YDL044C	4348	1808	4262	4604
YDL045C	2401	1652	1972	2521
YDL048C	398	599	405	1694
YDL049C	681	704	1265	2577
YDL050C	8	0	31	1
YDL052C	2549	6752	3126	10340
YDL053C	2692	4397	2611	10242
YDL054C	2204	2657	2178	4512
YDL055C	153500	202241	136541	298029
YDL059C	3804	2454	3408	3778
YDL061C	13932	68210	13795	155241
YDL063C	4716	2352	6544	7144
YDL065C	4579	5288	4156	9188
YDL067C	4181	11135	7155	38160
YDL069C	1018	590	1209	1212
YDL071C	41	8	46	14
YDL072C	6067	10705	5317	14087
YDL074C	14620	5819	12590	11705
YDL076C	5516	2654	3639	4244
YDL077C	2784	1838	2867	2895
YDL078C	15154	14950	14335	31947
YDL079C	104	41	204	139
YDL080C	5702	1050	5712	2171
YDL081C	61927	77446	72335	244625
YDL083C	31594	86501	44009	212134
YDL085C-A	1771	2894	943	5277
YDL086C-A	186	43	159	33
YDL087C	689	995	794	2304
YDL088C	4552	4538	5085	11360
YDL090C	5041	1460	3948	2563
YDL091C	2500	2024	1882	2794
YDL094C	64	6	49	1
YDL096C	7	0	4	1
YDL097C	11325	25456	11747	47081
YDL098C	1389	1074	974	1531
YDL100C	21073	22990	19437	37062
YDL101C	5910	3338	4452	6350
YDL103C	6717	9503	5160	16140
YDL104C	1597	518	2376	2001
YDL106C	1821	3326	1627	6499
YDL109C	836	200	997	178
YDL110C	2943	8139	4815	22375
YDL111C	2759	3101	3103	8260
YDL113C	5495	2645	3112	2786
YDL115C	4220	2242	3499	4088
YDL119C	3167	1219	2433	2139
YDL121C	5205	3333	4549	6918
YDL125C	7408	17514	7243	27805
YDL126C	58548	116146	65163	188853
YDL133C-A	32328	40424	41130	67543
YDL134C	11956	6084	10306	12478
YDL135C	3993	7628	4568	13476
YDL139C	1010	1037	743	1667
YDL140C	9039	37724	7516	62169
YDL142C	4271	1784	3025	3111
YDL144C	3727	3403	5029	6291
YDL145C	14970	42585	15877	57529
YDL148C	11968	6869	11714	15535
YDL151C	0	0	1	0
YDL153C	9546	5294	10308	13589
YDL157C	4119	5037	4644	11270
YDL158C	1376	30	1274	57
YDL159C-B	1	0	0	0
YDL160C-A	1278	1288	902	2219
YDL160C	6188	33481	2523	43687
YDL162C	19	2	15	2
YDL164C	5106	4311	4292	6578
YDL166C	3900	4644	4470	10387
YDL167C	9108	2917	9325	8970
YDL169C	465	776	169	429
YDL171C	22488	113999	14840	126439
YDL172C	62	27	71	22
YDL174C	10149	21641	18605	62802
YDL175C	2182	2359	2236	4674
YDL177C	2587	693	1915	1365
YDL183C	1509	399	1369	1412
YDL184C	25697	34471	35378	66543
YDL185C-A	0	0	3	3
YDL187C	87	3	107	2
YDL188C	2203	4321	1934	7128
YDL190C	6857	6669	5916	9576
YDL197C	2631	650	1702	601
YDL198C	5277	13137	7763	30247
YDL199C	794	1039	481	1180
YDL200C	2794	1317	1882	1802
YDL203C	2719	2292	5195	4674
YDL205C	6008	4553	6190	11535
YDL209C	3472	1449	2405	2344
YDL211C	1219	770	960	1450
YDL213C	3719	3638	3917	8799
YDL214C	165	148	450	153
YDL215C	13454	3312	11340	3829
YDL216C	2412	850	1036	1353
YDL217C	2198	2661	1530	4376
YDL220C	1175	888	1274	1687
YDL222C	316	517	242	1261
YDL223C	715	1571	541	2115
YDL224C	3837	7599	2927	13785
YDL226C	7000	14017	5790	23375
YDL227C	14686	10419	20	134
YDL228C	0	0	4	3
YDL231C	8874	717	11323	8167
YDL234C	3908	2575	3353	4850
YDL235C	4855	4667	5736	8586
YDL238C	2008	1033	992	819
YDL239C	2239	47	1128	53
YDL240C-A	3	0	0	0
YDL243C	589	20	1200	416
YDL245C	2	0	0	1
YDL246C	0	0	0	0
YDR001C	7344	13551	6458	18526
YDR005C	4297	3319	3174	5707
YDR006C	3076	3256	2909	7701
YDR008C	72	90	76	219
YDR010C	28	0	1	1
YDR015C	2	0	1	0
YDR016C	4174	2244	2419	2429
YDR017C	9401	4514	7444	7819
YDR018C	125	65	215	92
YDR019C	52644	25934	40388	41278
YDR020C	2646	1021	2579	2660
YDR022C	1404	1032	1260	1342
YDR026C	4377	1961	5001	3742
YDR027C	6651	2867	5880	4694
YDR028C	12212	13065	10727	22404
YDR030C	2912	684	2514	1522
YDR032C	17624	35425	12908	43968
YDR034C-A	4	1	1	0
YDR034C-C	0	0	0	0
YDR034C-D	88	4	130	75
YDR034C	10816	1880	11549	2808
YDR036C	1951	2728	2864	10667
YDR038C	369	175	45	13
YDR039C	0	0	0	3
YDR040C	256	273	83	243
YDR042C	163	53	85	30
YDR043C	3377	4070	4044	8841
YDR045C	4947	3294	4629	7770
YDR046C	61	14	99	26
YDR048C	2	2	7	2
YDR050C	230394	553717	195038	697161
YDR051C	8282	3266	7346	6690
YDR052C	5559	3417	6242	5942
YDR054C	3518	5800	3368	13744
YDR056C	5083	7597	4212	9277
YDR058C	3846	1168	2512	1720
YDR059C	759	2235	709	3092
YDR066C	1155	564	1048	1080
YDR067C	3621	1561	4353	3160
YDR069C	2253	2379	1480	3571
YDR070C	195	1130	135	1025
YDR071C	10390	12932	10296	26995
YDR072C	5612	3691	7258	11496
YDR078C	1903	439	979	508
YDR079C-A	1331	1149	1299	2384
YDR081C	4987	3304	4923	6895
YDR084C	2623	4044	2144	5485
YDR085C	973	1121	1015	1716
YDR086C	7259	19732	7881	34796
YDR087C	8796	4059	10054	14565
YDR088C	3410	1600	2766	3715
YDR090C	4288	3397	3030	3479
YDR091C	15863	14355	21599	46391
YDR095C	0	1	0	0
YDR097C	3876	5690	3382	8468
YDR098C-A	0	0	0	0
YDR098C-B	78	3	0	1
YDR098C	7816	12766	7426	23756
YDR101C	8318	5355	12595	19775
YDR102C	53	5	43	12
YDR104C	3655	1066	2847	1929
YDR105C	5511	3538	4776	5251
YDR107C	2972	3567	1946	3693
YDR109C	2832	1138	2845	2300
YDR111C	3551	1720	4871	4972
YDR113C	3638	4529	2396	7418
YDR114C	33	2	14	1
YDR116C	2513	3214	3476	12433
YDR117C	3530	5589	2737	7568
YDR120C	11404	6345	12939	14686
YDR123C	1986	1153	2938	3458
YDR125C	828	354	590	515
YDR129C	34860	51610	30601	80923
YDR130C	4417	2517	3277	4543
YDR131C	2855	845	2287	1275
YDR132C	1340	571	1044	1143
YDR133C	27458	3718	24854	80064
YDR135C	13673	13322	14055	20442
YDR136C	14	12	19	6
YDR139C	4022	3481	3599	5927
YDR141C	3878	5305	3253	6738
YDR142C	1888	1019	2009	1966
YDR143C	1709	3120	1472	5992
YDR144C	2998	3718	5060	12896
YDR146C	6551	11042	5768	20522
YDR148C	6444	25476	9953	59165
YDR149C	0	3	1	3
YDR151C	2781	3467	2584	7996
YDR153C	4071	6469	4726	18385
YDR154C	7825	3997	8032	6889
YDR155C	24952	135301	21751	242490
YDR162C	3738	2354	3175	4251
YDR164C	2923	2540	3376	4851
YDR166C	3800	3716	3490	6942
YDR169C-A	33	4	9	6
YDR169C	1769	4377	1238	7141
YDR170C	10527	27248	8893	32755
YDR173C	2069	1406	1655	2024
YDR175C	3876	4139	4868	15443
YDR179C	1845	901	1044	1275
YDR181C	4753	1581	3920	2610
YDR183C-A	603	22	521	89
YDR184C	2518	1277	2270	3927
YDR185C	887	534	619	804
YDR186C	5879	5789	6248	11476
YDR187C	1	0	0	0
YDR190C	20365	13270	18375	25246
YDR192C	1633	3192	1565	5190
YDR194C	11077	7929	17041	30562
YDR196C	5665	2506	4114	4777
YDR198C	4309	896	4413	1971
YDR200C	2613	1899	2393	3092
YDR202C	2305	1839	2272	2820
YDR207C	1977	3463	1667	7149
YDR209C	0	1	0	0
YDR210C-C	0	0	0	0
YDR210C-D	25	5	0	0
YDR215C	1	0	2	1
YDR217C	3407	3005	3592	5593
YDR218C	101	41	107	89
YDR219C	6761	3716	5335	6056
YDR220C	222	10	219	32
YDR224C	41109	98564	31152	146641
YDR228C	3537	2751	3713	5805
YDR231C	2364	2105	5346	10050
YDR233C	11533	35564	12608	68379
YDR236C	3795	1808	2973	2466
YDR238C	21944	26506	23451	47590
YDR239C	2114	2647	1915	4672
YDR240C	4091	1624	3628	3092
YDR243C	2813	1896	1972	3390
YDR248C	3597	2252	6108	8658
YDR249C	2167	389	2311	911
YDR250C	15	17	16	23
YDR253C	862	1034	998	1531
YDR255C	886	1101	651	1477
YDR256C	384	42	386	107
YDR257C	6508	1932	6904	5052
YDR258C	9556	19530	8597	33566
YDR259C	329	221	1897	3167
YDR260C	1535	1641	1748	3175
YDR261C-C	0	0	0	0
YDR261C-D	339	11	0	2
YDR261C	4583	5032	3587	6790
YDR263C	851	167	527	213
YDR264C	17454	7222	8786	7726
YDR266C	4546	6363	4701	14286
YDR267C	4997	2230	4942	4703
YDR269C	1	0	0	0
YDR271C	21	14	23	18
YDR274C	3	0	3	0
YDR276C	7481	37417	7676	73412
YDR277C	295	720	526	3780
YDR278C	43	10	43	19
YDR281C	1361	1004	324	321
YDR282C	3150	874	2486	1906
YDR283C	5407	4766	4505	6620
YDR284C	11675	7316	8433	9949
YDR286C	1268	1105	1366	2899
YDR289C	3382	2199	3519	5056
YDR292C	9020	5328	9160	10866
YDR293C	6935	18836	7037	39796
YDR294C	6900	6601	7151	9275
YDR295C	3938	2405	3720	4585
YDR298C	11997	21831	22967	81829
YDR300C	6930	4437	7687	9582
YDR303C	4364	5670	4002	10266
YDR304C	16044	20872	11109	25703
YDR305C	3075	1766	2592	3067
YDR306C	5590	1849	4332	3090
YDR308C	3066	2734	3045	5836
YDR309C	6610	12928	4305	17298
YDR310C	4108	4791	3914	9993
YDR313C	1675	1324	1684	2253
YDR314C	1434	544	1347	947
YDR315C	2594	600	1782	896
YDR319C	3535	1027	2605	1617
YDR320C-A	3915	4106	3784	6629
YDR320C	1796	3937	1540	7277
YDR322C-A	5403	6355	9288	26219
YDR323C	3916	775	2725	1440
YDR324C	12076	6181	16635	21095
YDR326C	6199	8387	4703	11370
YDR328C	13567	11828	10370	21416
YDR329C	6093	2338	4813	4007
YDR333C	10740	4322	9572	8938
YDR338C	3037	1608	3009	2576
YDR339C	4977	4227	6439	13202
YDR341C	17606	23779	25866	59695
YDR342C	247	223	554	1187
YDR343C	17	7	23	19
YDR344C	49	7	44	7
YDR345C	13905	40351	18955	92136
YDR346C	18904	11470	19644	24327
YDR348C	7371	7254	6189	14412
YDR349C	4358	2993	4824	5383
YDR350C	8057	1283	6447	2011
YDR354C-A	8	0	9	2
YDR355C	2	0	1	1
YDR357C	3512	1464	1556	1149
YDR359C	1625	2442	1660	4578
YDR361C	7827	4176	8742	12000
YDR362C	4519	2525	3919	3692
YDR364C	5426	1365	5509	2647
YDR365C	13759	6523	10412	18405
YDR366C	58	35	8	6
YDR369C	2625	1250	2139	2015
YDR370C	3917	924	4090	1708
YDR371C-A	3	0	4	0
YDR372C	13967	8601	12295	14263
YDR374C	55	48	65	109
YDR375C	2787	1064	4616	4768
YDR378C	6379	4754	5663	8900
YDR379C-A	719	1365	343	1221
YDR381C-A	1787	846	1737	3350
YDR383C	3382	933	2202	1665
YDR384C	1606	4265	971	4550
YDR387C	4313	739	4071	948
YDR390C	7117	4587	6503	7958
YDR391C	1056	1355	1272	2544
YDR397C	3401	2990	4160	6962
YDR402C	76	8	36	10
YDR404C	3640	4377	3743	8631
YDR407C	5274	3387	5353	6001
YDR408C	8262	7905	9527	20979
YDR410C	5303	2245	3442	3035
YDR411C	4372	5344	3527	7065
YDR413C	5	1	5	1
YDR414C	1984	987	2189	2240
YDR415C	5394	3381	4103	5316
YDR417C	49	5	9	5
YDR422C	2849	3472	2971	4533
YDR423C	2520	3199	1075	3716
YDR424C	2671	3388	2351	5730
YDR426C	12	19	26	5
YDR428C	1872	1718	2068	3265
YDR429C	20316	17097	22758	43475
YDR430C	3426	3590	5551	13463
YDR435C	2655	1652	1600	2242
YDR441C	631	1236	622	3031
YDR443C	2159	1890	2545	4200
YDR445C	8	1	43	1
YDR447C	61033	52521	58129	118313
YDR449C	7418	3151	7046	8969
YDR451C	8071	8763	4142	8653
YDR453C	634	657	877	664
YDR454C	14574	26985	15479	48476
YDR455C	6	0	4	0
YDR458C	5266	3812	5602	7340
YDR459C	4923	618	3660	645
YDR461C-A	2202	2583	439	978
YDR464C-A	0	0	0	0
YDR465C	5695	2807	6402	6369
YDR467C	220	3	111	1
YDR468C	4954	3824	3818	6006
YDR470C	1540	2575	1579	4208
YDR473C	3320	1656	2772	3205
YDR475C	3607	2766	2713	4578
YDR476C	957	2638	1306	6912
YDR479C	2455	1489	2038	2085
YDR481C	13395	10754	7669	10939
YDR482C	1529	1268	1584	2285
YDR485C	4957	3042	4642	5689
YDR486C	3103	4788	2999	10089
YDR487C	9920	12530	9416	19161
YDR488C	1480	962	1180	1473
YDR490C	2794	2986	2375	4751
YDR491C	14	0	7	1
YDR495C	3207	2045	3534	3680
YDR496C	14255	7675	14483	23980
YDR497C	79663	43325	86505	81134
YDR498C	3025	1646	3354	3092
YDR500C	21659	46348	28314	103238
YDR502C	31640	113357	66343	425768
YDR503C	1479	1136	1561	1328
YDR504C	769	41	612	58
YDR505C	6592	9092	6073	17599
YDR506C	1617	1353	811	1393
YDR507C	8707	11705	8636	25443
YDR508C	2427	4008	1065	1850
YDR510C-A	2	0	4	0
YDR512C	1797	3817	1767	6226
YDR514C	4636	2131	6453	5866
YDR516C	2675	6382	2577	7830
YDR520C	4679	1214	3901	1987
YDR522C	24	11	13	16
YDR523C	93	11	79	9
YDR524C-A	39	9	31	23
YDR524C-B	78559	315134	52772	401878
YDR524C	1847	2087	2778	5270
YDR526C	6	2	10	1
YDR529C	11380	16378	28085	87460
YDR530C	1848	1664	2398	2611
YDR532C	4406	1063	3201	1842
YDR533C	6764	10208	5838	26993
YDR534C	117	29	89	15
YDR535C	45	30	64	54
YDR537C	35	1	27	0
YDR540C	830	413	213	48
YDR541C	2308	685	1850	1179
YDR543C	0	0	0	0
YDR544C	1	0	0	0
YDR545C-A	0	0	0	0
YEL001C	9640	12560	7353	18222
YEL002C	10142	21371	10023	30485
YEL005C	987	709	947	1273
YEL008C-A	24	38	30	54
YEL009C-A	35	13	10	1
YEL009C	29249	5568	30220	6208
YEL014C	3	4	1	1
YEL016C	5840	948	3789	829
YEL017C-A	10825	30232	11526	63017
YEL018C-A	4	0	2	5
YEL019C	453	480	409	989
YEL020C-B	5	0	2	1
YEL020C	1961	742	1770	1345
YEL023C	2389	60	1578	60
YEL025C	6329	934	6421	1148
YEL029C	5150	1903	5129	3910
YEL030C-A	6	0	7	1
YEL032C-A	0	0	0	0
YEL034C-A	47	6	19	7
YEL035C	25	0	14	0
YEL036C	6425	6670	6072	10323
YEL037C	6405	18239	6601	45282
YEL039C	293	715	343	1418
YEL045C	246	51	297	104
YEL046C	5040	14650	4905	39853
YEL047C	4928	14536	4637	21112
YEL048C	2385	1105	2368	2016
YEL050C	4766	3753	6226	15787
YEL053C	2046	1069	2891	3004
YEL054C	23713	75047	33328	211845
YEL055C	6628	6656	11010	14858
YEL057C	60	22	759	416
YEL059C-A	554	882	729	2517
YEL060C	7624	71767	7233	110538
YEL061C	7543	3881	5399	5215
YEL063C	10910	28630	8597	30826
YEL064C	3804	1316	2512	1653
YEL067C	293	78	202	52
YEL068C	747	866	1070	1547
YEL069C	13	1	13	3
YEL073C	1702	846	356	86
YEL075C	0	0	0	0
YEL076C-A	0	0	0	0
YEL076C	0	0	0	0
YEL077C	110	0	3	1
YER003C	10362	49280	9534	71913
YER006C-A	7	6	8	3
YER007C-A	5019	7541	4785	16625
YER008C	5206	4850	4913	8415
YER010C	3918	3340	2510	4019
YER014C-A	8	1	0	0
YER017C	3636	4470	4712	13581
YER018C	2068	2206	841	2986
YER019C-A	11347	17006	10107	29916
YER023C-A	21	3	9	1
YER026C	24761	25796	29130	55023
YER027C	3469	9957	3577	19477
YER028C	1683	2031	399	1028
YER029C	2568	3161	2647	7490
YER031C	6535	11460	6850	19750
YER033C	998	2181	786	3309
YER036C	18809	33165	28171	85605
YER038C	1201	426	1026	630
YER039C-A	572	375	389	394
YER039C	1896	60	1230	39
YER043C	22915	136652	42247	448956
YER044C-A	267	27	296	45
YER044C	2116	3863	8297	25072
YER045C	583	664	1028	2557
YER047C	2388	2786	2126	4653
YER048C	8497	13687	8947	24675
YER050C	4822	4435	3621	9432
YER052C	8409	34140	8321	53502
YER053C-A	692	1083	5578	33484
YER053C	2909	3061	2789	4974
YER054C	395	327	396	565
YER055C	90185	48245	57479	80842
YER056C-A	15613	57840	16867	132625
YER056C	53948	39440	44931	58383
YER057C	5210	22344	5727	38680
YER061C	4739	2252	5089	4823
YER062C	6282	19689	4577	20538
YER064C	639	363	718	670
YER065C	1516	380	1554	463
YER066C-A	11	1	7	1
YER067C-A	9	3	4	4
YER068C-A	10	0	8	2
YER071C	2934	1832	2496	3636
YER075C	1697	2765	2411	7888
YER076C	989	453	1024	651
YER077C	4832	1481	4976	4116
YER078C	2600	2681	3416	5496
YER079C-A	0	0	1	1
YER082C	7467	3327	8613	10328
YER083C	2875	8489	2512	14565
YER085C	50	16	59	20
YER087C-A	65	9	44	17
YER087C-B	2706	10404	1905	16159
YER088C-A	234	94	196	111
YER088C	5653	12989	5059	26678
YER089C	2457	9518	2664	17429
YER090C-A	2	0	3	0
YER091C-A	10	4	5	6
YER091C	70478	667913	91199	1201921
YER093C-A	437	799	505	2011
YER093C	2317	1397	2102	2712
YER094C	19883	14832	16642	24367
YER099C	5354	3837	5069	6863
YER101C	1127	1616	1094	3411
YER105C	8619	6733	8701	12783
YER107C	8245	3677	7925	8463
YER109C	3215	1023	15	24
YER110C	14241	47869	16468	107673
YER111C	3219	4464	2873	7027
YER113C	3077	2220	3643	4573
YER114C	4974	10408	3626	15996
YER115C	3884	444	3231	647
YER116C	1930	1162	2164	1932
YER118C	3652	4118	4136	6142
YER119C-A	14	30	7	18
YER119C	2848	5428	1364	4696
YER122C	16804	20906	14935	38769
YER124C	68800	33381	58706	49019
YER126C	9418	7776	10334	20690
YER130C	5477	3356	4105	5631
YER132C	2326	2513	1865	3716
YER134C	2782	3485	2623	6311
YER135C	61	32	43	37
YER137C-A	0	0	0	0
YER137C	559	370	828	1185
YER138C	0	0	0	0
YER139C	2403	1099	2404	2906
YER142C	1403	1040	1184	1432
YER144C	1964	1357	2433	2420
YER145C-A	12	1	11	5
YER145C	10724	14525	11239	24556
YER147C-A	1	0	1	0
YER147C	3924	942	3351	1813
YER149C	3551	2036	3647	4598
YER151C	4586	9299	4060	17960
YER152C	6384	5133	4046	6168
YER153C	627	478	464	713
YER155C	10043	13942	8105	20823
YER156C	5485	10848	7742	29219
YER158C	1975	2342	1346	4252
YER159C-A	0	0	0	0
YER159C	3648	5658	2874	9954
YER160C	0	0	0	0
YER161C	2498	2523	2272	4197
YER162C	3472	1763	2175	2136
YER163C	2983	1707	3307	2950
YER165C-A	0	1	0	0
YER168C	6454	3108	7344	6481
YER172C-A	0	0	1	0
YER172C	4640	4855	4577	9485
YER174C	6003	2373	6066	6095
YER175C	3797	3619	1918	3651
YER180C-A	921	823	699	1201
YER180C	2708	59	2064	191
YER181C	30	0	18	1
YER183C	4376	2300	3138	4172
YER184C	1888	110	1379	398
YER186C	6253	162	5671	148
YER188C-A	5	0	0	1
YER190C-A	0	0	0	0
YER190C-B	0	0	0	0
YFL002C	4166	2906	7067	7371
YFL003C	468	62	209	73
YFL010C	7066	29401	3695	33364
YFL013C	3480	4545	3372	8506
YFL015C	7	8	1	2
YFL016C	7605	8734	7370	24437
YFL017C	5910	4623	3464	6663
YFL018C	9666	40226	11573	77857
YFL019C	16	5	9	9
YFL020C	37	14	31	7
YFL021C-A	18	2	21	2
YFL022C	10911	32534	9728	66548
YFL024C	2763	2571	2519	3710
YFL025C	2853	1808	3190	3439
YFL027C	11494	1322	3422	1675
YFL028C	8329	4452	6715	10370
YFL029C	1823	1531	1606	2244
YFL031C-A	1	0	0	0
YFL033C	2847	5241	2002	6061
YFL034C-A	12895	8688	17497	27051
YFL034C-B	2018	3819	1374	6669
YFL038C	17457	31150	16820	48414
YFL039C	51349	287405	42866	440796
YFL042C	1463	2689	1354	3284
YFL044C	2301	3494	2827	6494
YFL045C	38444	49951	44353	97400
YFL048C	16138	11074	9979	12979
YFL050C	2077	64	2051	193
YFL051C	7	0	5	1
YFL054C	782	430	245	155
YFL056C	1082	30	396	476
YFL057C	351	8	74	19
YFL060C	43	5	0	0
YFL064C	0	0	0	0
YFL065C	0	0	0	0
YFL066C	0	0	0	0
YFR003C	2715	3740	2569	7237
YFR005C	5161	1525	4100	2460
YFR011C	3195	5640	6318	19244
YFR014C	2501	3899	3638	6381
YFR015C	1018	2390	1352	3087
YFR016C	3533	6126	3374	9060
YFR017C	199	823	179	1347
YFR018C	1648	1446	1277	2641
YFR024C-A	13435	17435	12142	25948
YFR025C	8883	4659	5783	5721
YFR026C	473	23	108	91
YFR028C	9001	4695	8181	9019
YFR031C-A	31613	83888	42599	201604
YFR031C	6725	2105	6281	4092
YFR032C-A	42043	70135	39092	169867
YFR032C-B	599	371	441	646
YFR032C	60	19	59	52
YFR033C	4907	5671	12548	50299
YFR034C	4568	5967	3999	11597
YFR035C	54	48	20	7
YFR037C	15288	13843	13669	26318
YFR039C	5818	2393	4343	3056
YFR041C	3251	3493	2875	4949
YFR043C	1334	1077	1333	2516
YFR044C	7692	35951	7948	54385
YFR046C	1292	753	1213	1210
YFR047C	5738	8864	4505	10815
YFR050C	8792	14763	10000	33359
YFR051C	4830	16350	4496	28414
YFR052C-A	198	57	202	100
YFR053C	2426	26338	1933	29742
YFR054C	39	3	14	6
YFR056C	1	0	69	2
YGL001C	12860	7997	18345	24198
YGL003C	2290	1576	2020	3002
YGL004C	2617	1449	2794	2865
YGL005C	4581	1465	3466	2581
YGL007C-A	34	7	24	15
YGL008C	254305	963452	189563	1408886
YGL009C	38602	105451	32626	159502
YGL011C	5867	15346	7338	30661
YGL013C	2841	3198	3283	6483
YGL014C-A	0	0	0	0
YGL015C	13	4	16	8
YGL018C	568	1337	759	3770
YGL020C	4480	5274	4707	8107
YGL023C	2583	4031	2718	7527
YGL025C	2359	3335	1898	6982
YGL026C	20556	105054	18041	120926
YGL027C	6536	8735	5474	9282
YGL028C	18804	33583	13397	46166
YGL031C	69032	95003	79510	255202
YGL032C	3266	9087	25	110
YGL034C	5	6	6	3
YGL035C	2367	7718	3180	17619
YGL037C	17084	33385	12830	44632
YGL038C	3244	3755	2765	4875
YGL040C	10585	9148	15540	33422
YGL041C-B	19	0	13	0
YGL041C	22	9	14	16
YGL042C	7	3	8	10
YGL044C	4905	3810	3406	7566
YGL048C	19956	14253	19542	29660
YGL049C	3273	11208	2611	22367
YGL054C	19643	15751	13950	27076
YGL056C	4160	4461	4893	12621
YGL057C	1184	2009	747	1952
YGL061C	2768	1763	2209	3132
YGL063C-A	3	0	7	0
YGL064C	1221	912	1486	3846
YGL065C	2237	4603	2380	7140
YGL069C	84	6	59	9
YGL070C	4065	4651	4289	11197
YGL072C	257	14	249	43
YGL074C	1	0	1	0
YGL075C	2656	876	1764	1430
YGL076C	22425	67173	25792	170397
YGL077C	30268	20952	40000	46984
YGL078C	14706	9707	15545	33740
YGL084C	5835	4903	5324	7025
YGL087C	1714	6087	1409	9644
YGL089C	55	14	845	3493
YGL091C	6982	3115	5722	6475
YGL094C	3973	2511	3741	4905
YGL095C	6222	2432	5217	4234
YGL102C	10	2	4	0
YGL104C	3934	1350	3130	2021
YGL107C	3165	2707	5763	12179
YGL108C	2284	1380	1994	2855
YGL110C	5028	2266	4946	3345
YGL112C	6898	5652	7033	8861
YGL118C	27	7	16	2
YGL120C	8421	11695	9951	21324
YGL121C	760	467	407	464
YGL122C	4424	10833	4978	27813
YGL123C-A	12	0	5	2
YGL124C	5205	1203	3486	2362
YGL127C	721	1359	685	3218
YGL128C	743	993	688	1708
YGL129C	3113	2717	4889	11074
YGL131C	2187	1017	2198	1557
YGL136C	2740	556	3263	1385
YGL138C	30	6	14	1
YGL140C	7588	6792	7478	9928
YGL142C	3199	1682	2790	2108
YGL143C	2840	1248	2999	3760
YGL144C	1910	548	1703	878
YGL146C	263	64	422	187
YGL147C	92653	111024	120421	319426
YGL150C	4178	5290	4760	9978
YGL152C	10	10	34	17
YGL154C	1065	471	1244	739
YGL161C	13950	6977	9292	10479
YGL163C	2882	2544	2085	4437
YGL164C	1761	2251	2444	3234
YGL165C	96	7	141	20
YGL167C	5371	11659	5294	23088
YGL170C	55	18	81	14
YGL173C	11930	39826	9570	52152
YGL175C	497	413	437	585
YGL176C	1591	371	1617	657
YGL179C	1118	590	804	677
YGL182C	65	54	49	78
YGL183C	180	29	184	100
YGL184C	1138	3659	1731	5757
YGL185C	2544	1520	2588	2731
YGL186C	18675	11705	16449	16221
YGL187C	9956	15174	22001	73074
YGL188C-A	513	720	546	729
YGL188C	1193	33	2692	63
YGL189C	31829	133585	35096	331375
YGL190C	6527	5951	5970	11078
YGL193C	627	18	633	11
YGL194C-A	1143	680	640	891
YGL194C	2216	2312	1697	3558
YGL199C	40	0	65	2
YGL200C	12458	20984	11291	29378
YGL201C	5341	5727	6569	10646
YGL203C	6090	9755	4951	12135
YGL204C	612	912	165	478
YGL206C	13795	92398	9371	122421
YGL213C	4310	5143	4627	8731
YGL217C	1	2	7	8
YGL219C	2611	3161	2764	7065
YGL221C	8762	7669	9663	15321
YGL222C	1420	6259	828	8906
YGL223C	4289	3084	3795	4507
YGL224C	2491	2703	2568	4344
YGL226C-A	2089	5228	2780	8538
YGL229C	961	537	705	676
YGL230C	42	52	35	72
YGL231C	6595	7910	5601	13718
YGL236C	1283	620	3781	5254
YGL237C	1312	2358	1276	6057
YGL239C	2	0	0	0
YGL242C	5542	7377	3517	8686
YGL246C	9965	2587	7509	4778
YGL251C	1206	166	2228	424
YGL252C	7784	4865	8421	10869
YGL257C	10029	1725	6484	2308
YGL261C	2	1	1	0
YGR001C	3468	7384	3806	14500
YGR002C	3666	2286	4110	5744
YGR005C	4186	5093	4666	10725
YGR008C	3587	8083	2233	11069
YGR009C	5936	8076	5329	14724
YGR015C	1112	696	1056	1142
YGR018C	48	34	30	37
YGR020C	11364	21508	10711	35534
YGR022C	3	0	4	0
YGR024C	8995	1876	6289	2678
YGR027C	63144	124808	82327	319830
YGR030C	1281	1443	1517	3669
YGR031C-A	11	0	6	6
YGR033C	9837	4105	9821	9287
YGR035C	422	542	646	2266
YGR036C	2290	1395	1863	2373
YGR037C	4908	22868	4719	47159
YGR038C-A	0	0	0	0
YGR038C-B	0	0	0	0
YGR043C	858	468	547	859
YGR044C	7082	7059	5510	11495
YGR045C	481	85	396	104
YGR047C	7775	3317	5424	5272
YGR050C	651	389	432	389
YGR051C	2	4	4	1
YGR053C	988	285	489	351
YGR057C	2443	596	2101	962
YGR061C	28031	70419	31956	130328
YGR062C	3317	681	2998	1590
YGR063C	4402	5086	4074	9706
YGR065C	5612	2354	7496	6313
YGR066C	111	32	39	26
YGR067C	285	173	83	95
YGR068C	1558	1333	1220	2450
YGR071C	3839	1823	3350	3078
YGR073C	1257	26	872	22
YGR075C	2670	1005	1667	1629
YGR076C	1331	1946	1669	6981
YGR077C	2357	1406	2197	1982
YGR078C	2080	6018	1798	14140
YGR081C	5498	3825	5565	9411
YGR083C	7293	7181	8776	17205
YGR084C	5030	3099	6381	11728
YGR085C	11201	32060	14017	86307
YGR086C	26014	121115	23691	212693
YGR087C	181	259	59	132
YGR095C	2676	2551	3077	6385
YGR098C	4451	1698	3721	2791
YGR102C	1482	1896	1450	3400
YGR104C	3034	2237	2863	3785
YGR106C	29874	27631	20902	39774
YGR109C	1193	1095	1899	2929
YGR114C	0	0	0	0
YGR115C	0	2	0	3
YGR117C	7834	2648	6032	4267
YGR119C	16166	9579	16604	21084
YGR120C	1902	1139	1836	2229
YGR121C	3480	2870	4805	7208
YGR122C-A	117	5	74	4
YGR123C	3267	6366	4995	16854
YGR128C	8690	5745	11474	17558
YGR130C	6467	21867	5124	42352
YGR132C	13647	10212	13322	22625
YGR138C	1316	2252	2063	14174
YGR146C-A	22	8	11	32
YGR146C	98	230	146	910
YGR147C	8924	2889	8562	7673
YGR148C	34465	63322	50053	182774
YGR150C	3289	1129	4353	2819
YGR151C	298	31	306	67
YGR152C	3506	2717	3781	6282
YGR154C	1303	332	974	159
YGR158C	3321	3483	4513	8678
YGR159C	15535	16374	24627	92588
YGR161C-C	0	0	0	0
YGR161C-D	28	3	0	0
YGR161C	2489	6940	1854	11527
YGR168C	4234	451	2798	775
YGR169C-A	2750	3075	2793	7701
YGR169C	1392	708	2459	2027
YGR171C	1828	940	2439	2184
YGR172C	4334	7245	3258	12369
YGR174C	1402	2056	1654	4627
YGR175C	27035	48210	32813	117467
YGR177C	1704	286	2820	3900
YGR178C	18872	23134	15562	40889
YGR179C	3713	1976	2552	2716
YGR180C	20882	58002	20617	117132
YGR182C	5162	87	12032	291
YGR183C	6178	6242	12460	35865
YGR184C	5165	8592	5359	14189
YGR185C	9979	30033	8822	50008
YGR187C	5894	5117	7299	15028
YGR188C	2806	918	1678	1528
YGR189C	18581	47845	22501	91316
YGR190C	8	0	13	2
YGR192C	406302	2174148	333347	2657168
YGR193C	3552	8813	3397	15276
YGR194C	3954	2263	2809	3360
YGR196C	8272	5036	5372	7667
YGR197C	1437	1499	1505	3131
YGR200C	16258	6556	15415	12083
YGR201C	1661	343	1320	527
YGR202C	5252	6321	4403	14253
YGR204C-A	10	6	5	7
YGR207C	10336	13980	10216	24552
YGR209C	17481	41964	11147	51394
YGR210C	4682	5640	7734	12352
YGR213C	149	63	238	209
YGR216C	5694	1639	5080	2823
YGR220C	3667	3528	5405	11356
YGR221C	1014	717	639	889
YGR223C	2212	1187	1536	980
YGR226C	0	0	0	0
YGR229C	11636	9969	11562	27457
YGR231C	8648	10154	10010	22299
YGR233C	4048	4737	3505	3937
YGR235C	8782	6879	5861	11826
YGR236C	52	15	40	12
YGR237C	2058	2792	1929	4839
YGR238C	1704	1194	1759	2780
YGR239C	2944	3490	2408	5896
YGR240C-A	35	4	29	4
YGR240C	29139	162497	23702	219585
YGR241C	2363	3909	2838	8964
YGR244C	10565	26676	10216	34701
YGR245C	8136	5327	10102	11907
YGR246C	5009	3535	3969	4974
YGR250C	6497	5941	6423	11401
YGR253C	16429	16881	16282	30971
YGR255C	3558	3897	3584	5726
YGR257C	4157	902	5909	1304
YGR258C	3280	2457	2879	2715
YGR259C	18	0	9	0
YGR261C	9517	5892	7586	8170
YGR262C	5009	3223	4105	5102
YGR263C	2423	1047	1595	1321
YGR264C	29341	28505	32681	52353
YGR267C	10477	8060	12649	17664
YGR268C	1065	1837	1051	3749
YGR270C-A	1	0	0	0
YGR271C-A	5743	2344	5244	7343
YGR273C	4	1	5	3
YGR274C	7437	3393	6919	6856
YGR276C	7447	3040	6169	5895
YGR277C	5888	3121	5358	6124
YGR279C	16553	125383	7229	123334
YGR280C	2342	2654	3101	8445
YGR282C	45576	172354	29449	182028
YGR283C	5470	1593	5704	5084
YGR284C	9869	12990	7556	20128
YGR285C	16930	67463	16654	122591
YGR286C	5787	3361	11849	18571
YGR287C	388	191	1098	1259
YGR289C	650	30	301	38
YGR291C	2	0	0	0
YGR293C	0	0	0	0
YGR295C	2238	2752	438	318
YGR296C-A	0	0	0	0
YGR296C-B	0	0	0	0
YHL002C-A	27	2	20	10
YHL003C	24896	10195	16579	15259
YHL005C	71	43	30	88
YHL006C	481	306	453	516
YHL007C	4393	7089	4900	15771
YHL008C	1199	1337	264	819
YHL009C	1417	2095	1430	3307
YHL010C	1300	1234	1127	1578
YHL011C	13938	11287	15457	27032
YHL013C	4591	2524	3221	4485
YHL014C	3056	539	3016	2044
YHL016C	4103	4373	835	534
YHL019C	3367	1235	3130	1844
YHL020C	16020	4223	24686	12351
YHL021C	1939	9140	947	8444
YHL022C	205	189	90	131
YHL023C	3582	2707	3021	4502
YHL026C	974	323	1218	1180
YHL029C	2698	1978	3219	4612
YHL031C	1700	5166	1517	9353
YHL032C	1803	625	1789	1415
YHL033C	34032	87393	41521	158158
YHL034C	8146	54186	6988	82074
YHL035C	2249	378	1972	375
YHL037C	4	4	11	3
YHL038C	2191	1288	3273	3621
YHL040C	2977	1238	2646	1301
YHL046C	0	0	0	0
YHL047C	2630	415	3	20
YHL048C-A	4	0	0	0
YHL049C	0	0	0	0
YHL050C	74	6	62	6
YHR003C	7154	3586	7603	8474
YHR004C	4904	927	4065	1379
YHR005C-A	8597	12931	10859	37105
YHR005C	19859	7250	16928	12761
YHR007C-A	128	5	196	13
YHR007C	25571	41320	51867	159414
YHR008C	4134	18901	5761	61942
YHR009C	6286	8155	6098	11757
YHR013C	2069	7494	2922	15321
YHR016C	7742	7232	4041	9403
YHR018C	78017	92463	62977	116307
YHR019C	20564	63919	25323	123131
YHR021C	45612	98146	61361	226386
YHR022C-A	48	9	46	12
YHR022C	683	201	797	241
YHR024C	4632	4586	6674	14711
YHR027C	22686	36887	26194	50402
YHR028C	15453	11523	6831	9165
YHR029C	12395	15332	3885	7121
YHR030C	6545	5354	8337	11532
YHR031C	4184	1850	4681	2636
YHR032C-A	2	0	1	0
YHR034C	1967	1946	1498	3899
YHR039C-A	8608	38922	8693	64149
YHR039C	7777	7981	9410	18458
YHR041C	1473	2461	1649	4991
YHR043C	2950	2353	682	331
YHR044C	878	194	298	280
YHR046C	3991	2745	5443	5677
YHR047C	2842	4563	3982	9684
YHR049C-A	32	0	22	1
YHR053C	0	0	935	1337
YHR054C	1	1	0	0
YHR055C	0	0	3	11
YHR056C	2904	4025	2797	7572
YHR057C	3203	3752	2935	5500
YHR058C	3271	2185	3568	5107
YHR061C	920	2824	623	3337
YHR062C	2412	1852	2648	5006
YHR063C	16014	12132	10384	14323
YHR064C	37533	67263	26159	117506
YHR065C	9252	7464	12068	18551
YHR069C-A	98	0	52	2
YHR069C	11086	3533	10545	9729
YHR070C-A	3	1	3	0
YHR071C-A	53	3	35	5
YHR073C-B	2	0	0	0
YHR075C	1249	791	698	806
YHR077C	7357	3128	10340	6982
YHR079C-A	11	5	8	4
YHR079C	2085	1735	2280	3017
YHR080C	4879	1422	4507	2648
YHR082C	4085	6607	3452	9799
YHR089C	10731	15551	14538	44203
YHR090C	3730	1853	3500	3908
YHR091C	1463	658	2366	2295
YHR092C	404	608	1613	6632
YHR094C	20644	29890	5792	24653
YHR096C	1298	1619	409	721
YHR097C	1871	4572	1582	9749
YHR098C	7022	13320	6329	20853
YHR100C	835	1650	931	3024
YHR101C	1312	1170	1349	2432
YHR107C	4203	8278	4698	20901
YHR112C	5780	8136	6472	14481
YHR115C	3735	4125	3370	7937
YHR118C	2559	2094	2846	3821
YHR126C	21	3	12	7
YHR129C	2008	710	1983	1068
YHR130C	325	8	321	13
YHR131C	2487	1009	2787	1626
YHR132C	6115	8707	6521	14930
YHR133C	11810	6619	8379	9831
YHR135C	5822	10686	4627	21862
YHR136C	5524	5439	38	59
YHR137C-A	21	0	14	2
YHR138C	1292	3390	1032	4337
YHR139C-A	52	66	23	54
YHR139C	323	45	115	55
YHR141C	35766	33982	43839	103264
YHR144C	3465	1343	3501	2520
YHR145C	26	17	37	0
YHR147C	5157	3231	5926	11497
YHR149C	5354	3686	6063	8642
YHR151C	2058	1183	1439	1827
YHR153C	904	364	650	620
YHR156C	1928	562	1265	1336
YHR158C	4495	10039	3399	14150
YHR160C	64	114	25	54
YHR161C	9051	4960	6537	7301
YHR164C	2081	1922	1913	3365
YHR165C	5195	4824	4982	8573
YHR166C	5092	1579	3731	2549
YHR173C	42	6	4	12
YHR180C-B	9	3	17	13
YHR182C-A	4	0	1	0
YHR185C	39	20	15	5
YHR186C	3970	4258	3739	6915
YHR188C	4398	5575	3016	7815
YHR191C	1812	1127	1328	1970
YHR193C-A	32	10	15	26
YHR193C	18944	83219	17251	167705
YHR198C	2514	2487	2767	5717
YHR199C-A	349	274	276	549
YHR199C	2503	1794	2507	3067
YHR201C	10814	5826	9632	12936
YHR203C	25168	53888	35646	130445
YHR207C	6350	3375	4204	5275
YHR210C	863	88	1191	131
YHR212C	0	0	0	0
YHR214C-B	287	71	0	0
YHR214C-C	0	0	0	0
YHR214C-D	0	0	0	0
YHR214C-E	11	3	2	0
YHR217C	0	0	0	0
YHR219C-A	0	0	0	0
YIL002C	4245	2170	4313	3203
YIL004C	3135	2422	2915	5309
YIL007C	1684	1355	1690	2868
YIL009C-A	4520	1682	2605	2370
YIL013C	982	371	873	513
YIL014C-A	851	2062	3	18
YIL017C	4765	1251	3237	1423
YIL020C-A	392	13	474	10
YIL020C	3210	3227	3776	7746
YIL021C-A	1	0	0	0
YIL023C	6549	2451	4778	3956
YIL024C	480	127	376	47
YIL025C	48	1	33	1
YIL026C	4023	4348	3896	6452
YIL027C	6095	4276	4565	7273
YIL029C	1117	38	541	20
YIL030C	5610	8188	6439	17083
YIL032C	0	0	1	0
YIL033C	3146	12652	3795	32679
YIL034C	3935	10813	2964	13983
YIL035C	12070	5547	11155	9921
YIL037C	1287	298	68	35
YIL038C	6491	10656	5874	22121
YIL042C	1087	1969	962	2406
YIL043C	17060	15802	19679	24980
YIL044C	2827	5795	3399	11173
YIL047C-A	203	16	229	15
YIL047C	10345	3269	9316	3274
YIL051C	6689	44830	5243	60727
YIL052C	28014	73489	35947	174724
YIL055C	626	876	425	1587
YIL057C	12	9	7	10
YIL059C	545	245	235	56
YIL061C	1131	1311	1286	3135
YIL062C	10715	14592	8122	22112
YIL063C	7329	4623	5343	8353
YIL065C	2467	2946	3377	9527
YIL066C	256	505	286	946
YIL067C	4249	1212	2881	1630
YIL068C	3468	2696	4355	5762
YIL069C	7732	22352	8773	63166
YIL070C	3772	6224	6863	32751
YIL071C	3211	700	2296	822
YIL073C	910	250	748	478
YIL074C	15199	35575	15982	63464
YIL075C	30767	29011	30497	49560
YIL077C	2784	1535	1988	2357
YIL079C	3323	1807	3769	4864
YIL083C	2895	3530	2718	7871
YIL084C	1741	2211	1541	3591
YIL085C	7088	1742	7335	3719
YIL086C	230	39	252	49
YIL087C	742	1952	1079	5670
YIL088C	14708	8833	8162	8534
YIL091C	8649	3362	12145	9817
YIL093C	4281	2924	5196	12862
YIL094C	60255	60949	54344	95424
YIL096C	2224	720	3047	2261
YIL098C	1719	1695	2050	5759
YIL100C-A	19	12	27	4
YIL101C	489	2326	187	1265
YIL102C-A	424	537	448	961
YIL102C	0	0	2	15
YIL104C	5478	2075	4591	4090
YIL105C	6756	4730	6293	9531
YIL107C	3133	2875	1975	3543
YIL109C	12545	33079	11117	61872
YIL114C	4844	3206	3534	5865
YIL115C	7144	14464	5553	27324
YIL117C	6171	6543	388	1112
YIL119C	3590	9571	257	931
YIL127C	3847	2154	4123	6665
YIL129C	5266	5573	4541	7027
YIL131C	2963	4523	3151	7124
YIL132C	620	367	574	555
YIL133C	22531	76722	26991	179475
YIL134C-A	76	2	55	6
YIL135C	3364	6756	2686	12303
YIL137C	3960	10250	3444	15991
YIL138C	6111	7739	5471	15056
YIL139C	2399	381	1909	393
YIL142C-A	5	0	2	0
YIL143C	5957	3472	5441	6778
YIL145C	3007	3994	3390	6693
YIL146C	1597	1882	975	2059
YIL147C	4039	2473	3714	3701
YIL149C	4969	4063	6019	7649
YIL150C	807	1243	982	2730
YIL151C	4578	1648	5144	3007
YIL154C	4135	5402	2897	7263
YIL155C	1692	4774	1558	8864
YIL157C	4326	4530	4690	10613
YIL160C	191	78	190	329
YIL163C	30	72	32	30
YIL164C	12016	5394	2595	3156
YIL165C	8783	184	1845	1158
YIL166C	379	200	917	53
YIL169C	267	114	643	8080
YIL172C	0	0	0	0
YIL176C	0	0	0	0
YIL177C	0	0	0	0
YIR001C	1714	3351	1732	7866
YIR002C	3612	1624	3615	2283
YIR006C	6419	37299	4281	58269
YIR008C	6228	2799	5012	5262
YIR011C	7822	3763	6567	6934
YIR013C	36	3	35	6
YIR017C	2462	6169	2863	11391
YIR018C-A	82	2	48	1
YIR019C	113	15	79	47
YIR020C-B	2	1	0	0
YIR020C	130	1	89	0
YIR023C-A	27	0	26	2
YIR024C	1243	1124	1445	2558
YIR026C	2469	1857	4092	6165
YIR027C	1525	1166	603	381
YIR030C	2148	1982	689	1046
YIR031C	36227	20622	7567	2989
YIR032C	6153	3235	6254	7289
YIR034C	10488	46285	12073	88954
YIR035C	4510	2845	7480	13894
YIR036C	2366	4593	2079	6481
YIR038C	4556	7890	3031	7959
YIR039C	735	232	110	132
YIR040C	0	0	0	0
YIR042C	1518	897	1536	2755
YJL002C	16899	14963	17479	18547
YJL004C	4764	2710	4037	4464
YJL006C	4849	1683	2969	2749
YJL007C	0	0	1	0
YJL008C	13888	16954	18106	36429
YJL010C	5659	3420	7038	11153
YJL011C	3730	2219	3266	5014
YJL012C	13061	33710	5779	22491
YJL013C	5038	1114	4086	1751
YJL015C	6	4	12	6
YJL020C	5067	24326	3051	27025
YJL023C	2618	620	2087	1041
YJL024C	2196	2944	2608	5779
YJL026C-A	6	0	4	1
YJL027C	31	4	10	1
YJL029C	5567	2925	4357	4690
YJL031C	4812	2659	4551	5221
YJL035C	1278	559	2894	2024
YJL038C	101	27	48	8
YJL039C	8391	8877	8061	13098
YJL044C	6675	2752	5147	3058
YJL047C-A	2171	129	2485	205
YJL047C	1884	1260	1844	2425
YJL048C	5312	2306	8736	10650
YJL052C-A	0	0	3	0
YJL056C	1956	1736	1520	3598
YJL057C	5381	1602	3120	1964
YJL058C	1556	635	1788	1570
YJL063C	2223	3637	4197	12525
YJL065C	1842	2042	1804	3137
YJL066C	1373	3151	1250	4903
YJL068C	7005	11119	3908	11174
YJL069C	8259	4571	8668	12645
YJL070C	2648	1476	2693	2618
YJL072C	4597	2020	3574	4072
YJL074C	5127	4196	4706	7734
YJL075C	0	0	0	0
YJL077C	132	107	66	90
YJL078C	7035	31314	9871	78223
YJL079C	9975	50529	1976	15747
YJL080C	12168	86091	10655	163566
YJL081C	6935	4285	6786	7560
YJL084C	1972	4431	1497	7192
YJL086C	110	25	157	71
YJL087C	3546	3283	3874	7232
YJL090C	2798	1017	2256	1786
YJL091C	4564	3081	4277	4557
YJL093C	4174	835	3959	1024
YJL094C	3850	2812	4449	4548
YJL101C	3418	5833	5317	11221
YJL103C	606	411	1340	1790
YJL107C	633	761	1464	6682
YJL108C	664	21	1820	2145
YJL109C	10833	7660	13562	20215
YJL110C	4851	4940	5682	11015
YJL116C	40	57	75	330
YJL119C	93	4	99	5
YJL121C	3462	15807	3694	28842
YJL123C	13228	10916	11298	18813
YJL124C	3543	5507	3961	12406
YJL125C	4147	2277	5801	7706
YJL127C-B	2303	1133	2286	2208
YJL127C	2046	1117	2113	2061
YJL128C	3676	4752	3879	10227
YJL129C	4365	2355	4130	3197
YJL130C	35358	152605	26544	312355
YJL131C	1843	1417	1632	2437
YJL133C-A	10507	48314	5363	52697
YJL136C	22838	62667	33568	153711
YJL137C	1656	2420	1210	3276
YJL138C	7631	13788	8196	26161
YJL139C	2045	1031	3183	2221
YJL141C	4451	4030	3826	9737
YJL142C	386	19	359	33
YJL147C	2149	785	1780	1325
YJL151C	5831	12427	6330	20274
YJL153C	1304	1068	13791	39067
YJL154C	7060	5717	5952	9182
YJL155C	4570	2011	3039	3411
YJL156C	6993	3630	5496	6144
YJL157C	13458	9854	11621	19008
YJL158C	13187	82530	10745	123201
YJL160C	429	235	129	134
YJL162C	2594	1093	2407	2354
YJL163C	1813	1006	1450	1246
YJL164C	2634	3993	1221	4379
YJL165C	4554	5365	5805	10544
YJL168C	12233	5259	12390	10814
YJL170C	1084	1313	44	48
YJL171C	8012	26659	8110	50490
YJL173C	2151	6298	1573	10455
YJL176C	6970	6572	6489	14565
YJL178C	7267	6859	6856	10984
YJL180C	4528	2153	5088	7200
YJL182C	1	0	0	0
YJL185C	489	761	239	657
YJL187C	3436	2603	2088	4098
YJL188C	12	0	14	2
YJL190C	90391	136801	101333	322667
YJL192C	6589	7480	6061	10178
YJL195C	16	0	12	1
YJL196C	15935	14824	16581	24162
YJL197C-A	0	0	0	0
YJL199C	273	376	306	568
YJL200C	47390	75500	46832	121449
YJL202C	8	0	7	2
YJL204C	2460	2439	2312	3756
YJL205C	550	1017	421	1681
YJL206C	1238	643	1096	1112
YJL207C	6938	4177	6596	6763
YJL208C	1829	2282	3480	7673
YJL211C	13	9	19	28
YJL212C	1772	6679	2485	12074
YJL215C	103	1	14	1
YJL216C	456	8	36	13
YJL221C	0	0	0	0
YJL223C	0	0	0	0
YJL225C	0	0	0	0
YJR003C	8580	1714	7363	4516
YJR004C	1307	87	2598	11861
YJR005C-A	2	4	3	5
YJR009C	54905	256842	37954	258960
YJR010C-A	2160	2952	1861	7472
YJR011C	3432	1166	1900	1359
YJR012C	736	1014	713	1235
YJR016C	37174	90666	35275	139752
YJR017C	1956	6082	1746	9210
YJR019C	1697	2819	1421	4857
YJR021C	1405	1205	991	1317
YJR023C	318	6	286	5
YJR024C	6399	3439	6736	6033
YJR025C	7335	13874	2021	6960
YJR030C	2810	2129	3503	4345
YJR031C	6107	5062	4785	5145
YJR033C	2242	3708	1640	5322
YJR036C	1161	321	880	364
YJR038C	7	5	7	17
YJR041C	3800	2493	4748	6505
YJR043C	2575	1595	1731	3283
YJR044C	1811	6174	1496	7795
YJR045C	17643	132817	21147	377542
YJR047C	131	203	112	517
YJR049C	4157	3033	3578	5017
YJR056C	2501	1333	2504	2346
YJR058C	2263	1995	2497	4327
YJR062C	2866	1662	2599	2383
YJR065C	9507	21706	7503	31057
YJR067C	1724	1245	1592	2332
YJR069C	3562	7804	3277	13796
YJR070C	9147	20785	11668	67545
YJR072C	11290	4844	5655	13498
YJR073C	20187	26528	35060	82836
YJR076C	9792	10555	9331	15670
YJR077C	7643	36945	14267	146820
YJR080C	2807	4014	4145	8737
YJR082C	1410	1254	1092	1939
YJR083C	1868	2318	1670	4278
YJR085C	7355	9587	5715	18308
YJR088C	8627	6202	6923	10766
YJR090C	4622	3243	4184	6485
YJR091C	2982	7266	2357	13489
YJR093C	1646	2963	1388	5668
YJR094C	406	599	10	25
YJR098C	1906	883	2011	1842
YJR100C	4390	1748	4136	3104
YJR102C	1907	1425	1890	2922
YJR104C	34577	144233	49200	265141
YJR109C	24849	60493	12274	54208
YJR111C	1839	1708	1791	4027
YJR113C	4251	2894	4492	9572
YJR118C	3536	5061	3033	6912
YJR119C	1896	803	1321	1201
YJR124C	4698	1980	5597	4189
YJR125C	8194	15521	7081	23896
YJR126C	6613	2738	5671	4434
YJR127C	4225	5609	2722	8137
YJR129C	1111	570	2463	1884
YJR130C	7650	1626	7115	3315
YJR134C	4470	2819	5320	5417
YJR135C	1674	551	1490	1005
YJR136C	2548	649	2318	1235
YJR137C	17246	133502	20109	213669
YJR139C	54858	79225	50481	117248
YJR140C	3191	1979	3078	3388
YJR143C	11085	19170	10406	27975
YJR145C	51928	61725	72514	164574
YJR150C	10	6	5	4
YJR151C	275	8	202	11
YJR156C	23	13	28	23
YJR160C	6	0	2	0
YJR161C	73	34	199	89
YJR162C	0	0	0	0
YKL001C	26085	40856	31363	88064
YKL003C	1484	2149	1847	6905
YKL005C	3682	2591	4234	4540
YKL006C-A	3347	2092	2755	3284
YKL008C	9614	7805	8984	10364
YKL010C	4966	6114	6125	8657
YKL011C	3007	997	2333	1668
YKL013C	4525	8901	5003	17502
YKL014C	6507	5230	7292	10401
YKL016C	7006	16467	9262	74207
YKL017C	3005	973	2319	1658
YKL018C-A	943	2244	1045	3301
YKL020C	3417	4967	4089	10719
YKL021C	9292	3094	10288	8100
YKL022C	2817	2899	3130	4891
YKL023C-A	1149	1501	1316	4002
YKL024C	3367	8472	3916	15805
YKL025C	2242	5548	2155	8835
YKL026C	466	101	411	194
YKL029C	10452	19051	8805	56904
YKL032C	3192	12918	2079	24565
YKL036C	107	38	49	45
YKL040C	7348	5704	5883	12930
YKL046C	14852	9299	11719	15046
YKL048C	3572	1542	3178	2920
YKL049C	3326	2861	2149	4469
YKL050C	1060	42	757	53
YKL052C	3551	3074	2825	5884
YKL053C-A	1780	2336	2390	7010
YKL054C	11736	49172	10216	158806
YKL055C	471	562	357	947
YKL056C	92466	143644	99147	345086
YKL057C	8238	5684	8632	12071
YKL059C	2855	2346	2998	5426
YKL060C	634383	1650398	469847	1993006
YKL063C	3092	3414	2742	7923
YKL065C	11136	8138	8165	12582
YKL074C	7916	2473	6124	5260
YKL075C	6976	1497	5462	3061
YKL076C	872	34	757	31
YKL082C	7789	3875	8077	11526
YKL087C	1356	2437	2140	9309
YKL091C	4232	4666	2936	5878
YKL092C	6242	2855	4807	5234
YKL096C-B	23	2	12	2
YKL097C	41	2	23	0
YKL099C	7910	3028	6693	7803
YKL100C	7292	9746	6070	11596
YKL102C	8	17	10	33
YKL103C	6321	37739	2895	27471
YKL104C	12354	17732	9719	31756
YKL105C	2385	3201	1844	5754
YKL106C-A	8	13	13	40
YKL110C	2948	2378	5039	7572
YKL111C	12	4	11	5
YKL113C	8624	4068	6322	7056
YKL114C	7374	5351	6049	9204
YKL115C	414	80	399	261
YKL116C	2025	1701	2632	4482
YKL119C	4308	2389	4388	6291
YKL122C	4015	4245	3621	9502
YKL128C	6143	3621	5743	6232
YKL129C	2580	6783	2005	8014
YKL130C	2810	3491	2397	5389
YKL132C	1074	91	335	50
YKL133C	1996	371	1187	501
YKL134C	3419	2212	4031	6113
YKL135C	9516	5900	9656	12291
YKL138C-A	1565	2927	1207	4500
YKL138C	1869	2465	2516	8348
YKL144C	4404	2365	3181	4884
YKL147C	19	1	38	2
YKL148C	2328	9493	6695	64275
YKL149C	2493	1012	2599	1705
YKL151C	5254	2982	3746	4605
YKL152C	375731	923429	283390	917732
YKL155C	3545	2102	4855	7158
YKL156C-A	0	0	0	0
YKL159C	579	1244	604	3081
YKL161C	2671	295	3671	1525
YKL162C-A	148	52	41	25
YKL162C	574	634	865	997
YKL164C	20912	88231	17200	152283
YKL165C-A	509	35	484	59
YKL165C	5554	6445	3839	9681
YKL166C	7868	2642	7768	6183
YKL167C	2429	2927	2669	9149
YKL168C	2844	1864	3446	2614
YKL169C	23	0	44	0
YKL174C	7031	2737	5582	4651
YKL176C	7710	1796	8181	2836
YKL178C	842	386	12417	18202
YKL179C	11151	4529	8489	8405
YKL183C-A	2	0	8	0
YKL186C	5718	4389	6373	9857
YKL187C	104	10	197	27
YKL188C	1275	184	1254	519
YKL192C	3264	19747	3823	45650
YKL193C	2560	4940	2128	7835
YKL194C	2024	1250	2702	3511
YKL196C	9967	12494	8597	21119
YKL197C	1423	2149	1396	3017
YKL198C	847	1812	746	3142
YKL201C	4030	10875	4706	15293
YKL203C	2651	3709	2491	5410
YKL206C	2646	3349	3263	6405
YKL209C	29225	15600	1617	383
YKL211C	11583	10536	15161	25447
YKL213C	9957	7967	12756	16328
YKL214C	1188	4152	1471	6676
YKL215C	3813	6095	4424	8037
YKL218C	10126	6702	5040	5923
YKL220C	604	44	776	34
YKL222C	1880	211	1974	400
YKL224C	0	0	0	0
YKR001C	16842	29591	15109	45672
YKR004C	1737	759	2126	1451
YKR005C	477	87	314	96
YKR006C	3204	3779	5385	12795
YKR009C	890	642	812	1222
YKR010C	4429	3397	4083	6482
YKR011C	2642	4750	1913	8013
YKR012C	215	10	139	2
YKR014C	5564	6163	4832	12011
YKR015C	241	11	358	20
YKR017C	3216	655	2097	1122
YKR018C	9645	10604	8395	14576
YKR019C	1680	1337	1220	2275
YKR022C	4769	1117	3533	1781
YKR024C	4212	2269	5337	7722
YKR026C	8784	4562	8597	9668
YKR029C	4528	3490	3714	7086
YKR031C	5734	3884	4444	5761
YKR033C	10	15	14	18
YKR035C	56	4	56	3
YKR036C	4085	1060	3173	1655
YKR037C	4409	1678	3161	3149
YKR038C	9771	4055	8902	8897
YKR040C	127	5	54	12
YKR043C	6864	16591	10015	36928
YKR045C	647	1157	471	1968
YKR046C	2466	7108	10510	41878
YKR048C	9966	21973	10046	35798
YKR049C	1616	1562	1019	2382
YKR052C	3275	1355	2269	2274
YKR053C	445	78	249	57
YKR054C	3877	2897	2928	3967
YKR063C	5393	1251	5197	2721
YKR065C	2819	6792	3220	16701
YKR066C	5242	10193	4460	14860
YKR068C	4966	4788	4058	6669
YKR071C	7193	9094	10306	28986
YKR072C	3205	4548	3463	10414
YKR073C	138	22	156	73
YKR075C	242	558	262	1593
YKR079C	7076	1837	8591	5501
YKR081C	4505	6957	7299	21266
YKR083C	1929	1414	1389	2126
YKR084C	4589	7037	5403	14293
YKR085C	5348	3401	5415	9698
YKR087C	7603	2486	3748	3529
YKR088C	4635	3111	4273	4968
YKR089C	5191	5218	3408	6282
[truncated: 4,698 more rows]

## Sheet: ParentsAllReads_analyses
ORF	BY_FP_Downsampled	RM_FP_Downsampled	BY_mRNA_Downsampled	RM_mRNA_Downsampled	BY_FP_HypergeometricSampled	RM_FP_HypergeometricSampled	BY_mRNA_HypergeometricSampled	RM_mRNA_HypergeometricSampled	pValueParents_mRNA	pValueParents_FP	pValueParents_TE	foldChangeParents_mRNA	foldChangeParents_FP	foldChangeParents_TE
YAL001C	2367	2038	10563	7169	2367	2038	2586	1819	5.81347e-31	7.64677e-07	2.39375e-12	0.559176	0.215906	-0.34327
YAL005C	64036	26419	9301	4198	9512	3987	9301	4198	4.94065645841247e-324	4.94065645841247e-324	7.53542e-06	1.14768	1.27731	0.129624
YAL007C	5023	4208	7672	7088	5023	4208	4791	4440	0.000269192	2.29683e-17	0.000234086	0.114224	0.255415	0.14119
YAL010C	610	578	2113	2097	610	578	607	581	0.468268	0.368445	0.481248	0.0109659	0.0777397	0.0667738
YAL014C	1269	1295	1870	2157	1269	1295	1195	1369	0.000631453	0.621512	0.0154401	-0.205988	-0.02926	0.176728
YAL015C	485	545	2612	2311	485	545	540	490	0.126774	0.0659555	0.000490099	0.176638	-0.168271	-0.344909
YAL020C	574	464	1944	2067	574	464	501	537	0.277318	0.000709065	8.61661e-05	-0.0885102	0.306926	0.395436
YAL021C	6525	7405	4052	3508	3553	4007	4052	3508	4.16503e-10	1.87321e-07	0	0.207985	-0.182522	-0.390507
YAL022C	2149	1552	7891	5246	2149	1552	2182	1519	1.02299e-27	9.41889e-23	0.0285933	0.58899	0.469537	-0.119453
YAL023C	16330	12451	11030	10527	12261	9296	11030	10527	0.000628001	6.59309e-91	0	0.0673384	0.391263	0.323925
YAL024C	1198	1231	1896	1923	1198	1231	1235	1194	0.417022	0.516162	0.80175	-0.0203998	-0.0392029	-0.0188031
YAL025C	2760	4618	6656	9014	2760	4618	3175	4203	4.76261e-33	9.39029e-105	2.4647e-13	-0.437512	-0.7426	-0.305088
YAL026C	3479	2536	6001	4783	3479	2536	3344	2671	4.18702e-18	4.44316e-34	0.00599606	0.327287	0.456118	0.128831
YAL029C	2041	1922	7471	8742	2041	1922	1854	2109	5.43482e-05	0.0608571	9.12904e-10	-0.226662	0.0866678	0.31333
YAL031C	1346	1266	3034	2597	1346	1266	1386	1226	0.00185864	0.122147	0.0468398	0.224375	0.088401	-0.135974
YAL032C	968	1265	1513	1801	968	1265	1012	1221	1.05924e-05	3.54311e-10	0.090282	-0.251386	-0.386058	-0.134672
YAL034C	290	314	679	601	290	314	315	289	0.309039	0.349355	0.041341	0.176047	-0.114712	-0.290758
YAL036C	4345	6428	8083	10442	4345	6428	4706	6067	2.51619e-39	4.7098e-90	3.43684e-08	-0.369435	-0.565014	-0.195578
YAL039C	2409	4465	2634	3498	2154	3978	2634	3498	2.48095e-28	1.12214e-121	0	-0.409275	-0.890226	-0.480951
YAL040C	1049	1160	1463	1855	1049	1160	983	1226	2.55106e-07	0.0192414	0.0130653	-0.342489	-0.14511	0.197379
YAL043C	2782	3753	3424	3898	2782	3753	3031	3504	5.18232e-09	2.75083e-33	7.20436e-07	-0.187051	-0.431922	-0.24487
YAL044C	29532	20686	43909	27497	29532	20686	30840	19378	4.94065645841247e-324	4.94065645841247e-324	0	0.675242	0.513624	-0.161618
YAL046C	1702	1823	1191	2306	1690	1807	1191	2306	1.60841e-80	0.0497937	0	-0.953219	-0.0990835	0.854136
YAL047C	645	696	1369	1317	645	696	681	660	0.584976	0.172109	0.0860594	0.0558671	-0.109788	-0.165655
YAL048C	677	687	2014	2010	677	687	680	684	0.935263	0.807483	0.790452	0.00286818	-0.0211543	-0.0240224
YAL049C	4123	6237	5863	10898	4123	6237	3620	6740	2.05916e-209	2.19586e-96	1.44329e-15	-0.894352	-0.597158	0.297195
YAL054C	107	163	382	429	107	163	121	149	0.10017	0.000785385	0.0320482	-0.167405	-0.607261	-0.439856
YAR002C-A	8139	6505	11060	10597	8139	6505	7434	7210	0.0653565	1.39417e-41	0	0.0616955	0.323302	0.261607
YAR007C	6307	7387	8119	7558	6307	7387	7091	6603	3.15408e-05	2.82865e-20	0	0.103298	-0.228035	-0.331332
YAR014C	3377	2957	9893	7962	3377	2957	3499	2835	7.54988e-17	1.38996e-07	0.00406821	0.313277	0.191608	-0.121669
YAR018C	1108	1048	2289	2338	1108	1048	1059	1097	0.425544	0.203841	0.14063	-0.0305575	0.0803192	0.110877
YAR019C	392	455	990	1013	392	455	415	432	0.582505	0.0330819	0.124569	-0.0331337	-0.215013	-0.181879
YAR023C	21	111	748	576	21	111	71	61	0.433537	5.59693e-16	0	0.376969	-2.4021	-2.77907
YBL001C	7626	6824	9834	8203	7626	6824	7952	6498	1.08852e-33	2.64465e-11	0.00170873	0.261627	0.160309	-0.101318
YBL003C	37805	28956	88171	59639	37805	28956	39737	27024	9.88131291682493e-324	9.53101e-258	0	0.564048	0.384715	-0.179333
YBL006C	1924	1890	8749	5899	1924	1890	2297	1517	1.00942e-36	0.593107	0	0.568648	0.0257226	-0.542925
YBL007C	22036	17600	9806	6426	9036	7196	9806	6426	4.10129e-156	2.51648e-47	0	0.609744	0.324287	-0.285457
YBL010C	820	809	2917	2516	820	809	875	754	0.0029359	0.804326	0.0174713	0.213353	0.0194842	-0.193869
YBL014C	327	325	3999	3454	327	325	354	298	0.0311641	0.968764	0.0858703	0.211371	0.00885092	-0.20252
YBL017C	14245	8526	10566	10611	13228	7949	10566	10611	0.762381	4.59706e-291	0	-0.00613131	0.740515	0.746646
YBL018C	864	881	2994	2494	864	881	960	785	3.06457e-05	0.701716	0.000237884	0.263613	-0.0281107	-0.291723
YBL021C	825	858	2071	1871	825	858	884	799	0.0405711	0.435386	0.0156674	0.146518	-0.0565835	-0.203102
YBL022C	9138	11875	8325	10995	8399	10921	8325	10995	1.97468e-82	1.0138e-73	0.421121	-0.401325	-0.377977	0.0233483
YBL023C	2628	2595	4570	5129	2628	2595	2420	2803	1.2367e-07	0.657928	0.000192912	-0.166483	0.0182307	0.184714
YBL028C	2030	2885	6554	5554	2030	2885	2677	2238	4.06197e-10	2.67737e-34	0	0.238848	-0.507092	-0.74594
YBL029C-A	1150	1446	1409	1241	1150	1446	1379	1217	0.00157329	6.79337e-09	1.26741e-10	0.183168	-0.330434	-0.513602
YBL030C	40245	86030	13628	19453	10420	22661	13628	19453	3.83387e-226	4.94065645841247e-324	0	-0.513419	-1.09603	-0.582611
YBL033C	1951	2935	2595	4071	1951	2935	1904	2982	5.4476e-54	3.25599e-45	0.276458	-0.649649	-0.589147	0.060502
YBL034C	1692	1560	2059	1911	1692	1560	1699	1553	0.0109892	0.0215938	0.88859	0.107616	0.117184	0.00956749
YBL035C	2349	2325	2303	2596	2349	2325	2187	2487	1.21492e-05	0.736557	0.00148461	-0.172776	0.014816	0.187592
YBL036C	3032	3228	7324	7459	3032	3228	3143	3117	0.752024	0.01371	0.14129	-0.0263504	-0.0903708	-0.0640204
YBL039C	7768	13024	24443	22458	7768	13024	10770	10022	2.20645e-07	6.06462e-294	0	0.122192	-0.745557	-0.867749
YBL040C	3563	2783	13412	9860	3563	2783	3619	2727	3.93519e-29	1.23e-22	0.0340415	0.443865	0.356452	-0.0874133
YBL042C	2033	4102	7669	12178	2033	4102	2419	3716	6.04965e-62	1.27045e-156	4.77396e-15	-0.667167	-1.01272	-0.34555
YBL045C	17460	41003	12975	30195	12872	30298	12975	30195	4.94065645841247e-324	4.94065645841247e-324	0.512118	-1.21858	-1.23168	-0.0131008
YBL047C	27682	19947	9551	7481	9898	7134	9551	7481	9.72928e-57	6.50041e-100	3.72048e-06	0.352421	0.472776	0.120356
YBL051C	7593	5901	3059	2218	2976	2301	3059	2218	4.74833e-31	1.53138e-20	0.0345294	0.463801	0.363711	-0.10009
YBL052C	577	436	7785	5844	577	436	588	425	3.38867e-07	1.05601e-05	0.920284	0.413741	0.404243	-0.00949768
YBL055C	781	819	4874	4325	781	819	814	786	0.499688	0.35497	0.00205756	0.172406	-0.0685409	-0.240947
YBL057C	1806	1431	4787	4067	1806	1431	1759	1478	8.4651e-07	4.68137e-11	0.0912336	0.235157	0.335774	0.100617
YBL059C-A	1028	1709	2242	2563	1028	1709	1265	1472	8.17107e-05	5.16156e-39	1.44329e-14	-0.193047	-0.733312	-0.540265
YBL061C	1924	2124	7679	7397	1924	2124	2114	1934	0.00489583	0.00175808	0.000118965	0.0539782	-0.142675	-0.196653
YBL064C	5446	5795	3679	4835	4109	4405	3679	4835	4.70577e-36	0.00138682	2.56795e-13	-0.394202	-0.0896117	0.304591
YBL066C	942	1669	1050	1526	923	1653	1050	1526	6.27065e-21	2.11914e-47	0.000525036	-0.539366	-0.825185	-0.285819
YBL067C	1582	1393	3831	4139	1582	1393	1443	1532	0.106644	0.000565092	1.96712e-06	-0.111561	0.183554	0.295116
YBL072C	24097	38096	30347	35291	24097	38096	28720	33473	5.01641e-81	4.94065645841247e-324	0	-0.217746	-0.660786	-0.44304
YBL074C	408	411	1474	1497	408	411	400	419	0.529394	0.94429	0.917691	-0.0223377	-0.0105692	0.0117685
YBL075C	62	87	2661	2557	62	87	75	74	1	0.0489152	0.0235889	0.0575163	-0.488747	-0.546264
YBL076C	39056	32471	35685	39117	39056	32471	34137	37390	4.97883e-34	5.2608e-134	0	-0.132478	0.266392	0.39887
YBL078C	2201	1243	1578	1278	1811	1045	1578	1278	2.14521e-08	5.01586e-47	2.97784e-12	0.304209	0.824333	0.520123
YBL080C	397	697	2686	2422	397	697	562	532	0.380616	9.28498e-20	0	0.14926	-0.81202	-0.96128
YBL082C	1140	1172	2165	2433	1140	1172	1086	1226	0.00383302	0.519121	0.0810467	-0.168369	-0.0399387	0.128431
YBL084C	950	1028	2452	2892	950	1028	908	1070	0.000292464	0.0833686	0.102364	-0.238109	-0.113841	0.124268
YBL086C	1223	1430	2147	2527	1223	1430	1191	1462	1.55139e-07	6.29894e-05	0.892455	-0.235103	-0.225591	0.00951273
YBL087C	25348	36107	42585	46534	25348	36107	29467	31988	2.79059e-24	9.88131291682493e-324	0	-0.12794	-0.510407	-0.382467
YBL088C	330	311	2313	2164	330	311	332	309	0.384891	0.477139	0.931277	0.0960648	0.0855514	-0.0105133
YBL091C-A	637	613	828	822	637	613	616	634	0.630653	0.515361	0.678079	0.0104924	0.0554063	0.0449139
YBL091C	7132	5882	4938	5629	5794	4773	4938	5629	1.88499e-11	3.0756e-23	0	-0.188952	0.278	0.466952
YBL093C	1679	1556	5668	4048	1679	1556	1868	1367	1.27042e-18	0.0319388	1.72031e-10	0.48563	0.10976	-0.37587
YBL101C	3368	3442	2131	1934	1990	2075	2131	1934	0.00210723	0.187666	0.00275385	0.139943	-0.031355	-0.171298
YBL103C	1633	1640	3613	3299	1633	1640	1740	1533	0.00031595	0.916476	0.0249228	0.131168	-0.00617102	-0.13734
YBL104C	1202	1398	2843	3485	1202	1398	1152	1448	6.97708e-09	0.000130275	0.261137	-0.293745	-0.217927	0.0758171
YBL105C	4102	3869	5125	5328	4102	3869	3909	4062	0.0886553	0.0093575	0.00106818	-0.0560421	0.0843668	0.140409
YBL106C	335	498	1722	1771	335	498	407	426	0.532874	1.7986e-08	2.21807e-06	-0.0404791	-0.571985	-0.531506
YBL107C	874	1240	2615	2763	874	1240	1036	1078	0.372544	1.74623e-15	1.21141e-08	-0.0794246	-0.504635	-0.42521
YBR001C	2475	1200	4578	2877	2475	1200	2254	1421	3.188e-43	4.51817e-100	8.1237e-10	0.670152	1.04439	0.374242
YBR002C	908	960	4008	6049	908	960	764	1104	3.69225e-15	0.237992	2.21201e-12	-0.593814	-0.0803421	0.513472
YBR004C	723	786	1471	2125	723	786	632	877	3.07988e-10	0.110447	4.13569e-06	-0.530666	-0.120534	0.410132
YBR007C	1864	1651	2934	1814	1864	1651	2166	1349	1.77218e-43	0.000347826	1.55431e-15	0.693694	0.175062	-0.518633
YBR008C	42	36	2181	1564	42	36	38	40	0.909946	0.571587	0.438342	0.479749	0.222392	-0.257357
YBR009C	24542	23048	63129	44219	24542	23048	28024	19566	4.94065645841247e-324	7.67849e-12	0	0.513636	0.0906113	-0.423025
YBR011C	121140	107649	30113	24223	28686	25650	30113	24223	4.27019e-141	8.99688e-39	0	0.314009	0.17034	-0.143668
YBR012C	62	173	504	1022	62	173	67	168	3.44123e-11	2.5634e-13	0.0393032	-1.0199	-1.48043	-0.460532
YBR013C	707	272	595	824	707	272	417	562	4.02227e-06	3.09393e-45	0	-0.469755	1.3781	1.84786
YBR014C	2896	2411	6852	4256	2896	2411	3276	2031	5.67983e-66	2.96337e-11	0	0.687027	0.26443	-0.422597
YBR015C	7629	6621	5127	6015	5968	5174	5127	6015	4.18722e-17	5.65882e-14	0	-0.23045	0.204445	0.434895
YBR017C	5064	4320	9031	10376	5064	4320	4309	5075	2.75766e-15	1.66795e-14	0	-0.200293	0.229246	0.429539
YBR023C	4307	3917	10559	10183	4307	3917	4160	4064	0.294837	1.78456e-05	0.024501	0.0523106	0.136934	0.0846236
YBR025C	36221	42258	22615	29364	23985	27994	22615	29364	4.60563e-193	3.01795e-69	0	-0.376769	-0.222398	0.15437
YBR026C	6740	2835	4081	2583	4698	1966	4081	2583	9.70207e-76	1.09596e-252	0	0.659875	1.2494	0.589525
YBR028C	2002	1698	4652	4748	2002	1698	1855	1845	0.882378	6.22936e-07	1.91032e-06	-0.0294688	0.237606	0.267074
YBR029C	4537	6994	4970	8441	4537	6994	4278	7253	1.00461e-170	1.19116e-116	0.000209772	-0.764168	-0.624379	0.139789
YBR034C	2654	4593	8296	10870	2654	4593	3107	4140	6.23163e-34	4.20187e-116	0	-0.389864	-0.791268	-0.401404
YBR035C	7679	7071	6882	6543	6940	6485	6882	6543	0.00353086	8.90432e-05	0.180409	0.0728756	0.119004	0.0461286
YBR036C	6020	5476	9669	8617	6020	5476	6046	5450	2.84742e-08	4.07784e-07	0.390366	0.166181	0.136641	-0.02954
YBR037C	1262	1977	1910	2432	1262	1977	1435	1804	9.61269e-11	2.19271e-36	1.11636e-05	-0.348571	-0.647601	-0.29903
YBR042C	1253	970	5231	4232	1253	970	1219	1004	5.56761e-06	2.1124e-09	0.353246	0.305747	0.36933	0.0635826
YBR043C	775	347	11381	6927	775	347	698	424	2.5985e-16	3.99415e-38	2.58583e-06	0.716325	1.15926	0.442936
YBR044C	493	870	3887	5103	493	870	592	771	1.37921e-06	1.17989e-24	7.26751e-07	-0.392689	-0.819428	-0.426739
YBR045C	118	204	847	1034	118	204	141	181	0.0295935	1.89951e-06	0.00479893	-0.287802	-0.789782	-0.50198
YBR046C	1571	1120	1295	1118	1411	1002	1295	1118	0.000337903	8.39696e-17	0.000706191	0.212032	0.488184	0.276153
YBR049C	8828	9051	6954	7105	6937	7122	6954	7105	0.205845	0.120703	0.877855	-0.0309916	-0.0359906	-0.00499899
YBR052C	6501	5473	7190	6489	6501	5473	6277	5697	1.20819e-07	5.9399e-21	0.00557552	0.147996	0.24833	0.100334
YBR053C	2754	1960	6254	4018	2754	1960	2880	1834	9.86209e-53	5.37634e-31	0.00430586	0.638302	0.490675	-0.147627
YBR055C	1283	961	4227	4288	1283	961	1095	1149	0.263208	1.13933e-11	1.99687e-10	-0.0206708	0.416913	0.437584
YBR057C	2315	2032	3449	3271	2315	2032	2209	2138	0.288369	1.88099e-05	0.0470456	0.0764464	0.188112	0.111665
YBR058C-A	3733	3187	7514	4850	3733	3187	4163	2757	1.97618e-64	5.56957e-11	0	0.631596	0.228136	-0.40346
YBR058C	3224	3743	5273	4774	3224	3743	3655	3312	4.16509e-05	5.34179e-10	1.66533e-15	0.143425	-0.215343	-0.358769
YBR059C	5174	4457	3310	3746	3790	3266	3310	3746	2.21704e-07	4.69503e-10	0	-0.17852	0.215207	0.393727
YBR060C	1263	1653	2470	3203	1263	1653	1265	1651	9.34347e-13	5.42325e-13	0.84084	-0.374913	-0.388232	-0.0133193
YBR061C	1513	2611	3751	4698	1513	2611	1821	2303	6.45776e-14	3.41798e-66	1.11022e-16	-0.324771	-0.78719	-0.462419
YBR062C	1126	1255	3197	2759	1126	1255	1277	1104	0.000421365	0.00869718	1.3617e-07	0.212573	-0.156481	-0.369054
YBR063C	47	29	3012	2690	47	29	45	31	0.135385	0.0504524	0.115381	0.163116	0.696608	0.533492
YBR065C	937	767	2943	2446	937	767	959	745	2.38588e-07	4.18168e-05	0.785198	0.266863	0.288822	0.0219593
YBR066C	2697	496	5476	1043	2697	496	2666	527	0	0	0.554632	2.39238	2.44294	0.0505602
YBR067C	17575	1381	9880	1069	10123	826	9880	1069	4.94065645841247e-324	4.94065645841247e-324	9.35918e-14	3.20825	3.66974	0.46149
YBR069C	80	92	680	532	80	92	106	66	0.00283363	0.401684	0.0182715	0.354109	-0.201634	-0.555742
YBR070C	842	843	3244	2584	842	843	923	762	9.59747e-05	1	3.6881e-05	0.328168	-0.0017124	-0.32988
YBR076C-A	54	32	704	598	54	32	46	40	0.590036	0.0229826	0.113162	0.23543	0.754888	0.519458
YBR077C	2536	2255	3622	3968	2536	2255	2282	2509	0.00109217	5.20272e-05	1.60023e-08	-0.131625	0.169427	0.301053
YBR079C	16875	28126	13872	18868	12305	20435	13872	18868	2.14754e-168	4.94065645841247e-324	0	-0.443766	-0.737017	-0.293251
YBR080C	8036	7693	4890	5750	5454	5186	4890	5750	7.94099e-17	0.00963755	3.33067e-16	-0.233727	0.0629313	0.296659
YBR081C	2204	2027	5364	6130	2204	2027	2022	2209	0.00423757	0.00680767	1.58522e-09	-0.192578	0.120778	0.313356
YBR082C	15684	19532	8110	8572	7424	9258	8110	8572	0.00035772	8.39738e-46	0	-0.0799299	-0.316546	-0.236616
YBR084C-A	54958	79662	31882	49801	33347	48336	31882	49801	9.88131291682493e-324	9.88131291682493e-324	1.11022e-16	-0.643433	-0.535562	0.10787
YBR085C-A	6982	6515	8752	6501	6982	6515	7733	5764	1.3724e-64	6.03319e-05	0	0.428951	0.0998752	-0.329076
YBR086C	10056	7629	7760	6548	8160	6148	7760	6548	4.06402e-24	1.24445e-63	2.58613e-06	0.245002	0.398491	0.153488
YBR088C	7263	7407	8015	9738	7263	7407	6615	8055	1.32939e-32	0.237741	4.77396e-15	-0.280923	-0.0283238	0.252599
YBR089C-A	2357	2752	2138	2741	2254	2625	2138	2741	6.171e-18	1.16101e-07	0.020145	-0.35844	-0.223529	0.134912
YBR090C	111	232	446	567	111	232	149	194	0.0173846	5.87255e-11	0.000127095	-0.346305	-1.06357	-0.71726
YBR091C	860	1625	2177	2708	860	1625	1095	1390	3.53857e-09	7.48114e-54	1.11022e-16	-0.314886	-0.918031	-0.603145
YBR092C	565	472	2708	2691	565	472	531	506	0.456116	0.00425554	0.0106368	0.00908535	0.259464	0.250379
YBR093C	362	126	3139	1224	362	126	362	126	1.76693e-27	1.76693e-27	0.292943	1.3587	1.52257	0.163864
YBR095C	1262	1229	2941	2764	1262	1229	1277	1214	0.21414	0.52143	0.459011	0.0895492	0.038227	-0.0513222
YBR101C	3613	5253	8416	7624	3613	5253	4660	4206	1.49434e-06	3.06284e-68	0	0.142587	-0.539944	-0.682531
YBR102C	2270	2338	2471	2391	2270	2338	2342	2266	0.269221	0.323641	0.128984	0.0474809	-0.0425826	-0.0900635
YBR105C	1480	437	1862	310	1480	437	1652	265	1.5763e-244	4.20517e-132	1.94023e-12	2.58651	1.75989	-0.826621
YBR107C	178	332	871	2236	178	332	136	374	1.03922e-26	8.71021e-12	0.00180147	-1.36018	-0.899306	0.46087
YBR109C	13110	15537	6097	8374	6655	7816	6097	8374	3.6987e-80	5.01026e-22	7.41407e-13	-0.457817	-0.24504	0.212777
YBR111C	6451	5674	8254	6973	6451	5674	6537	5588	7.07838e-18	1.79395e-12	0.0986521	0.243314	0.185157	-0.0581573
YBR112C	7201	9536	4988	5745	4538	6195	4988	5745	2.87235e-13	9.81952e-58	2.00682e-08	-0.203845	-0.405187	-0.201342
YBR115C	42791	38104	13358	15117	15042	13433	13358	15117	1.98128e-25	1.54792e-21	0	-0.178468	0.167365	0.345833
YBR117C	56	71	88	66	56	71	76	51	0.0327896	0.213965	0.0292127	0.415037	-0.342392	-0.75743
YBR120C	965	2121	1549	2111	965	2121	1312	1774	9.26102e-17	2.45275e-98	0	-0.446589	-1.13614	-0.689554
YBR121C	23674	23780	34158	32257	23674	23780	24390	23064	1.18067e-09	0.629802	2.83412e-07	0.0826112	-0.00644523	-0.0890565
YBR122C	2068	4572	5475	6752	2068	4572	3010	3630	2.92036e-14	2.39379e-212	0	-0.302456	-1.14459	-0.842133
YBR123C	1979	1796	3520	3316	1979	1796	1967	1808	0.0101145	0.00304955	0.35775	0.0861314	0.139984	0.0538528
YBR125C	846	1063	3206	2756	846	1063	1018	891	0.00391739	7.46851e-07	6.08513e-13	0.218199	-0.329412	-0.547611
YBR126C	25626	20191	12358	9522	12246	9634	12358	9522	4.25012e-82	6.82388e-70	0.177682	0.376109	0.343896	-0.0322128
YBR127C	80242	50226	41868	39071	49732	31207	41868	39071	8.46114e-23	9.88131291682493e-324	0	0.0997498	0.675923	0.576173
YBR128C	304	154	1562	896	304	154	298	160	1.12047e-10	2.14251e-12	0.24509	0.801824	0.981141	0.179317
YBR129C	1298	1216	7207	6061	1298	1216	1345	1169	0.00048025	0.106187	0.0132552	0.249843	0.0941472	-0.155696
YBR130C	2222	2377	2794	2504	2222	2377	2428	2171	0.000159475	0.0231455	1.13756e-05	0.158097	-0.0972831	-0.255381
YBR132C	1811	579	780	247	775	252	780	247	6.68181e-65	1.97475e-62	0.912583	1.65896	1.64515	-0.0138118
YBR133C	1660	1721	4665	4980	1660	1721	1681	1700	0.756898	0.302128	0.464392	-0.0942687	-0.0520639	0.0422048
YBR138C	1428	1122	3646	3310	1428	1122	1348	1202	0.00407743	1.47623e-09	0.00188975	0.139483	0.347923	0.20844
YBR140C	3604	2337	4712	3723	3604	2337	3299	2642	1.6033e-17	4.48244e-61	9.11719e-09	0.339874	0.624941	0.285067
YBR141C	528	626	1036	1381	528	626	491	663	4.59042e-07	0.00427813	0.103695	-0.414689	-0.245625	0.169065
YBR143C	15657	18511	32577	38049	15657	18511	15816	18352	7.66443e-43	8.35344e-54	0.357037	-0.224005	-0.241575	-0.0175702
YBR150C	834	1389	1189	2248	834	1389	766	1457	2.82524e-49	3.39127e-32	0.0252156	-0.918893	-0.735927	0.182966
YBR154C	6586	9883	15366	16835	6586	9883	7839	8630	7.40996e-10	1.90857e-146	0	-0.131722	-0.585547	-0.453824
YBR156C	1021	1308	1224	1136	1021	1308	1211	1118	0.0565813	2.96467e-09	3.71884e-08	0.107641	-0.35738	-0.46502
YBR157C	1428	137	4142	604	1428	137	1363	202	1.42167e-211	3.2911e-271	1.33319e-05	2.77771	3.38175	0.604041
YBR162C	47121	29829	18274	13995	19848	12421	18274	13995	1.01507e-125	4.94065645841247e-324	0	0.384881	0.659655	0.274774
YBR164C	3655	3613	8380	7245	3655	3613	3885	3383	4.12953e-09	0.630574	2.42892e-06	0.209965	0.0166742	-0.19329
YBR166C	2052	2422	8389	8597	2052	2422	2225	2249	0.730957	3.39542e-08	2.70951e-05	-0.0353345	-0.239168	-0.203834
YBR167C	367	662	905	1158	367	662	452	577	0.000108852	2.74075e-20	1.15377e-05	-0.355646	-0.851051	-0.495406
YBR169C	4378	1766	2346	1643	2841	1148	2346	1643	7.68899e-29	3.82846e-163	0	0.513871	1.30979	0.795916
YBR170C	2478	3073	3786	4517	2478	3073	2506	3045	4.95413e-13	1.46174e-15	0.267155	-0.254691	-0.310472	-0.0557811
YBR172C	3320	4903	5174	8088	3320	4903	3212	5011	3.47012e-88	1.42825e-68	0.0474694	-0.644503	-0.562482	0.0820214
YBR173C	3705	6484	2673	3317	2191	3799	2673	3317	9.10466e-17	6.44208e-97	0	-0.311419	-0.807411	-0.495991
YBR177C	16031	15168	11755	11357	11826	11286	11755	11357	0.00901605	0.00039174	0.228848	0.0496927	0.0798336	0.0301408
YBR179C	1346	2249	4346	4698	1346	2249	1716	1879	0.00688674	1.12171e-51	0	-0.112359	-0.740605	-0.628247
YBR181C	11575	13698	23614	20573	11575	13698	13520	11753	1.0825e-28	1.09513e-40	0	0.19889	-0.242953	-0.441843
YBR182C	381	869	2459	3776	381	869	500	750	1.59537e-12	2.81167e-44	1.62797e-09	-0.618787	-1.18957	-0.570778
YBR185C	1429	2451	2103	2656	1429	2451	1721	2159	2.17292e-12	4.48801e-61	4.15668e-12	-0.336806	-0.778365	-0.441558
YBR188C	857	720	1288	1291	857	720	789	788	1	0.000611074	0.00584017	-0.00335641	0.251298	0.254655
YBR193C	805	758	1268	1059	805	758	866	697	2.10641e-05	0.244605	0.0671749	0.259852	0.0867909	-0.173061
YBR195C	1286	821	4752	2561	1286	821	1371	736	4.84183e-44	3.32547e-24	0.000923849	0.891828	0.647437	-0.244391
YBR196C	158462	79569	79090	49913	86062	42941	79090	49913	9.88131291682493e-324	9.88131291682493e-324	0	0.66408	0.993859	0.329779
YBR197C	779	305	1131	507	779	305	749	335	5.67172e-37	2.41044e-48	0.115242	1.15754	1.35281	0.195273
YBR198C	3920	4117	4139	3771	3858	4052	4139	3771	3.67272e-05	0.0299969	7.26412e-06	0.134335	-0.0707398	-0.205075
YBR201C-A	126	189	157	231	126	189	128	187	0.00105139	0.000458662	0.90073	-0.557128	-0.584963	-0.0278342
YBR204C	1026	759	3245	2032	1026	759	1086	699	4.64163e-20	2.8373e-10	0.00278176	0.675318	0.434859	-0.240459
YBR208C	9720	2453	8862	4551	9720	2453	8057	4116	2.4119e-284	4.94065645841247e-324	0	0.961449	1.98641	1.02496
YBR211C	1117	658	4592	3233	1117	658	1045	730	7.88088e-14	8.08589e-28	0.000958755	0.506249	0.76347	0.257221
YBR216C	1550	1442	6119	5457	1550	1442	1581	1411	0.00199913	0.0504289	0.303187	0.165188	0.104197	-0.0609908
YBR218C	14622	15949	8776	13344	10615	11505	8776	13344	1.51608e-208	2.257e-09	0	-0.604556	-0.125325	0.47923
YBR220C	1169	953	7237	6496	1169	953	1093	1029	0.171414	2.99556e-06	0.0397675	0.15584	0.294727	0.138887
YBR221C	21953	20733	17064	16572	17261	16375	17064	16572	0.00742333	1.39475e-06	0.0555804	0.0422081	0.0824892	0.0402811
YBR222C	3062	3094	1896	1954	1890	1960	1896	1954	0.358286	0.26612	0.631067	-0.0434715	-0.0149989	0.0284726
YBR223C	374	375	903	825	374	375	400	349	0.0676343	1	0.287912	0.130332	-0.00385233	-0.134184
YBR227C	1726	2103	3077	3941	1726	2103	1714	2115	9.8004e-11	1.19323e-09	0.216892	-0.357037	-0.285016	0.0720209
YBR229C	3602	2522	5567	2954	3602	2522	3998	2126	2.44649e-128	1.82721e-43	9.99201e-16	0.91423	0.51423	-0.4
YBR230C	4261	4550	1802	1941	1794	1949	1802	1941	0.0240805	0.0118205	0.82402	-0.107201	-0.0946745	0.0125266
YBR231C	1339	1726	1522	1656	1339	1726	1467	1598	0.0188517	2.92433e-12	0.000855469	-0.121734	-0.366277	-0.244542
YBR234C	8797	7512	4427	6666	5999	5094	4427	6666	7.11982e-101	8.86566e-18	0	-0.590492	0.227815	0.818306
YBR236C	1828	2116	4945	5229	1828	2116	1864	2080	0.000616445	4.83334e-06	0.0160577	-0.0805645	-0.211074	-0.130509
YBR238C	1389	2952	885	1300	706	1479	885	1300	6.49302e-19	1.42825e-62	1.27685e-11	-0.554762	-1.08765	-0.532884
YBR239C	503	665	877	1555	503	665	421	747	1.04826e-21	2.38083e-06	5.50435e-05	-0.826266	-0.402796	0.42347
YBR240C	119	104	870	587	119	104	130	93	0.0157304	0.34852	0.0741422	0.567655	0.194378	-0.373277
YBR241C	1434	907	1156	811	1200	767	1156	811	7.48611e-15	1.37298e-22	0.0969925	0.511368	0.660871	0.149503
YBR243C	1998	1363	2691	2568	1998	1363	1704	1657	0.427516	5.41712e-28	4.75175e-14	0.0674972	0.551771	0.484274
YBR245C	7290	6315	3916	3855	4138	3633	3916	3855	0.496106	1.06989e-08	7.04134e-06	0.0226499	0.207136	0.184486
YBR247C	2279	4732	3669	6802	2279	4732	2435	4576	2.31095e-146	1.67679e-192	0.000520979	-0.890572	-1.05405	-0.163477
YBR248C	8902	8932	14477	15992	8902	8932	8474	9360	3.39438e-11	0.828087	3.44043e-07	-0.143588	-0.00485375	0.138734
YBR249C	24380	26336	19138	24452	20882	22708	19138	24452	3.3525e-143	2.28153e-18	0	-0.353512	-0.111338	0.242174
YBR254C	1281	1326	3890	3015	1281	1326	1491	1116	2.17929e-13	0.388828	3.38509e-10	0.367612	-0.0498103	-0.417422
YBR255C-A	962	737	655	519	677	497	655	519	8.00958e-05	1.6586e-07	0.659573	0.33576	0.384372	0.0486119
YBR256C	3038	2843	13310	10374	3038	2843	3253	2628	3.81011e-16	0.0114084	3.89418e-10	0.359538	0.0957078	-0.263831
YBR258C	360	392	1217	975	360	392	404	348	0.0448225	0.258271	0.000288833	0.319855	-0.122857	-0.442712
YBR260C	1889	2097	2228	2356	1889	2097	1935	2051	0.0685175	0.00104039	0.262261	-0.0805903	-0.150704	-0.0701139
YBR261C	1836	2764	1748	2351	1640	2459	1748	2351	4.52602e-21	1.27801e-37	0.00978237	-0.427569	-0.590192	-0.162622
YBR262C	1108	1617	2795	3594	1108	1617	1207	1518	2.76837e-09	1.67558e-22	0.00633546	-0.362742	-0.545362	-0.18262
YBR264C	1107	1063	2038	1713	1107	1063	1190	980	7.12575e-06	0.355969	0.0137067	0.250629	0.0585136	-0.192115
YBR269C	3446	2079	1579	1037	1630	986	1579	1037	2.52886e-26	1.33775e-36	0.0815195	0.606595	0.729033	0.122438
YBR270C	147	101	2074	1724	147	101	126	122	0.848966	0.00417716	0.151102	0.266656	0.541461	0.274805
YBR272C	1146	1372	4780	5173	1146	1372	1227	1291	0.209293	7.23245e-06	0.0239706	-0.113991	-0.259673	-0.145683
YBR273C	2581	2890	5493	5288	2581	2890	2852	2619	0.00170692	3.11215e-05	5.38771e-06	0.0548721	-0.163139	-0.218011
YBR275C	1799	1710	4825	3521	1799	1710	2003	1506	4.98646e-17	0.137384	6.14341e-11	0.454544	0.0731989	-0.381345
YBR276C	775	642	6890	6702	775	642	711	706	0.91538	0.000449864	0.00410575	0.0399123	0.271623	0.231711
YBR280C	1017	733	1138	1055	1017	733	906	844	0.14477	1.20549e-11	9.532e-05	0.109258	0.472435	0.363177
YBR281C	1894	1604	3472	3851	1894	1604	1697	1801	0.0815785	1.0132e-06	5.58212e-11	-0.149466	0.239762	0.389228
YBR283C	13084	12814	12646	12624	12769	12501	12646	12624	0.894902	0.0930311	0.279868	0.00251201	0.0300828	0.0275708
YBR288C	2070	2118	6852	6626	2070	2118	2111	2077	0.610106	0.467681	0.110547	0.0483869	-0.0330718	-0.0814588
YBR291C	4751	5912	13509	15760	4751	5912	4840	5823	1.79151e-21	2.46152e-29	0.00453428	-0.222347	-0.315415	-0.0930684
YCL002C	380	359	4428	4170	380	359	366	373	0.825334	0.461929	0.966897	0.0866078	0.0820156	-0.00459226
YCL008C	1493	1754	1653	1610	1493	1754	1649	1598	0.380238	4.99174e-06	0.000158581	0.038026	-0.232435	-0.270461
YCL009C	24467	26608	7794	5658	6402	7050	7794	5658	5.5338e-76	2.4127e-08	0	0.462072	-0.121023	-0.583095
YCL010C	1093	1067	4850	3847	1093	1067	1213	947	1.13734e-08	0.590646	1.63673e-05	0.334251	0.0347332	-0.299518
YCL011C	6925	6324	20951	19291	6925	6324	6976	6273	1.05932e-09	1.85288e-07	0.681178	0.119091	0.130977	0.0118855
YCL012C	945	956	960	899	929	930	960	899	0.164029	1	0.236605	0.0947133	-0.0166963	-0.11141
YCL016C	659	826	3467	3222	659	826	784	701	0.0333107	1.61816e-05	1.98093e-07	0.105731	-0.325863	-0.431595
YCL017C	7499	10719	6448	8651	6219	8880	6448	8651	4.61912e-72	1.8811e-104	0.00450926	-0.424015	-0.5154	-0.091385
YCL025C	164	210	735	905	164	210	172	202	0.133622	0.0198488	0.734193	-0.300174	-0.356694	-0.05652
YCL026C-B	1755	11269	850	3103	530	3423	850	3103	2.0129e-298	0	0	-1.86813	-2.68282	-0.814688
YCL029C	994	1483	2339	2626	994	1483	1180	1297	0.0197484	7.7971e-23	1.07007e-08	-0.166975	-0.577201	-0.410226
YCL030C	73819	56480	59447	49924	61908	47463	59447	49924	1.58171e-182	9.88131291682493e-324	0	0.25187	0.386252	0.134382
YCL031C	2777	3280	10193	10993	2777	3280	2901	3156	0.00109815	1.09052e-10	0.00185214	-0.109006	-0.240169	-0.131162
YCL033C	1943	1747	2590	2231	1943	1747	1979	1711	1.09647e-05	0.00132368	0.32803	0.215262	0.153406	-0.0618553
YCL035C	10964	7246	5324	4222	5727	3819	5324	4222	1.62467e-29	2.12155e-85	1.07603e-12	0.334584	0.597518	0.262934
YCL037C	13756	17162	3732	2871	2960	3643	3732	2871	3.03181e-26	4.45278e-17	0	0.378396	-0.319157	-0.697552
YCL038C	1077	573	2883	1460	1077	573	1099	551	4.34707e-42	9.40556e-36	0.418093	0.981602	0.910411	-0.0711913
YCL041C	3258	969	761	508	972	297	761	508	1.2732e-12	5.57941e-84	0	0.583068	1.74942	1.16635
YCL043C	73744	54539	24038	18844	24601	18281	24038	18844	4.06079e-139	3.02811e-205	2.29171e-07	0.351212	0.435237	0.0840258
YCL044C	1352	1763	1117	1043	948	1212	1117	1043	0.116229	1.46453e-08	2.71531e-09	0.09889	-0.382937	-0.481827
YCL045C	9631	7626	6366	5773	6804	5335	6366	5773	7.69256e-08	1.3504e-40	1.16288e-08	0.141066	0.336759	0.195693
YCL047C	1130	1152	3320	3071	1130	1152	1215	1067	0.00208269	0.660233	0.0462117	0.112475	-0.0278179	-0.140293
YCL049C	955	759	1674	1174	955	759	1012	702	7.22208e-14	2.41753e-06	0.0429127	0.511867	0.331401	-0.180466
YCL050C	12499	13027	5244	4846	4923	5167	5244	4846	7.72639e-05	0.0155532	3.1573e-07	0.113873	-0.0596922	-0.173565
YCL052C	1358	1459	7426	7095	1358	1459	1437	1380	0.291377	0.0595307	0.00438649	0.0657826	-0.103496	-0.169279
YCL056C	209	391	1898	1501	209	391	332	268	0.0100537	9.6069e-14	0	0.338556	-0.903666	-1.24222
YCL057C-A	3918	6262	2633	4400	2696	4337	2633	4400	1.76256e-99	6.27216e-86	0.163183	-0.740796	-0.676506	0.0642899
YCL059C	3030	4227	7916	8557	3030	4227	3464	3793	0.000117676	5.68824e-45	0	-0.112333	-0.480316	-0.367983
YCL061C	1987	1780	3415	2926	1987	1780	2037	1730	6.09102e-07	0.000787561	0.280149	0.222956	0.158715	-0.0642412
YCL064C	33	66	333	294	33	66	55	44	0.31488	0.00118523	0.000227254	0.179706	-1	-1.17971
YCR002C	4691	4961	4310	4488	4282	4516	4310	4488	0.0591487	0.0129846	0.59933	-0.0583848	-0.0807355	-0.0223506
YCR004C	13283	9892	9250	7076	9339	6987	9250	7076	4.76548e-65	7.3114e-76	0.19334	0.386519	0.425247	0.0387276
YCR005C	42095	28636	226831	124397	42095	28636	45719	25012	9.88131291682493e-324	9.88131291682493e-324	0	0.866666	0.555819	-0.310847
YCR007C	132	71	679	683	132	71	97	106	0.574572	2.22469e-05	4.73433e-05	-0.008474	0.894647	0.903121
YCR009C	8349	6244	13454	10635	8349	6244	8126	6467	5.86775e-43	3.60879e-68	0.00886458	0.339215	0.419133	0.0799177
YCR011C	8928	4055	21716	11050	8928	4055	8562	4421	4.03171e-294	4.94065645841247e-324	3.01986e-07	0.974712	1.13864	0.163923
YCR015C	592	564	3267	2602	592	564	623	533	0.00882517	0.427139	0.00547498	0.328345	0.069902	-0.258443
YCR017C	3538	2789	5309	5499	3538	2789	3125	3202	0.339343	4.74577e-21	0	-0.0507291	0.343186	0.393915
YCR020C-A	1124	1129	2750	2496	1124	1129	1176	1077	0.038933	0.932843	0.0443125	0.139814	-0.00640345	-0.146217
YCR020C	108	71	1499	1262	108	71	82	97	0.295352	0.00696119	0.113913	0.248288	0.60514	0.356852
YCR021C	140	116	436	262	140	116	162	94	2.54674e-05	0.150435	0.0302525	0.734761	0.271302	-0.463459
YCR023C	1041	796	4373	4696	1041	796	861	976	0.0078015	1.19047e-08	3.78569e-11	-0.102809	0.38713	0.489939
YCR024C-A	28798	28021	9537	7854	8805	8586	9537	7854	2.59065e-37	0.0983115	0	0.280108	0.0394602	-0.240648
YCR024C-B	224	128	18325	18087	224	128	179	173	0.789899	3.50845e-07	5.6221e-07	0.0188601	0.807355	0.788495
YCR024C	431	758	894	1458	431	758	445	744	3.69213e-18	1.82673e-21	0.305867	-0.705644	-0.81451	-0.108866
YCR026C	2039	1635	6201	6586	2039	1635	1769	1905	0.0259188	2.82868e-11	6.93889e-14	-0.0869016	0.318571	0.405473
YCR027C	777	840	1922	2442	777	840	698	919	4.27194e-08	0.123088	0.00569086	-0.345455	-0.112475	0.23298
YCR028C-A	9909	9464	4685	5410	5163	4932	4685	5410	5.64107e-13	0.0220659	1.12133e-14	-0.20758	0.0662894	0.273869
YCR028C	770	785	3525	3801	770	785	740	815	0.0605412	0.722581	0.315284	-0.108756	-0.0278342	0.0809216
YCR030C	5876	6409	3022	2721	2750	2993	3022	2721	7.50953e-05	0.00140427	2.04577e-09	0.151367	-0.125265	-0.276632
YCR031C	67516	90660	26295	31763	24768	33290	26295	31763	3.91497e-114	6.38055e-275	0	-0.272559	-0.425237	-0.152678
YCR035C	1845	2511	9000	9195	1845	2511	2137	2219	0.219716	5.79548e-24	0	-0.0309246	-0.444641	-0.413717
YCR037C	1593	2251	10612	5990	1593	2251	2458	1386	1.0032e-67	2.33919e-26	0	0.825069	-0.49882	-1.32389
YCR038C	133	58	924	613	133	58	119	72	0.000827608	5.86417e-08	0.00982289	0.592006	1.1973	0.605296
YCR042C	2109	1795	7144	7000	2109	1795	1985	1919	0.2982	5.38601e-07	0.000100638	0.0293772	0.232575	0.203198
YCR043C	3464	3134	4085	4550	3464	3134	3124	3474	1.72741e-05	5.09747e-05	2.10347e-10	-0.15553	0.144434	0.299964
YCR044C	1382	1216	4344	4752	1382	1216	1251	1347	0.0623262	0.00120309	1.00821e-06	-0.129511	0.184614	0.314125
YCR046C	1896	3427	1283	1762	1100	1945	1283	1762	3.95667e-18	1.76065e-53	3.77857e-09	-0.457693	-0.853987	-0.396294
YCR047C	1824	2717	4765	5237	1824	2717	2173	2368	0.00398583	3.02781e-40	0	-0.136264	-0.574909	-0.438644
YCR054C	910	927	3301	3379	910	927	881	956	0.0842221	0.708931	0.926734	-0.0336932	-0.0267028	0.00699042
YCR057C	3171	4600	6833	9119	3171	4600	3406	4365	1.41752e-27	2.42232e-59	0.0029517	-0.416356	-0.536696	-0.120339
YCR059C	924	1204	2586	2384	924	1204	1093	1035	0.216586	1.39053e-09	2.81095e-11	0.117338	-0.381871	-0.499209
YCR067C	4550	4158	3583	3816	3860	3539	3583	3816	0.00699005	0.00019866	1.30134e-06	-0.0908931	0.129977	0.22087
YCR071C	1357	2518	1281	2250	1222	2309	1281	2250	2.08689e-60	8.31689e-76	0.258384	-0.812655	-0.891858	-0.079203
YCR072C	1796	3057	4861	5735	1796	3057	2157	2696	1.06996e-14	6.10622e-74	0	-0.23854	-0.767329	-0.528789
YCR073C	251	189	1769	1155	251	189	282	158	3.59209e-09	0.00358897	0.169275	0.615041	0.409301	-0.20574
YCR075C	1022	514	6253	3472	1022	514	978	558	5.40162e-27	5.72408e-39	0.0870992	0.848782	0.991555	0.142773
YCR076C	1409	811	3189	2306	1409	811	1271	949	8.82024e-12	3.17599e-37	9.9196e-06	0.467712	0.796898	0.329186
YCR077C	7552	12091	5221	4746	3820	6147	5221	4746	2.04732e-06	3.70063e-121	0	0.137614	-0.679003	-0.816617
YCR084C	12767	15895	6313	5859	5393	6779	6313	5859	4.01821e-05	3.2011e-36	0	0.107671	-0.316153	-0.423825
YCR087C-A	1554	2885	1785	2995	1554	2885	1655	2784	5.51394e-65	5.32127e-90	0.0197283	-0.746632	-0.892585	-0.145953
YCR090C	1472	1248	5590	4248	1472	1248	1548	1172	5.9535e-13	1.88496e-05	0.0120039	0.396065	0.23816	-0.157905
YCR092C	1210	1007	3254	2927	1210	1007	1180	1037	0.00255509	1.76334e-05	0.117463	0.152792	0.264943	0.112152
YCR095C	638	610	5730	4162	638	610	760	488	1.34664e-14	0.444709	5.14441e-06	0.461258	0.0647472	-0.396511
YCR098C	52	49	591	749	52	49	51	50	1	0.842382	0.151445	-0.341808	0.0857299	0.427537
YCR101C	115	111	359	505	115	111	101	125	0.125845	0.841883	0.0120119	-0.4923	0.0510742	0.543374
YCR102C	28	37	296	610	28	37	17	48	0.000152107	0.321084	0.0915655	-1.04321	-0.402098	0.641114
YDL002C	1482	1914	5089	4340	1482	1914	1801	1595	0.000433546	1.30418e-13	0	0.229687	-0.369045	-0.598733
YDL005C	1685	1878	3815	3327	1685	1878	1909	1654	2.07223e-05	0.00129414	2.30252e-09	0.197461	-0.156448	-0.35391
YDL012C	2583	2361	1398	1029	1272	1155	1398	1029	7.20715e-14	0.0185227	1.4098e-05	0.442121	0.12965	-0.312472
YDL015C	9647	7763	12182	10628	9647	7763	9212	8198	1.59762e-14	2.72238e-46	6.37244e-05	0.196881	0.313466	0.116585
YDL018C	1348	1045	3872	3050	1348	1045	1341	1052	3.76262e-09	6.34616e-10	0.738179	0.34427	0.367318	0.0230478
YDL019C	5138	4818	5420	5573	5138	4818	4908	5048	0.163596	0.00138726	0.000870172	-0.0401613	0.0927725	0.132934
YDL020C	3165	5486	4996	7453	3165	5486	3429	5222	2.65484e-83	5.41686e-139	1.90415e-07	-0.577048	-0.793549	-0.216501
YDL025C	1534	1569	4496	4129	1534	1569	1606	1497	0.0525083	0.541628	0.0101067	0.12285	-0.0325469	-0.155396
YDL027C	986	711	2344	1968	986	711	923	774	0.000324634	2.63577e-11	0.00850916	0.252242	0.471738	0.219496
YDL028C	1723	1643	3394	3605	1723	1643	1630	1736	0.0703099	0.173295	0.010153	-0.0870127	0.0685902	0.155603
YDL033C	270	329	1593	1616	270	329	313	286	0.288077	0.0177236	0.0399562	-0.0206809	-0.285128	-0.264447
YDL035C	1671	1478	5628	6608	1671	1478	1438	1711	1.23462e-06	0.000620577	1.43563e-12	-0.231591	0.177065	0.408657
YDL036C	704	975	2121	3184	704	975	688	991	1.46856e-13	4.0213e-11	0.156759	-0.586096	-0.469827	0.116269
YDL039C	118	171	156	169	118	171	138	151	0.480325	0.0021674	0.0742305	-0.115477	-0.535209	-0.419732
YDL040C	6956	7817	8392	9684	6956	7817	6908	7865	3.59912e-15	1.467e-12	0.233209	-0.206588	-0.168357	0.0382313
YDL042C	1006	1579	1756	2573	1006	1579	1071	1514	2.91864e-18	1.36232e-29	0.175896	-0.551159	-0.650381	-0.0992223
YDL043C	1287	1591	3317	3685	1287	1591	1382	1496	0.0351547	1.57573e-08	0.016222	-0.151786	-0.305922	-0.154136
YDL044C	1006	1421	4228	4262	1006	1421	1232	1195	0.46494	3.64143e-17	3.37619e-13	-0.0115552	-0.498276	-0.486721
YDL045C	902	772	2356	1972	902	772	908	766	0.000564591	0.00160873	0.699611	0.25668	0.224527	-0.0321534
YDL048C	343	522	387	405	310	482	387	405	0.545825	1.06347e-09	0.000160656	-0.0655883	-0.605841	-0.540253
YDL049C	368	763	685	1265	368	763	391	740	1.77925e-25	2.46235e-32	0.143232	-0.884961	-1.05198	-0.167016
YDL052C	3688	2986	2450	3126	3091	2485	2450	3126	1.4242e-19	5.06642e-16	0	-0.351536	0.304624	0.656161
YDL053C	2429	3072	2580	2611	2281	2910	2580	2611	0.677132	2.61781e-18	9.21377e-09	-0.0172314	-0.338816	-0.321584
YDL054C	1477	1337	2203	2178	1477	1337	1398	1416	0.748619	0.00877324	0.0681717	0.0164655	0.14367	0.127205
YDL055C	110412	89182	148811	136541	110412	89182	104224	95370	2.03008e-87	1.48219693752374e-323	0	0.124147	0.308073	0.183926
YDL059C	1274	1149	3679	3408	1274	1149	1243	1180	0.207823	0.0117501	0.570153	0.110388	0.148986	0.0385981
YDL061C	37435	46125	13620	13795	12250	15165	13620	13795	0.293311	1.86057e-69	0	-0.0184188	-0.301161	-0.282742
YDL063C	1357	2153	4569	6544	1357	2153	1482	2028	3.04185e-20	2.13841e-41	0.00973142	-0.518294	-0.665928	-0.147633
YDL065C	2849	2812	4518	4156	2849	2812	2936	2725	0.00524868	0.632319	0.0393265	0.120489	0.018859	-0.10163
YDL067C	6210	11380	3907	7155	3859	7203	3907	7155	2.36153e-212	3.57744e-225	0.97942	-0.872891	-0.873835	-0.000944873
YDL069C	326	371	1048	1209	326	371	320	377	0.0338343	0.0955197	0.875539	-0.206176	-0.186547	0.0196283
YDL072C	5800	4184	5810	5317	5800	4184	5205	4779	2.09975e-05	5.17748e-59	0	0.127926	0.47117	0.343244
YDL074C	3162	3535	14401	12590	3162	3535	3621	3076	2.90936e-11	5.44588e-06	0	0.193891	-0.160873	-0.354764
YDL076C	1467	1309	5373	3639	1467	1309	1646	1130	1.09663e-22	0.00287755	2.90278e-10	0.562186	0.164404	-0.397782
YDL077C	1047	906	2656	2867	1047	906	934	1019	0.0573052	0.00152878	2.73144e-05	-0.110287	0.208678	0.318965
YDL078C	8169	9436	14844	14335	8169	9436	8967	8638	0.0134321	1.35383e-21	0	0.050338	-0.208016	-0.258354
YDL079C	23	32	98	204	23	32	20	35	0.0580641	0.28061	0.182731	-1.05772	-0.476438	0.581277
YDL080C	559	641	5626	5712	559	641	592	608	0.665023	0.0193357	0.0452611	-0.0218864	-0.197476	-0.17559
YDL081C	42066	72964	59998	72335	42066	72964	52180	62850	1.64929e-217	9.88131291682493e-324	0	-0.269779	-0.79453	-0.524751
YDL083C	47204	63460	30599	44009	31640	42968	30599	44009	9.88131291682493e-324	9.88131291682493e-324	2.11364e-12	-0.524314	-0.426938	0.0973757
YDL085C-A	1632	1560	1725	943	1380	1288	1725	943	2.19597e-52	0.0780891	0	0.871267	0.065095	-0.806172
YDL087C	538	643	615	794	538	643	517	664	2.10395e-05	0.0024616	0.330884	-0.368553	-0.257213	0.11134
YDL088C	2445	3379	4525	5085	2445	3379	2753	3071	3.25578e-05	1.64235e-34	6.25085e-10	-0.16833	-0.466762	-0.298432
YDL090C	771	706	4914	3948	771	706	837	640	3.26983e-07	0.0958218	0.0202796	0.315776	0.127063	-0.188713
YDL091C	1110	846	2418	1882	1110	846	1100	856	3.77021e-08	2.59439e-09	0.702811	0.361548	0.39183	0.0302825
YDL097C	13679	14029	10911	11747	11184	11474	10911	11747	2.89234e-08	0.0548634	0.00673021	-0.106509	-0.0364494	0.0700596
YDL098C	539	470	1320	974	539	470	587	422	2.29135e-07	0.0322441	0.0279942	0.438544	0.197625	-0.24092
YDL100C	12534	10868	20410	19437	12534	10868	12056	11346	3.56906e-06	1.30717e-27	1.30514e-08	0.0704706	0.20576	0.13529
YDL101C	1828	1926	5846	4452	1828	1926	2122	1632	1.3249e-15	0.113373	0	0.392996	-0.0753416	-0.468338
YDL103C	5070	4785	6498	5160	5070	4785	5471	4384	6.59886e-28	0.0042232	3.13985e-10	0.332625	0.0834668	-0.249158
YDL104C	268	594	1571	2376	268	594	354	508	1.74598e-07	3.77692e-29	1.42293e-06	-0.596852	-1.14823	-0.551378
YDL106C	1751	1958	1751	1627	1604	1774	1751	1627	0.0343047	0.00363418	9.98542e-05	0.105965	-0.161202	-0.267167
YDL109C	114	48	809	997	114	48	72	90	0.18149	2.25544e-07	2.92362e-10	-0.301454	1.24793	1.54938
YDL110C	4455	6726	2898	4815	3080	4633	2898	4815	1.31652e-106	2.37069e-70	0.00163432	-0.732478	-0.594323	0.138155
YDL111C	1648	2469	2748	3103	1648	2469	1920	2197	1.6849e-05	1.22868e-37	6.05649e-12	-0.175282	-0.583211	-0.407929
YDL113C	1491	835	5246	3112	1491	835	1436	890	7.19245e-30	1.47084e-42	0.237282	0.753376	0.836432	0.0830564
YDL115C	1235	1194	4101	3499	1235	1194	1323	1106	1.15758e-05	0.417022	0.00740016	0.229033	0.0487082	-0.180325
YDL119C	667	644	2966	2433	667	644	746	565	6.39603e-07	0.543466	0.00822256	0.285782	0.0506261	-0.235156
YDL121C	1761	2139	4948	4549	1761	2139	2022	1878	0.022019	1.52765e-09	2.68008e-13	0.121296	-0.280542	-0.401838
YDL125C	9615	8301	7325	7243	7815	6753	7325	7243	0.50216	1.4384e-18	1.23818e-09	0.0162414	0.212002	0.19576
YDL126C	63279	56520	56527	65163	63279	56520	55661	64138	1.51983e-132	6.08071e-85	0	-0.205113	0.162965	0.368078
YDL133C-A	21722	19980	31363	41130	21722	19980	18000	23702	4.85005e-172	1.50541e-17	0	-0.391128	0.1206	0.511728
YDL134C	3286	3706	11545	10306	3286	3706	3707	3285	4.74732e-07	5.37794e-07	0	0.163784	-0.17353	-0.337314
YDL135C	4222	4095	3805	4568	4222	4095	3787	4530	3.90377e-16	0.167086	6.01852e-12	-0.263666	0.0440631	0.307729
YDL139C	566	472	952	743	566	472	587	451	2.71901e-05	0.00387344	0.403292	0.357599	0.262015	-0.0955842
YDL140C	20423	18529	8706	7516	8528	7694	8706	7516	9.68185e-21	6.08513e-11	0.00801212	0.212045	0.14041	-0.0716352
YDL142C	1005	937	4234	3025	1005	937	1141	801	1.2381e-14	0.128396	2.16839e-07	0.485086	0.101075	-0.384012
YDL144C	1873	1922	3627	5029	1873	1922	1576	2219	1.52264e-25	0.43588	1.39888e-14	-0.471495	-0.0372574	0.434237
YDL145C	23459	17037	14496	15877	17553	12820	14496	15877	2.38082e-15	5.32789e-163	0	-0.131283	0.46147	0.592754
YDL148C	3675	4670	11618	11714	3675	4670	4193	4152	0.661482	1.23203e-27	0	-0.0118721	-0.345678	-0.333806
YDL153C	2870	4007	9377	10308	2870	4007	3232	3645	6.7087e-07	6.71569e-43	0	-0.136566	-0.481472	-0.344906
YDL157C	2771	3323	4000	4644	2771	3323	2728	3366	3.1534e-16	1.6291e-12	0.334796	-0.215368	-0.26208	-0.0467116
YDL160C-A	727	662	1353	902	727	662	827	562	1.20535e-12	0.0859002	5.83702e-06	0.584963	0.135124	-0.449838
YDL160C	18280	13092	5981	2523	4899	3605	5981	2523	1.41536477642392e-316	7.88435e-45	0	1.24525	0.481581	-0.763666
YDL164C	2287	1954	5014	4292	2287	1954	2263	1978	1.28568e-05	3.38655e-07	0.959633	0.224312	0.227026	0.00271398
YDL166C	2536	3056	3888	4470	2536	3056	2571	3021	1.88465e-09	3.77705e-12	0.174993	-0.201247	-0.26909	-0.0678432
YDL167C	1630	2791	8889	9325	1630	2791	2132	2289	0.018956	6.11889e-69	0	-0.0690826	-0.77591	-0.706828
YDL169C	425	117	439	169	425	117	392	150	6.00914e-26	4.84644e-42	0.014765	1.3772	1.86095	0.483757
YDL171C	62398	37669	21910	14840	22855	13895	21910	14840	1.66319e-299	4.94065645841247e-324	0	0.562098	0.728122	0.166024
YDL174C	11789	19052	9957	18605	10924	17638	9957	18605	4.94065645841247e-324	4.94065645841247e-324	0	-0.901907	-0.692501	0.209406
YDL175C	1308	1406	2054	2236	1308	1406	1273	1441	0.00134346	0.062591	0.796652	-0.122484	-0.104234	0.01825
YDL177C	411	413	2481	1915	411	413	487	337	1.94579e-07	0.972213	0.000524938	0.373577	-0.00700339	-0.380581
YDL183C	231	405	1411	1369	231	405	311	325	0.60625	5.11158e-12	3.73358e-11	0.0435955	-0.810029	-0.853625
YDL184C	18735	19916	25005	35378	18735	19916	16030	22621	1.56475e-247	1.94265e-09	0	-0.500636	-0.0881919	0.412444
YDL188C	2410	2152	2173	1934	2181	1926	2173	1934	0.000203419	7.35142e-05	0.939156	0.1681	0.163355	-0.00474531
YDL190C	3685	2915	6693	5916	3685	2915	3541	3059	3.15638e-09	2.63265e-21	0.000276025	0.178031	0.338169	0.160138
YDL197C	390	186	2577	1702	390	186	347	229	1.00172e-06	1.24392e-17	0.000472908	0.598462	1.06817	0.46971
YDL198C	7294	8954	5154	7763	5778	7139	5154	7763	2.55882e-117	4.67458e-33	0	-0.590922	-0.295822	0.2951
YDL199C	609	357	800	481	609	357	621	345	5.16033e-19	4.59857e-16	0.773762	0.733963	0.770518	0.036555
YDL200C	710	530	2684	1882	710	530	721	519	1.06369e-08	3.54664e-07	0.33457	0.512118	0.421827	-0.0902914
YDL203C	1209	1365	2661	5195	1209	1365	855	1719	4.03896e-66	0.00224357	0	-0.965155	-0.175087	0.790069
YDL205C	2485	3388	5851	6190	2485	3388	2879	2994	0.13686	4.23312e-32	2.33147e-15	-0.0812562	-0.447188	-0.365932
YDL209C	792	650	3303	2405	792	650	831	611	7.55958e-09	0.00020252	0.0439088	0.45774	0.285061	-0.172679
YDL211C	436	415	1182	960	436	415	461	390	0.0163642	0.492993	0.0507268	0.300124	0.0712168	-0.228907
YDL213C	1870	2595	3611	3917	1870	2595	2137	2328	0.00445778	1.8124e-27	9.3901e-11	-0.117351	-0.472696	-0.355346
YDL214C	75	31	156	450	75	31	28	78	1.25122e-06	2.29545e-05	0	-1.52838	1.27462	2.803
YDL215C	1825	1113	12929	11340	1825	1113	1594	1344	4.29769e-06	1.10952e-39	0	0.18919	0.713443	0.524253
YDL216C	431	447	2310	1036	431	447	611	267	8.89162e-32	0.612724	0	1.15687	-0.052587	-1.20946
YDL217C	1440	1281	2111	1530	1440	1281	1597	1124	1.17732e-19	0.00244785	5.89452e-05	0.464395	0.168798	-0.295597
YDL220C	464	483	1162	1274	464	483	474	473	1	0.558623	0.498333	-0.132755	-0.0578984	0.0748568
YDL222C	265	387	303	242	229	316	303	242	0.0101017	0.000223391	2.38208e-07	0.324311	-0.546341	-0.870652
YDL223C	833	662	737	541	717	561	737	541	4.62926e-08	1.41946e-05	0.301824	0.446036	0.331485	-0.114551
YDL224C	4114	4105	3693	2927	3303	3317	3693	2927	4.83743e-21	0.873058	3.56903e-12	0.335371	0.00315957	-0.332211
YDL226C	7599	7003	6829	5790	6583	6036	6829	5790	2.34283e-20	1.16666e-06	0.000620371	0.238111	0.117836	-0.120274
YDL227C	5628	43	14372	20	5628	43	5666	5	0	0	4.54384e-11	9.48905	7.03214	-2.4569
YDL231C	408	2442	8577	11323	408	2442	1166	1684	2.70968e-22	0	0	-0.400711	-2.58142	-2.18071
YDL234C	1459	1424	3877	3353	1459	1424	1587	1296	6.46521e-08	0.526595	0.00609888	0.209488	0.0350307	-0.174458
YDL235C	2536	2566	4734	5736	2536	2566	2311	2791	1.93483e-11	0.684745	1.36413e-07	-0.276985	-0.0169664	0.260019
YDL238C	581	231	1983	992	581	231	551	261	1.1461e-24	1.42425e-35	0.0076649	0.999273	1.33065	0.331373
YDR001C	7245	5580	7103	6458	7245	5580	6709	6116	1.70999e-07	5.23215e-49	2.00334e-11	0.137341	0.376721	0.23938
YDR005C	1855	1643	4146	3174	1855	1643	1990	1508	3.77982e-16	0.000358937	0.000415371	0.385418	0.175087	-0.210331
YDR006C	1708	2296	3020	2909	1708	2296	2031	1973	0.367697	1.49721e-20	4.44089e-16	0.0540253	-0.426815	-0.48084
YDR008C	61	60	66	76	61	60	58	63	0.716294	1	0.524504	-0.203533	0.0238467	0.22738
YDR016C	1197	748	4069	2419	1197	748	1225	720	1.42965e-30	1.91092e-24	0.349133	0.750264	0.678313	-0.0719505
YDR017C	2411	2408	9015	7444	2411	2408	2691	2128	5.28131e-16	0.977016	6.62764e-09	0.276249	0.00179626	-0.274453
YDR018C	31	28	126	215	31	28	24	35	0.192526	0.794844	0.0250941	-0.770913	0.146841	0.917754
YDR019C	14309	12320	51390	40388	14309	12320	14927	11702	4.33615e-87	3.59259e-34	6.78547e-11	0.347561	0.215921	-0.13164
YDR020C	554	812	2581	2579	554	812	672	694	0.569922	3.08236e-12	4.28395e-10	0.00111837	-0.551594	-0.552712
YDR022C	545	444	1359	1260	545	444	527	462	0.0417884	0.00146128	0.0841191	0.109122	0.295697	0.186575
YDR026C	1105	1155	4226	5001	1105	1155	1043	1217	0.000271868	0.30267	0.00826783	-0.242924	-0.0638465	0.179077
YDR027C	1522	1464	6486	5880	1522	1464	1574	1412	0.00320915	0.296896	0.146559	0.141513	0.0560528	-0.0854601
YDR028C	7039	6790	11812	10727	7039	6790	7292	6537	1.4241e-10	0.0349493	0.0052492	0.139007	0.0519589	-0.0870477
YDR030C	384	434	2816	2514	384	434	435	383	0.0744936	0.0866054	0.00170142	0.163663	-0.176589	-0.340251
YDR032C	19380	13159	17101	12908	17853	12156	17101	12908	8.75203e-130	1.5279e-238	7.00682e-11	0.405815	0.558519	0.152704
YDR034C	1006	842	10352	11549	1006	842	861	987	0.00362886	0.00014823	3.16136e-09	-0.157858	0.256738	0.414597
YDR036C	1438	3122	1891	2864	1438	3122	1811	2749	4.45951e-44	2.39367e-140	1.11022e-16	-0.598882	-1.11841	-0.519525
YDR040C	131	79	248	83	131	79	153	57	2.49181e-11	0.000406877	0.00203119	1.57916	0.729642	-0.849515
YDR043C	2231	2632	3304	4044	2231	2632	2149	2714	5.64671e-16	9.51662e-09	0.3215	-0.291569	-0.238469	0.0531003
YDR045C	1805	2419	4681	4629	1805	2419	2137	2087	0.450892	3.44121e-21	3.33067e-16	0.0161162	-0.422412	-0.438528
YDR050C	301698	208144	224125	195038	248180	170983	224125	195038	1.97626258336499e-323	1.97626258336499e-323	0	0.200548	0.535523	0.334975
YDR051C	1859	2008	8042	7346	1859	2008	2019	1848	0.00625414	0.017302	3.20117e-06	0.130595	-0.111232	-0.241828
YDR052C	1915	1832	5463	6242	1915	1832	1750	1997	5.81667e-05	0.180371	2.25882e-06	-0.192315	0.0639249	0.25624
YDR054C	3264	4037	3331	3368	3011	3688	3331	3368	0.660054	1.38294e-16	2.81248e-09	-0.0159368	-0.306643	-0.290706
YDR056C	4076	2827	4967	4212	4076	2827	3704	3199	1.28906e-09	2.87474e-51	4.15627e-10	0.237869	0.527882	0.290013
YDR058C	615	484	3612	2512	615	484	639	460	7.41628e-08	8.64681e-05	0.0618239	0.523961	0.345579	-0.178382
YDR059C	1236	894	760	709	843	626	760	709	0.19203	1.64657e-08	0.000190563	0.100214	0.467332	0.367118
YDR066C	317	312	1158	1048	317	312	330	299	0.2316	0.873299	0.353493	0.143997	0.0229368	-0.12106
YDR067C	834	929	3478	4353	834	929	786	977	5.91862e-06	0.0251458	0.0275652	-0.323752	-0.155631	0.168121
YDR069C	1329	1058	2221	1480	1329	1058	1436	951	2.77215e-23	3.16482e-08	0.000820478	0.585612	0.329001	-0.256611
YDR070C	636	306	196	135	230	101	196	135	0.000945718	1.02997e-12	0.00673702	0.537894	1.0555	0.517601
YDR071C	7118	8100	10111	10296	7118	8100	7484	7734	0.0435396	1.79178e-15	2.19508e-07	-0.0261583	-0.18645	-0.160292
YDR072C	1972	3466	5514	7258	1972	3466	2351	3087	1.82386e-23	2.70424e-92	0	-0.396473	-0.813612	-0.417139
YDR078C	231	145	1882	979	231	145	246	130	2.27029e-09	1.07469e-05	0.0984736	0.942886	0.67184	-0.271046
YDR079C-A	612	695	1302	1299	612	695	673	634	0.293208	0.0232822	0.0564043	0.00332802	-0.183481	-0.186809
YDR081C	1860	2088	4784	4923	1860	2088	1942	2006	0.316027	0.000301899	0.0213243	-0.0413204	-0.166819	-0.125499
YDR084C	2232	1652	2529	2144	2232	1652	2090	1794	2.18323e-06	1.30704e-20	0.00191006	0.238262	0.434123	0.195861
YDR085C	597	505	986	1015	597	505	536	566	0.382351	0.00609519	0.00896062	-0.0418202	0.241448	0.283268
YDR086C	10796	10406	7029	7881	7554	7356	7029	7881	3.14292e-12	0.106666	1.55664e-12	-0.165059	0.0530813	0.218141
YDR087C	2195	4419	8658	10054	2195	4419	3100	3514	3.77666e-07	1.04424e-167	0	-0.215664	-1.0095	-0.793835
YDR088C	867	1143	3340	2766	867	1143	1110	900	3.07471e-06	8.08505e-10	0	0.272047	-0.398722	-0.670768
YDR090C	1837	1075	4084	3030	1837	1075	1657	1255	9.86972e-14	1.14844e-45	1.4022e-07	0.430665	0.773015	0.34235
YDR091C	7852	13753	15468	21599	7852	13753	9019	12586	1.31884e-130	4.94065645841247e-324	0	-0.481678	-0.808614	-0.326936
YDR097C	3063	2613	3787	3382	3063	2613	3003	2673	1.25347e-05	2.48047e-09	0.198606	0.163179	0.229238	0.0660595
YDR098C	6968	7214	7532	7426	6968	7214	7167	7015	0.204808	0.0396537	0.0370988	0.0204477	-0.0500548	-0.0705025
YDR101C	2995	5941	7998	12595	2995	5941	3433	5503	3.8659e-107	4.56918e-217	0	-0.65514	-0.98815	-0.33301
YDR104C	580	618	3492	2847	580	618	653	545	0.0019798	0.28507	2.19707e-05	0.294611	-0.0915539	-0.386165
YDR105C	1981	1586	5308	4776	1981	1586	1911	1656	2.0945e-05	4.01414e-11	0.00283243	0.152366	0.320836	0.168471
YDR107C	1969	1099	3005	1946	1969	1099	1871	1197	3.12507e-34	3.28934e-56	0.00175363	0.626853	0.841272	0.214418
YDR109C	611	653	2817	2845	611	653	646	618	0.447605	0.248812	0.363199	-0.0142691	-0.0959106	-0.0816415
YDR111C	927	1499	3422	4871	927	1499	995	1431	8.34406e-19	2.37481e-31	0.00694029	-0.509378	-0.693359	-0.183981
YDR113C	2431	2255	3478	2396	2431	2255	2781	1905	1.27321e-37	0.010567	4.72955e-14	0.53763	0.108422	-0.429208
YDR116C	1790	3618	2478	3476	1790	3618	2239	3169	9.36804e-37	6.37945e-139	0	-0.488252	-1.01523	-0.526981
YDR117C	3056	2240	3495	2737	3056	2240	2980	2316	7.35698e-20	3.20789e-29	0.0796226	0.352697	0.448146	0.0954488
YDR120C	3378	4271	11110	12939	3378	4271	3474	4175	1.15358e-15	1.77726e-24	0.00184803	-0.219867	-0.338405	-0.118537
YDR123C	594	1022	1979	2938	594	1022	670	946	7.02195e-12	1.19817e-26	0.0124673	-0.570063	-0.78286	-0.212798
YDR125C	199	134	766	590	199	134	182	151	0.100034	0.000436075	0.278931	0.376629	0.570535	0.193906
YDR129C	28375	24152	33962	30601	28375	24152	27570	24957	4.2244e-30	7.34272e-76	1.3419e-06	0.150343	0.232478	0.0821351
YDR130C	1386	1307	4263	3277	1386	1307	1510	1183	3.18411e-10	0.132808	5.70291e-06	0.379493	0.0846681	-0.294825
YDR131C	441	407	2757	2287	441	407	486	362	2.32778e-05	0.257107	0.151505	0.269643	0.11575	-0.153893
YDR132C	307	336	1256	1044	307	336	338	305	0.20693	0.269488	0.00206543	0.266715	-0.130223	-0.396937
YDR133C	2050	23908	26895	24854	2050	23908	13448	12510	6.01502e-09	4.94065645841247e-324	0	0.11386	-3.5438	-3.65766
YDR135C	7411	6124	13352	14055	7411	6124	6594	6941	0.00293768	1.91601e-28	0	-0.0740276	0.275194	0.349222
YDR139C	1897	1720	3932	3599	1897	1720	1898	1719	0.00307423	0.00342312	0.815385	0.127667	0.141311	0.0136439
YDR141C	2885	1996	3646	3253	2885	1996	2597	2284	7.92293e-06	3.29662e-37	1.58228e-11	0.164544	0.53146	0.366916
YDR142C	555	604	1821	2009	555	604	522	637	0.00080501	0.158529	0.838899	-0.141747	-0.122061	0.0196859
YDR143C	1719	1795	1621	1472	1508	1585	1621	1472	0.007777	0.171758	0.00463184	0.139106	-0.0624143	-0.201521
YDR144C	2093	3890	2888	5060	2093	3890	2157	3826	1.73233e-104	4.36362e-121	0.0987556	-0.809067	-0.894198	-0.0851312
YDR146C	6096	6355	6359	5768	5936	6191	6359	5768	8.38308e-08	0.0210778	5.00065e-08	0.140729	-0.0600292	-0.200758
YDR148C	14179	17532	6221	9953	7169	9005	6221	9953	7.07375e-191	2.72788e-47	0	-0.677985	-0.306235	0.37175
YDR151C	1866	2378	2697	2584	1866	2378	2162	2082	0.225255	4.05255e-15	5.17897e-12	0.0617495	-0.3498	-0.411549
YDR153C	3479	5548	3812	4726	3282	5256	3812	4726	4.59243e-23	4.6466e-102	2.22045e-16	-0.310072	-0.673295	-0.363224
YDR154C	2184	2064	7704	8032	2184	2064	2061	2187	0.0551155	0.0678668	0.0045188	-0.0601516	0.0815299	0.141681
YDR155C	73708	72576	24400	21751	23047	23104	24400	21751	6.28256e-35	0.794344	0	0.165799	0.0223287	-0.143471
YDR162C	1314	1270	3628	3175	1314	1270	1369	1215	0.00260702	0.397609	0.0317892	0.192418	0.0491368	-0.143281
YDR164C	1378	1470	2873	3376	1378	1470	1324	1524	0.000191229	0.0881423	0.0327326	-0.232757	-0.0932403	0.139517
YDR166C	2075	2076	3698	3490	2075	2076	2110	2041	0.291224	1	0.134404	0.0835182	-0.000695107	-0.0842133
YDR169C	2384	2134	1748	1238	1594	1392	1748	1238	9.88054e-21	0.00023358	8.36796e-07	0.497694	0.159824	-0.33787
YDR170C	15072	9716	10241	8893	11628	7506	10241	8893	1.99837e-22	1.50312e-196	0	0.203615	0.633436	0.429822
YDR173C	747	637	1969	1655	747	637	754	630	0.000938832	0.00337569	0.820003	0.250632	0.229815	-0.020817
YDR175C	2272	4657	3777	4868	2272	4657	3008	3921	5.21219e-28	4.35795e-184	0	-0.366088	-1.03544	-0.66935
YDR179C	481	387	1850	1044	481	387	550	318	3.08599e-15	0.0015812	6.76286e-06	0.825404	0.313703	-0.5117
YDR181C	811	718	4581	3920	811	718	838	691	0.000186655	0.0186037	0.541152	0.224809	0.175718	-0.0490908
YDR184C	699	1201	2436	2270	699	1201	984	916	0.12425	6.45465e-31	0	0.101822	-0.780872	-0.882694
YDR185C	279	255	917	619	279	255	326	208	3.71724e-07	0.319588	0.00274522	0.566982	0.129768	-0.437214
YDR186C	3128	3457	5758	6248	3128	3457	3152	3433	0.000558593	5.28207e-05	0.550351	-0.117827	-0.14428	-0.0264534
YDR190C	7228	7690	19745	18375	7228	7690	7772	7146	3.09071e-07	0.000160226	4.23661e-12	0.103743	-0.0893871	-0.19313
YDR192C	1689	1552	1576	1565	1644	1497	1576	1565	0.858389	0.00917491	0.12142	0.0101049	0.122041	0.111936
YDR194C	4189	9237	10883	17041	4189	9237	5301	8125	4.51341e-132	4.94065645841247e-324	0	-0.646934	-1.14082	-0.493885
YDR196C	1348	1439	5567	4114	1348	1439	1629	1158	4.50126e-19	0.0882132	0	0.436358	-0.0942461	-0.530604
YDR198C	471	594	4260	4413	471	594	523	542	0.581266	0.000182411	0.002538	-0.0509063	-0.334736	-0.28383
YDR200C	1053	951	2497	2393	1053	951	988	1016	0.546429	0.0240357	0.263653	0.0613754	0.146988	0.0856128
YDR202C	933	869	2234	2272	933	869	908	894	0.75943	0.137761	0.114804	-0.0243336	0.102521	0.126855
YDR207C	1819	2098	1906	1667	1661	1912	1906	1667	6.80486e-05	2.86435e-05	2.33183e-09	0.193294	-0.205869	-0.399163
YDR217C	1682	1616	3272	3592	1682	1616	1557	1741	0.00143595	0.257695	0.00165701	-0.134615	0.0577505	0.192365
YDR218C	24	24	105	107	24	24	26	22	0.665466	1	0.952936	-0.0272215	0	0.0272215
YDR219C	2025	1785	6667	5335	2025	1785	2123	1687	1.72723e-12	0.000107421	0.00955183	0.321549	0.181998	-0.139552
YDR224C	53937	43751	40075	31152	39260	31967	40075	31152	1.14474e-245	1.18308e-164	1.77675e-05	0.363378	0.301959	-0.0614184
YDR228C	1469	1715	3502	3713	1469	1715	1535	1649	0.0452044	1.39956e-05	0.0238337	-0.0844062	-0.223374	-0.138968
YDR231C	1042	2912	2357	5346	1042	2912	1255	2699	3.18073e-119	5.229e-202	1.59637e-06	-1.18151	-1.48266	-0.301147
YDR233C	19548	20389	11270	12608	11690	12188	11270	12608	4.9486e-18	0.00129805	1.8797e-05	-0.161852	-0.06077	0.101082
YDR236C	1028	702	3726	2973	1028	702	978	752	6.0628e-08	4.62686e-15	0.00438511	0.325708	0.550297	0.224589
YDR238C	14479	14223	21309	23451	14479	14223	13734	14968	3.36268e-13	0.13228	5.90639e-14	-0.138187	0.0257362	0.163923
YDR239C	1359	1414	2045	1915	1359	1414	1407	1366	0.447499	0.305145	0.0334238	0.0947565	-0.0572367	-0.151993
YDR240C	869	925	3957	3628	869	925	962	832	0.00231282	0.194092	0.00448622	0.125233	-0.0900972	-0.21533
YDR243C	1019	1017	2734	1972	1019	1017	1183	853	2.73071e-13	0.982319	1.08362e-09	0.471354	0.00283437	-0.468519
YDR248C	1178	2640	3595	6108	1178	2640	1407	2411	6.26051e-60	9.46551e-127	8.4015e-12	-0.764708	-1.1642	-0.39949
YDR249C	213	266	2179	2311	213	266	221	258	0.0998934	0.017413	0.0903452	-0.0848511	-0.320573	-0.235722
YDR253C	567	504	800	998	567	504	472	599	0.000116063	0.0581067	1.17602e-05	-0.31904	0.169925	0.488965
YDR255C	588	430	828	651	588	430	582	436	5.31511e-06	8.21795e-07	0.378465	0.346973	0.451479	0.104506
YDR256C	24	31	372	386	24	31	29	26	0.787706	0.418754	0.435005	-0.0532982	-0.369234	-0.315936
YDR257C	954	1570	6323	6904	954	1570	1206	1318	0.0271258	8.74167e-35	0	-0.126823	-0.718703	-0.59188
YDR258C	10713	9989	9333	8597	9247	8683	9333	8597	4.02403e-08	2.6124e-05	0.551165	0.118508	0.10095	-0.0175572
YDR259C	119	972	333	1897	119	972	166	925	3.44498e-128	6.122e-167	0.00123898	-2.51013	-3.02999	-0.519869
YDR260C	886	995	1541	1748	886	995	907	974	0.128044	0.0127475	0.862725	-0.181838	-0.16739	0.0144485
YDR261C	2829	2044	4343	3587	2829	2044	2718	2155	7.65376e-16	2.18218e-29	0.0002707	0.275914	0.468897	0.192983
YDR263C	89	67	860	527	89	67	96	60	0.00491296	0.0923768	0.230704	0.706534	0.409644	-0.296889
YDR264C	4018	2297	17021	8786	4018	2297	4120	2195	1.52019e-131	3.48081e-105	0.000504362	0.954037	0.806727	-0.147311
YDR266C	3478	4393	4416	4701	3478	4393	3836	4035	0.0256237	6.10686e-25	3.03741e-08	-0.0902275	-0.336949	-0.246721
YDR267C	1263	1414	4750	4942	1263	1414	1345	1332	0.816598	0.00373407	0.093511	-0.0571675	-0.162927	-0.10576
YDR276C	20313	22019	7305	7676	7281	7700	7305	7676	0.00250208	0.000637067	0.102015	-0.0714704	-0.116346	-0.0448752
YDR277C	369	1149	307	526	220	613	307	526	3.03802e-14	1.20789e-43	1.90108e-10	-0.776824	-1.63869	-0.861862
YDR281C	555	101	1289	324	555	101	533	123	1.05778e-61	8.25484e-77	0.00839538	1.99219	2.45813	0.465946
YDR282C	464	563	3061	2486	464	563	565	462	0.0014465	0.00221261	3.70283e-09	0.300177	-0.27901	-0.579187
YDR283C	2564	1974	5133	4505	2564	1974	2421	2117	6.81144e-06	2.02944e-18	0.000296157	0.188275	0.377274	0.188999
YDR284C	3946	2987	11311	8433	3946	2987	4017	2916	5.24506e-40	1.00122e-30	0.590173	0.423609	0.401694	-0.0219149
YDR286C	654	819	1217	1366	654	819	705	768	0.106184	1.89186e-05	0.0949528	-0.166628	-0.324573	-0.157945
YDR289C	1151	1484	3345	3519	1151	1484	1297	1338	0.435846	9.41432e-11	9.88425e-06	-0.0731593	-0.366603	-0.293444
YDR292C	2879	3239	8843	9160	2879	3239	3010	3108	0.214924	4.41099e-06	0.00530043	-0.0508117	-0.169981	-0.119169
YDR293C	10051	11797	6586	7037	6219	7404	6586	7037	0.000115358	3.29728e-24	1.74371e-05	-0.095558	-0.231081	-0.135523
YDR294C	3663	2784	6737	7151	3663	2784	3189	3258	0.397055	6.51444e-28	0	-0.0860387	0.395866	0.481905
YDR295C	1318	1358	3837	3720	1318	1358	1363	1313	0.343526	0.450907	0.176124	0.0446761	-0.0431331	-0.0878093
YDR298C	11948	24347	11611	22967	11343	23235	11611	22967	4.94065645841247e-324	4.94065645841247e-324	0.0622696	-0.98407	-1.02697	-0.0429047
YDR300C	2452	2848	6762	7687	2452	2848	2443	2857	1.38059e-08	5.69338e-08	0.504268	-0.184971	-0.21599	-0.0310195
YDR303C	3053	3015	4293	4002	3053	3015	3129	2939	0.0152481	0.634802	0.0879235	0.101265	0.0180696	-0.0831954
YDR304C	11365	7854	15531	11109	11365	7854	11214	8005	5.17771e-119	3.26566e-142	0.0732773	0.483422	0.533098	0.0496764
YDR305C	951	943	2897	2592	951	943	966	928	0.39523	0.872221	0.053876	0.160494	0.0121876	-0.148306
YDR306C	1065	872	5398	4332	1065	872	1068	869	6.71347e-06	1.26597e-05	0.688471	0.317392	0.288453	-0.0289383
YDR308C	1480	1784	3048	3045	1480	1784	1612	1652	0.494842	1.11294e-07	1.55253e-05	0.00142067	-0.269518	-0.270939
YDR309C	7122	5145	6484	4305	6244	4545	6484	4305	2.78802e-98	2.603e-60	0.00167002	0.590871	0.469111	-0.121759
YDR310C	2608	3096	3973	3914	2608	3096	2896	2808	0.249344	1.10352e-10	8.45405e-08	0.021585	-0.247462	-0.269047
YDR313C	753	665	1659	1684	753	665	694	724	0.441238	0.0208352	0.0281638	-0.0215783	0.179296	0.200874
YDR314C	296	311	1361	1347	296	311	317	290	0.291277	0.569906	0.505779	0.0149172	-0.0713174	-0.0862346
YDR315C	338	264	2569	1782	338	264	344	258	0.000521126	0.00289655	0.176989	0.52771	0.356485	-0.171224
YDR319C	568	481	3503	2605	568	481	578	471	0.00105541	0.0078942	0.0533339	0.427308	0.239854	-0.187454
YDR320C-A	2285	1944	3736	3784	2285	1944	2073	2156	0.207325	1.68582e-07	5.88673e-06	-0.0184176	0.233166	0.251584
YDR320C	2147	2192	1710	1540	1601	1649	1710	1540	0.00302635	0.409697	0.00687983	0.151066	-0.0299256	-0.180992
YDR322C-A	3479	8092	5120	9288	3479	8092	4110	7461	5.69545e-216	4.94065645841247e-324	0	-0.859224	-1.21782	-0.358599
YDR323C	441	393	3820	2725	441	393	484	350	3.93474e-06	0.103579	0.00261111	0.487316	0.166249	-0.321067
YDR324C	3444	6244	11866	16635	3444	6244	4070	5618	6.79252e-56	2.0825e-180	0	-0.487388	-0.858385	-0.370997
YDR326C	4576	3296	6015	4703	4576	3296	4429	3443	1.04568e-28	2.60687e-47	0.00623382	0.354983	0.473371	0.118387
YDR328C	6474	6312	13128	10370	6474	6312	7133	5653	3.54647e-39	0.154493	0	0.340231	0.0365602	-0.303671
YDR329C	1199	1176	5907	4813	1199	1176	1319	1056	7.39033e-08	0.651688	4.45537e-05	0.295489	0.0279436	-0.267546
YDR333C	2320	2611	10437	9572	2320	2611	2533	2398	0.0563468	3.61289e-05	1.25504e-10	0.124815	-0.170478	-0.295292
YDR338C	903	757	2973	3009	903	757	835	825	0.825181	0.00036948	0.000699411	-0.0173646	0.254433	0.271797
YDR339C	2261	3841	4731	6439	2261	3841	2609	3493	1.00356e-29	7.12009e-92	1.04196e-11	-0.444691	-0.764521	-0.319829
YDR341C	12934	17763	17009	25866	12934	17763	12208	18489	2.42584e-283	7.67484e-168	2.03864e-11	-0.604759	-0.457707	0.147052
YDR342C	128	387	243	554	128	387	151	364	2.51944e-21	2.92496e-31	0.0261251	-1.18893	-1.59619	-0.40726
YDR345C	21950	27499	13539	18955	14404	18090	13539	18955	3.59187e-199	4.45802e-93	1.36557e-14	-0.485457	-0.325158	0.160299
YDR346C	6213	7211	18363	19644	6213	7211	6398	7026	6.21293e-08	7.37164e-18	5.05327e-05	-0.097287	-0.214909	-0.117622
YDR348C	4110	4290	7213	6189	4110	4290	4530	3870	6.29644e-13	0.0508072	1.99096e-12	0.220893	-0.0618393	-0.282732
YDR349C	1612	1592	4221	4824	1612	1592	1515	1689	0.00223571	0.737129	0.000386597	-0.192645	0.0180114	0.210656
YDR350C	645	597	7824	6447	645	597	706	536	1.56668e-06	0.182301	0.0498836	0.279278	0.111568	-0.16771
YDR357C	795	343	3423	1556	795	343	789	349	1.09636e-39	7.51384e-42	0.46409	1.13742	1.21275	0.0753271
YDR359C	1334	1359	1568	1660	1334	1359	1310	1383	0.165295	0.643745	0.461437	-0.0822577	-0.0267868	0.0554709
YDR361C	2273	3680	7612	8742	2273	3680	2769	3184	7.9674e-08	7.00299e-75	0	-0.199688	-0.695108	-0.49542
YDR362C	1389	1072	4401	3919	1389	1072	1269	1192	0.125506	1.78869e-10	0.00192915	0.167346	0.373742	0.206396
YDR364C	740	810	5260	5509	740	810	732	818	0.030817	0.0796369	0.416976	-0.0667277	-0.130397	-0.063669
YDR365C	3563	5495	13443	10412	3563	5495	5041	4017	5.30744e-27	3.26919e-92	0	0.368608	-0.625027	-0.993635
YDR369C	647	615	2511	2139	647	615	685	577	0.00258165	0.38287	0.084601	0.231326	0.0731793	-0.158146
YDR370C	530	500	3651	4090	530	500	520	510	0.779164	0.366211	0.00961733	-0.163809	0.0840643	0.247873
YDR372C	4597	4247	13439	12295	4597	4247	4679	4165	4.85727e-08	0.000206008	0.69191	0.128354	0.114249	-0.0141055
YDR374C	23	27	62	65	23	27	23	27	0.671811	0.671811	0.735293	-0.0681715	-0.231326	-0.163154
YDR375C	541	1419	2714	4616	541	1419	740	1220	1.53195e-27	1.96633e-90	3.33067e-15	-0.766223	-1.39117	-0.624952
YDR378C	2587	2701	6301	5663	2587	2701	2791	2497	5.57301e-05	0.120192	5.72406e-06	0.154014	-0.0622136	-0.216228
YDR379C-A	745	362	740	343	726	357	740	343	4.3175e-34	1.40801e-29	0.606072	1.10932	1.04125	-0.068066
YDR381C-A	454	1009	1745	1737	454	1009	738	725	0.753737	1.06746e-48	0	0.00662928	-1.15216	-1.15879
YDR383C	528	530	3283	2202	528	530	644	414	1.57498e-12	0.975476	2.30254e-09	0.5762	-0.00545443	-0.581655
YDR384C	2309	1340	1606	971	1625	952	1606	971	3.82147e-36	1.91518e-40	0.441495	0.725929	0.785035	0.0591065
YDR387C	386	281	4224	4071	386	281	335	332	0.938281	5.46909e-05	0.000534287	0.0532266	0.458031	0.404804
YDR390C	2523	2322	7082	6503	2523	2322	2540	2305	0.000772755	0.00405729	0.9459	0.123051	0.119772	-0.00327919
YDR391C	733	749	1086	1272	733	749	671	811	0.000302505	0.696814	0.0397434	-0.228075	-0.0311525	0.196922
YDR397C	1591	2093	3345	4160	1591	2093	1603	2081	3.55466e-15	1.37517e-16	0.165846	-0.314577	-0.395638	-0.0810612
YDR404C	2316	2457	3539	3743	2316	2457	2322	2451	0.0639085	0.0427091	0.93463	-0.0808533	-0.0852626	-0.00440932
YDR407C	1930	1802	5152	5353	1930	1802	1851	1881	0.635	0.0376127	0.00504619	-0.0552151	0.0990018	0.154217
YDR408C	4321	6145	8132	9527	4321	6145	4791	5675	5.80897e-18	2.21168e-71	6.99441e-15	-0.228412	-0.508048	-0.279636
YDR410C	1200	926	5278	3442	1200	926	1316	810	3.63342e-28	3.05231e-09	0.000599331	0.616744	0.37395	-0.242794
YDR411C	2997	2152	4204	3527	2997	2152	2772	2377	3.94302e-08	4.47991e-32	1.79979e-05	0.253321	0.477841	0.22452
YDR414C	550	662	1863	2189	550	662	542	670	0.000261141	0.00142073	0.713993	-0.232644	-0.2674	-0.0347553
YDR415C	1861	1661	5185	4103	1861	1661	1961	1561	1.69316e-11	0.000796508	0.00244436	0.337665	0.164026	-0.173639
YDR422C	1837	1353	2799	2971	1837	1353	1551	1639	0.123458	1.05357e-17	1.11022e-16	-0.0860371	0.44119	0.527227
YDR423C	1693	1104	2527	1075	1693	1104	1971	826	8.31411e-107	6.44331e-29	8.88178e-16	1.23309	0.616842	-0.616247
YDR424C	1833	1716	2597	2351	1833	1716	1827	1722	0.080841	0.0514985	0.445978	0.143571	0.0951572	-0.0484142
YDR428C	992	948	1776	2068	992	948	894	1046	0.000603881	0.328934	0.000393305	-0.219605	0.0654531	0.285058
YDR429C	9392	12721	19628	22758	9392	12721	10257	11856	5.87524e-27	2.37606e-111	0	-0.213461	-0.437708	-0.224247
YDR430C	1969	3953	3346	5551	1969	3953	2221	3701	3.57165e-83	3.00784e-149	5.60877e-08	-0.73031	-1.00548	-0.275175
YDR435C	936	709	2505	1600	936	709	975	670	5.6244e-14	2.39518e-08	0.00402285	0.646739	0.400723	-0.246016
YDR441C	659	912	636	622	521	737	636	622	0.713989	1.23019e-09	4.93444e-06	0.0321122	-0.468755	-0.500868
YDR443C	988	1251	2073	2545	988	1251	978	1261	2.4111e-09	2.97097e-08	0.551238	-0.295946	-0.340499	-0.0445533
YDR447C	28737	35167	59610	58129	28737	35167	32343	31561	0.00200476	6.46847e-143	0	0.0362963	-0.291313	-0.327609
YDR449C	1753	2670	7181	7046	1753	2670	2204	2219	0.833274	1.85168e-43	0	0.0273803	-0.607014	-0.634394
YDR451C	4775	2638	8062	4142	4775	2638	4867	2546	1.33428e-162	8.80768e-138	0.0188236	0.96081	0.856056	-0.104754
YDR453C	347	207	618	877	347	207	234	320	0.000297002	2.9145e-09	0	-0.50497	0.745305	1.25027
YDR454C	14703	14444	14335	15479	14703	14444	14022	15125	1.07806e-10	0.130735	9.57987e-09	-0.11077	0.0256402	0.136411
YDR458C	2010	2185	5177	5602	2010	2185	2003	2192	0.00369536	0.0072138	0.899872	-0.113826	-0.120438	-0.00661211
YDR459C	350	209	4755	3660	350	209	318	241	0.00128657	2.64658e-09	0.00451109	0.377602	0.743852	0.36625
YDR461C-A	1348	302	2271	439	1348	302	1392	258	6.71547e-188	1.51556e-157	0.0739148	2.37103	2.1582	-0.212835
YDR465C	1560	1972	5600	6402	1560	1972	1623	1909	1.60257e-06	4.41231e-12	0.00897639	-0.193096	-0.338114	-0.145018
YDR468C	2028	1747	4699	3818	2028	1747	2078	1697	6.02036e-10	5.13469e-06	0.136355	0.299537	0.215178	-0.0843586
YDR470C	1455	1253	1478	1579	1455	1253	1315	1393	0.138945	0.00011146	4.4952e-05	-0.0953649	0.215633	0.310998
YDR473C	896	924	3212	2772	896	924	995	825	7.36751e-05	0.526817	0.000885948	0.212545	-0.0443941	-0.256939
YDR475C	1558	1375	3444	2713	1558	1375	1619	1314	1.92984e-08	0.000774999	0.0116628	0.344196	0.180264	-0.163932
YDR476C	1454	2076	934	1306	913	1327	934	1306	3.94669e-15	2.11626e-18	0.703397	-0.48366	-0.513779	-0.0301187
YDR479C	777	658	2324	2038	777	658	798	637	2.35926e-05	0.00182972	0.567329	0.189456	0.239827	0.050371
YDR481C	5906	3372	13262	7669	5906	3372	5938	3340	3.10596e-162	2.46877e-154	0.622774	0.790188	0.808577	0.0183888
YDR482C	674	705	1466	1584	674	705	656	723	0.07548	0.419178	0.617261	-0.111687	-0.0648747	0.0468126
YDR485C	1691	1758	4815	4642	1691	1758	1769	1680	0.13401	0.261086	0.0579213	0.0527893	-0.0560584	-0.108848
YDR486C	2576	3031	3058	2999	2576	3031	2839	2768	0.349877	1.30913e-09	9.18928e-07	0.0281069	-0.234661	-0.262768
YDR487C	6953	5742	9597	9416	6953	5742	6419	6276	0.207561	6.10787e-27	6.25056e-14	0.0274692	0.276082	0.248613
YDR488C	520	458	1385	1180	520	458	529	449	0.0114943	0.0510533	0.659249	0.231099	0.183164	-0.0479351
YDR490C	1627	1481	2650	2375	1627	1481	1629	1479	0.00751509	0.00928643	0.733785	0.158065	0.135643	-0.0224222
YDR495C	1104	1092	2994	3534	1104	1092	1001	1195	3.77196e-05	0.814422	0.000344725	-0.239228	0.0157673	0.254995
YDR496C	4136	7109	13918	14483	4136	7109	5573	5672	0.355404	6.98951e-175	0	-0.0574086	-0.78141	-0.724002
YDR497C	23730	24054	77151	86505	23730	24054	22488	25296	9.20568e-38	0.13951	0	-0.165099	-0.0195647	0.145534
YDR498C	903	920	2936	3354	903	920	850	973	0.00425908	0.707867	0.0315606	-0.192031	-0.0269079	0.165123
YDR500C	25325	30814	21214	28314	22262	27266	21214	28314	4.81876e-224	4.18791e-112	9.50351e-14	-0.416499	-0.283024	0.133475
YDR502C	62011	126612	30783	66343	31896	65230	30783	66343	9.88131291682493e-324	9.88131291682493e-324	1.58961e-10	-1.10781	-1.02982	0.0779923
YDR503C	596	399	1458	1561	596	399	484	511	0.409807	4.56217e-10	1.89097e-10	-0.0984798	0.578924	0.677403
YDR505C	4931	5284	6377	6073	4931	5284	5243	4972	0.00754976	0.000495688	9.96127e-06	0.0704685	-0.0997502	-0.170219
YDR506C	768	377	1539	811	768	377	744	401	2.33909e-24	2.54856e-31	0.352566	0.924219	1.02654	0.102322
YDR507C	6507	7668	8563	8636	6507	7668	7057	7118	0.614296	1.87256e-22	7.24598e-12	-0.0122469	-0.236858	-0.224611
YDR508C	2246	578	2371	1065	2246	578	1962	862	1.63829e-97	1.48683e-230	0	1.15464	1.95822	0.803574
YDR512C	2090	1858	1760	1767	1864	1663	1760	1767	0.919529	0.000755849	0.00870981	-0.00572661	0.169752	0.175479
YDR514C	1147	1744	4534	6453	1147	1744	1177	1714	1.5649e-23	9.56569e-29	0.120927	-0.509186	-0.604535	-0.095349
YDR516C	3522	2335	2631	2577	3149	2059	2631	2577	0.4627	8.08526e-52	0	0.0299187	0.592972	0.563054
YDR520C	661	616	4513	3901	661	616	665	612	0.145598	0.218202	0.211024	0.210243	0.10172	-0.108523
YDR524C-B	172078	120563	76705	52772	76112	53365	76705	52772	9.88131291682493e-324	9.88131291682493e-324	0.00729817	0.539548	0.513275	-0.0262725
YDR524C	1137	1699	1757	2778	1137	1699	1118	1718	1.4683e-29	4.1521e-26	0.248896	-0.660932	-0.579454	0.0814788
YDR529C	8783	26071	11093	28085	8783	26071	9852	25002	4.94065645841247e-324	4.94065645841247e-324	0	-1.34015	-1.56966	-0.22951
YDR530C	920	769	1857	2398	920	769	732	957	4.80905e-08	0.000260118	4.62963e-14	-0.368858	0.25865	0.627508
YDR532C	592	505	4232	3201	592	505	637	460	1.00981e-07	0.00938571	0.0644268	0.402817	0.229314	-0.173503
YDR533C	5569	7881	6637	5838	5175	7300	6637	5838	8.86501e-13	5.12941e-81	0	0.185057	-0.50096	-0.686017
YDR541C	375	339	2215	1850	375	339	404	310	0.000492174	0.190212	0.330549	0.259781	0.145605	-0.114176
YEL001C	6640	5342	9396	7353	6640	5342	6745	5237	3.11816e-43	1.90152e-32	0.250817	0.353714	0.313803	-0.0399105
YEL002C	11498	9232	9709	10023	10948	8784	9709	10023	0.0258631	1.32498e-53	0	-0.0459198	0.316668	0.362588
YEL005C	390	373	959	947	390	373	378	385	0.828059	0.562456	0.709032	0.0181664	0.0642985	0.0461321
YEL008C-A	26	20	30	30	26	20	25	21	0.658738	0.461391	0.5047	0	0.378512	0.378512
YEL009C	2996	1858	28457	30220	2996	1858	2361	2493	0.0600594	2.05989e-60	0	-0.0867201	0.689287	0.776007
YEL016C	559	228	5699	3789	559	228	485	302	7.20218e-11	6.7928e-33	6.86864e-10	0.588892	1.29381	0.704923
YEL017C-A	16686	18914	10308	11526	10252	11582	10308	11526	1.74752e-16	2.32268e-19	0.428103	-0.161127	-0.180816	-0.0196889
YEL019C	287	312	446	409	287	312	315	284	0.220254	0.326786	0.11055	0.124943	-0.120495	-0.245438
YEL020C	389	428	1938	1770	389	428	417	400	0.575664	0.183665	0.0160391	0.130819	-0.137841	-0.26866
YEL023C	37	25	2357	1578	37	25	34	28	0.525773	0.161881	0.971914	0.578855	0.565597	-0.0132574
YEL025C	504	355	5997	6421	504	355	407	452	0.133241	4.15257e-07	3.72982e-09	-0.098557	0.505605	0.604162
YEL029C	975	1145	5015	5129	975	1145	1027	1093	0.158019	0.000240425	0.00385546	-0.0324279	-0.231873	-0.199446
YEL036C	3634	3051	6168	6072	3634	3051	3380	3305	0.365431	1.05869e-12	1.74715e-07	0.022631	0.252276	0.229645
YEL037C	10094	13696	6252	6601	5458	7395	6252	6601	0.0021425	1.26929e-65	0	-0.0783668	-0.440257	-0.36189
YEL039C	411	408	318	343	326	335	318	343	0.350574	0.755703	0.427461	-0.109182	0.0105692	0.119751
YEL045C	33	34	256	297	33	34	34	33	1	1	0.646643	-0.214319	-0.0430687	0.17125
YEL046C	8062	12146	4860	4905	3932	5833	4860	4905	0.656132	6.69664e-83	0	-0.0132968	-0.591272	-0.577975
YEL047C	7964	6410	4988	4637	5362	4263	4988	4637	0.000359864	3.89953e-29	4.88289e-08	0.10527	0.313169	0.207899
YEL048C	611	582	2295	2368	611	582	605	588	0.643215	0.417573	0.218031	-0.0451749	0.0701532	0.115328
YEL050C	2038	4760	4663	6226	2038	4760	2896	3902	2.70086e-34	1.3341e-245	0	-0.417047	-1.22381	-0.80676
YEL053C	555	888	1975	2891	555	888	597	846	5.97191e-11	1.65429e-18	0.147138	-0.549716	-0.678072	-0.128356
YEL054C	41361	63563	22946	33328	22185	34089	22946	33328	4.94065645841247e-324	4.94065645841247e-324	1.18984e-07	-0.538492	-0.619916	-0.0814241
YEL055C	3636	4450	6459	11010	3636	4450	2974	5112	2.61139e-126	1.44679e-19	0	-0.769432	-0.291453	0.477979
YEL059C-A	493	729	525	729	493	729	510	712	8.28288e-09	1.55088e-11	0.441463	-0.473601	-0.564331	-0.0907298
YEL060C	39225	33173	7264	7233	7906	6591	7264	7233	0.803236	9.17494e-28	0	0.00617005	0.241764	0.235594
YEL061C	2203	1457	7471	5399	2203	1457	2098	1562	8.07767e-19	4.44566e-35	0.0201373	0.468609	0.596469	0.127859
YEL063C	15660	9043	10486	8597	12157	6926	10486	8597	1.36855e-42	1.131855976189e-317	0	0.286559	0.792211	0.505652
YEL064C	736	498	3628	2512	736	498	709	525	1.80145e-07	1.31255e-11	0.717015	0.530338	0.56356	0.033222
YEL068C	469	502	736	1070	469	502	406	565	3.74825e-07	0.304452	0.000132589	-0.539833	-0.0980994	0.441734
YEL073C	444	24	1643	356	444	24	376	92	8.74921e-42	2.99008e-101	3.33067e-14	2.20638	4.20945	2.00307
YER003C	27221	21643	9969	9534	10891	8612	9969	9534	0.00188476	5.99814e-60	0	0.0643672	0.33082	0.266452
YER007C-A	4091	4898	4864	4785	4091	4898	4534	4455	0.410683	1.78775e-17	2.23742e-11	0.0236243	-0.259739	-0.283364
YER008C	2649	2509	5061	4913	2649	2509	2606	2552	0.46054	0.0529288	0.473032	0.0428182	0.0783354	0.0355171
YER010C	1853	1151	3827	2510	1853	1151	1800	1204	1.26364e-27	8.73866e-38	0.231462	0.608527	0.686975	0.0784485
YER017C	2415	4017	3524	4712	2415	4017	2728	3704	3.95048e-34	1.4104e-89	1.32874e-10	-0.419126	-0.734095	-0.31497
YER018C	1199	863	2011	841	1199	863	1443	619	1.93925e-75	1.43085e-13	0	1.25774	0.474399	-0.783336
YER019C-A	9402	9008	10951	10107	9402	9008	9579	8831	3.66678e-08	0.00377297	0.0640123	0.115708	0.0617609	-0.0539469
YER026C	13988	16408	24008	29130	13988	16408	13784	16612	3.26528e-59	8.12908e-44	0.0191891	-0.27899	-0.23021	0.0487808
YER027C	5256	5877	3288	3577	3194	3671	3288	3577	0.00050818	9.0738e-09	0.372008	-0.12154	-0.161115	-0.0395748
YER028C	1123	280	1637	399	1123	280	1129	274	2.46732e-123	1.11401e-119	0.794459	2.03659	2.00386	-0.0327345
YER029C	1736	2210	2517	2647	1736	2210	1938	2008	0.272017	4.74721e-14	6.71298e-06	-0.072653	-0.348279	-0.275626
YER031C	6275	5890	6354	6850	6275	5890	5847	6318	2.02789e-05	0.000497989	3.63091e-08	-0.108439	0.0913478	0.199787
YER033C	1181	988	970	786	969	787	970	786	1.23783e-05	1.53948e-05	0.620897	0.303455	0.257426	-0.0460294
YER036C	18368	25621	18459	28171	18368	25621	17375	26614	4.94065645841247e-324	3.64086e-263	3.00712e-11	-0.609886	-0.480132	0.129754
YER038C	246	202	1209	1026	246	202	227	221	0.813288	0.0420784	0.751393	0.236784	0.284303	0.0475195
YER039C-A	209	102	559	389	209	102	188	123	0.000271448	1.28062e-09	0.00921116	0.523078	1.03493	0.511856
YER043C	74517	133955	22284	42247	22925	41606	22284	42247	9.88131291682493e-324	9.88131291682493e-324	1.77674e-08	-0.922841	-0.846107	0.0767337
YER044C	2004	7532	2072	8297	2004	7532	1913	7623	0	0	0.0714067	-2.00157	-1.91015	0.0914153
YER045C	347	807	608	1028	347	807	422	732	5.62859e-20	1.01778e-42	9.47726e-05	-0.757697	-1.21763	-0.459936
YER047C	1591	1371	2339	2126	1591	1371	1560	1402	0.00390994	5.68147e-05	0.261331	0.13775	0.214705	0.076955
YER048C	7442	7382	8191	8947	7442	7382	7097	7727	2.37999e-07	0.627973	1.74831e-05	-0.127364	0.0116787	0.139043
YER050C	2403	2884	4633	3621	2403	2884	2973	2314	1.29221e-19	3.95238e-11	0	0.355559	-0.263235	-0.618793
YER052C	18580	16092	8273	8321	8915	7679	8273	8321	0.71522	8.67483e-22	2.44249e-15	-0.00834634	0.207407	0.215753
YER053C-A	587	9814	690	5578	340	5928	690	5578	4.94065645841247e-324	4.94065645841247e-324	0	-3.01508	-4.06341	-1.04833
YER053C	1634	1435	2739	2789	1634	1435	1503	1566	0.263067	0.0003499	0.00102474	-0.0260987	0.187357	0.213456
YER054C	196	181	388	396	196	181	204	173	0.122213	0.470934	0.425016	-0.0294438	0.114864	0.144308
YER055C	26325	24079	87824	57479	26325	24079	30475	19929	4.94065645841247e-324	1.50461e-23	0	0.61158	0.128658	-0.482922
YER056C-A	31798	39561	15318	16867	14286	17899	15318	16867	6.1181e-18	2.4447e-90	0	-0.138975	-0.315143	-0.176167
YER056C	21554	17191	52232	44931	21554	17191	20747	17998	2.49288e-44	4.91545e-109	3.80389e-10	0.217223	0.326302	0.109079
YER057C	12163	11442	4982	5727	5554	5155	4982	5727	6.36915e-13	0.000119863	0	-0.201055	0.0881599	0.289214
YER061C	1224	1452	4628	5089	1224	1452	1275	1401	0.0156596	1.13005e-05	0.0830843	-0.136993	-0.246438	-0.109445
YER062C	10896	6020	5979	4577	6798	3758	5979	4577	1.85712e-42	5.38656e-195	0	0.385502	0.855963	0.470461
YER064C	200	194	589	718	200	194	177	217	0.0493005	0.80116	0.0470838	-0.285716	0.0439433	0.32966
YER065C	175	124	1468	1554	175	124	139	160	0.24738	0.0037607	0.00100381	-0.0821345	0.497015	0.579149
YER071C	988	1087	2851	2496	988	1087	1081	994	0.0590072	0.0314215	1.01654e-05	0.19185	-0.137769	-0.329619
YER075C	1532	2355	1634	2411	1532	2355	1561	2326	9.75866e-35	5.56992e-40	0.371907	-0.561224	-0.620311	-0.0590871
YER076C	239	183	987	1024	239	183	217	205	0.592376	0.00734818	0.00471493	-0.0530937	0.385167	0.438261
YER077C	781	1301	4799	4976	781	1301	1006	1076	0.130464	2.82275e-30	0	-0.0522527	-0.736227	-0.683974
YER078C	1468	1579	2485	3416	1468	1579	1295	1752	1.27126e-16	0.0462693	4.48732e-08	-0.459062	-0.105159	0.353903
YER082C	1762	3071	7279	8613	1762	3071	2216	2617	8.56467e-09	6.16477e-80	0	-0.242776	-0.801495	-0.558719
YER083C	4600	4285	2835	2512	2806	2541	2835	2512	1.05885e-05	0.000304991	0.148908	0.174512	0.102339	-0.0721736
YER087C-B	5564	4785	2629	1905	2438	2096	2629	1905	5.30983e-27	4.05131e-07	1.83927e-06	0.464723	0.217603	-0.24712
YER088C-A	62	37	211	196	62	37	58	41	0.107352	0.0154324	0.0521923	0.106389	0.744743	0.638354
YER088C	7125	7861	5468	5059	4978	5549	5468	5059	6.97815e-05	2.74754e-08	4.56657e-12	0.112161	-0.141823	-0.253984
YER089C	5084	5238	2434	2664	2543	2555	2434	2664	0.00133774	0.877564	0.0776122	-0.130265	-0.043052	0.0872129
YER091C	364282	359051	68492	91199	80261	79430	68492	91199	1.48219693752374e-323	0.0378006	0	-0.413083	0.0208669	0.433949
YER093C-A	451	601	479	505	417	567	479	505	0.425482	1.94851e-06	0.00854842	-0.0762577	-0.414238	-0.33798
YER093C	791	834	2338	2102	791	834	882	743	0.000614244	0.29746	0.00601646	0.153512	-0.0763697	-0.229882
YER094C	8075	7374	19378	16642	8075	7374	8359	7090	1.83904e-24	1.77367e-08	0.00144095	0.219591	0.131015	-0.088576
YER099C	2127	2108	5248	5069	2127	2108	2131	2104	0.689509	0.782094	0.480864	0.0500666	0.0129452	-0.0371214
YER101C	934	1021	1054	1094	934	1021	964	991	0.556523	0.0517443	0.407474	-0.0537379	-0.128488	-0.0747505
YER105C	3748	3751	8438	8701	3748	3751	3696	3803	0.220925	0.981574	0.28038	-0.0442801	-0.00115431	0.0431258
YER107C	2143	2468	7998	7925	2143	2468	2318	2293	0.723764	1.81233e-06	7.0924e-06	0.0132283	-0.203711	-0.216939
YER110C	25860	32016	14004	16468	13623	16849	14004	16468	2.9743e-45	2.39318e-76	0.000294822	-0.233826	-0.308071	-0.0742444
YER111C	2508	2094	3055	2873	2508	2094	2369	2233	0.0465755	1.11497e-09	0.00251307	0.0886144	0.260276	0.171662
YER113C	1270	1337	2985	3643	1270	1337	1155	1452	6.50185e-09	0.19613	0.00142121	-0.287396	-0.074171	0.213225
YER114C	5498	4809	4919	3626	4554	3991	4919	3626	1.48442e-44	1.18834e-09	6.31307e-09	0.439986	0.19317	-0.246816
YER115C	259	209	3777	3231	259	209	250	218	0.151788	0.0234087	0.543017	0.22526	0.309449	0.0841891
YER116C	619	605	1956	2164	619	605	569	655	0.0150832	0.710222	0.0570423	-0.145794	0.0330043	0.178798
YER118C	2261	1851	3461	4136	2261	1851	1848	2264	9.34842e-11	1.73281e-10	0	-0.257047	0.288656	0.545703
YER119C	2980	1373	2735	1364	2805	1294	2735	1364	1.58997e-103	7.02563e-126	0.088497	1.0037	1.11798	0.114284
YER122C	11402	11864	16347	14935	11402	11864	12181	11085	6.96484e-13	0.00250774	5.9619e-14	0.130329	-0.0573036	-0.187632
YER124C	18043	14700	67021	58706	18043	14700	17446	15297	1.59828e-32	2.7164e-76	6.04762e-09	0.191105	0.295623	0.104518
YER126C	4289	6105	9161	10334	4289	6105	4884	5510	8.6673e-10	2.98126e-71	0	-0.173822	-0.50935	-0.335528
YER130C	1804	1629	5257	4105	1804	1629	1928	1505	5.5414e-13	0.00297545	0.000285266	0.356858	0.147213	-0.209645
YER132C	1367	1056	2275	1865	1367	1056	1351	1072	1.57045e-08	2.86029e-10	0.248668	0.286691	0.372403	0.0857125
YER134C	1891	1908	2679	2623	1891	1908	1914	1885	0.649633	0.795185	0.47931	0.0304768	-0.0129118	-0.0433886
YER137C	193	325	521	828	193	325	196	322	3.41884e-08	7.19663e-09	0.587155	-0.668347	-0.751839	-0.0834915
YER139C	630	868	2372	2404	630	868	780	718	0.114981	8.46554e-10	2.54788e-07	-0.0193329	-0.462343	-0.44301
YER142C	546	467	1400	1184	546	467	531	482	0.131483	0.0142179	0.879418	0.241758	0.225478	-0.0162793
YER144C	736	715	1939	2433	736	715	669	782	0.0032658	0.599567	2.4833e-05	-0.327424	0.0417625	0.369186
YER145C	8084	7490	10488	11239	8084	7490	7521	8053	2.08732e-05	2.01106e-06	4.34153e-12	-0.0997741	0.110104	0.209878
YER147C	501	538	3803	3351	501	538	572	467	0.00124268	0.264049	0.002907	0.182546	-0.102796	-0.285342
YER149C	1122	1381	3523	3647	1122	1381	1216	1287	0.161751	2.45217e-07	0.000200743	-0.0499057	-0.299641	-0.249735
YER151C	4903	5402	4380	4060	4047	4393	4380	4060	0.000515257	0.000172779	4.05145e-09	0.109451	-0.139829	-0.24928
YER152C	2891	1828	6218	4046	2891	1828	2864	1855	4.13544e-49	2.31972e-54	0.426653	0.619954	0.661303	0.0413482
YER153C	235	192	643	464	235	192	245	182	0.00265484	0.041975	0.279781	0.470694	0.291554	-0.179139
YER155C	7559	6208	9821	8105	7559	6208	7552	6215	4.41273e-30	1.10975e-30	0.831057	0.277058	0.284067	0.00700909
YER156C	5906	8719	5400	7742	5285	7857	5400	7742	3.58323e-93	4.20783e-112	0.231413	-0.519747	-0.561981	-0.0422344
YER158C	1287	1294	1938	1346	1287	1294	1532	1049	1.81464e-21	0.90599	2.72704e-12	0.52589	-0.00782556	-0.533716
YER159C	3101	2911	3690	2874	3101	2911	3378	2634	8.42093e-22	0.0147806	1.88314e-07	0.360561	0.0912187	-0.269342
YER161C	1370	1252	2376	2272	1370	1252	1310	1312	0.984419	0.0223	0.353931	0.064572	0.129941	0.0653693
YER162C	1025	641	3235	2175	1025	641	979	687	8.84309e-13	4.29786e-21	0.20709	0.57275	0.677228	0.104477
YER163C	875	865	2958	3307	875	865	827	913	0.0415472	0.829184	0.0232652	-0.160901	0.0165829	0.177484
YER168C	1733	1920	6204	7344	1733	1920	1672	1981	3.4169e-07	0.00208378	0.0763679	-0.243367	-0.147835	0.0955327
YER172C	2650	2777	4581	4577	2650	2777	2711	2716	0.956699	0.0871877	0.164027	0.00126027	-0.0675348	-0.0687951
YER174C	1376	1777	5979	6066	1376	1777	1554	1599	0.433284	9.82077e-13	1.88023e-09	-0.0208413	-0.368963	-0.348122
YER175C	1957	1123	3759	1918	1957	1123	2039	1041	1.94095e-73	1.5429e-51	0.0121765	0.970746	0.801286	-0.16946
YER180C-A	434	338	948	699	434	338	449	323	6.53549e-06	0.000619131	0.534448	0.439595	0.360672	-0.0789228
YER180C	39	59	2669	2064	39	59	63	35	0.00609263	0.0543906	0.00110453	0.370856	-0.597241	-0.968097
YER183C	1309	1273	4250	3138	1309	1273	1462	1120	1.81191e-11	0.49096	1.94199e-09	0.437617	0.0402327	-0.397385
YER184C	65	107	1833	1379	65	107	103	69	0.0116422	0.00169072	7.58359e-07	0.410584	-0.719099	-1.12968
YER186C	95	50	6091	5671	95	50	65	80	0.244884	0.000232466	0.000893913	0.103076	0.925999	0.822923
YFL002C	1537	2198	4098	7067	1537	2198	1415	2320	5.53581e-50	2.54875e-27	1.33224e-06	-0.786178	-0.516074	0.270104
YFL010C	16169	9841	6821	3695	6563	3953	6821	3695	4.86385e-207	2.88577e-144	1.25993e-06	0.884409	0.716354	-0.168055
YFL013C	2375	2516	3454	3372	2375	2516	2474	2417	0.423288	0.045291	0.029241	0.0346635	-0.0832044	-0.117868
YFL016C	4753	7310	7486	7370	4753	7310	6050	6013	0.743084	1.0827e-120	0	0.0225304	-0.621033	-0.643563
YFL017C	2548	1988	5840	3464	2548	1988	2798	1738	3.29225e-56	9.5416e-17	1.05693e-13	0.753529	0.358048	-0.395482
YFL018C	21784	23305	9439	11573	10240	10772	9439	11573	4.29171e-49	0.000248907	4.44089e-16	-0.294057	-0.0973706	0.196686
YFL022C	17801	19818	10510	9728	9572	10666	10510	9728	4.00583e-08	1.53074e-14	0	0.111548	-0.154853	-0.266401
YFL024C	1406	1059	2690	2519	1406	1059	1289	1176	0.0240607	2.94673e-12	9.38486e-06	0.0947551	0.408894	0.314139
YFL025C	984	1018	2683	3190	984	1018	907	1095	2.88662e-05	0.460806	0.00727102	-0.249709	-0.0490073	0.200702
YFL027C	733	546	11157	3422	733	546	975	304	3.00608e-82	1.89059e-07	0	1.70504	0.424912	-1.28013
YFL028C	2477	3085	8168	6715	2477	3085	3061	2501	6.30216e-14	3.72969e-16	0	0.282595	-0.316677	-0.599272
YFL029C	843	675	1847	1606	843	675	807	711	0.0147294	1.78363e-05	0.182677	0.201712	0.320645	0.118933
YFL033C	2782	1788	2752	2002	2782	1788	2652	1918	1.6706e-27	3.19332e-49	0.00332283	0.459038	0.637776	0.178737
YFL034C-A	4730	8105	12499	17497	4730	8105	5331	7504	2.62377e-82	3.54047e-197	0	-0.485295	-0.776972	-0.291677
YFL034C-B	2189	2080	1976	1374	1720	1630	1976	1374	2.19466e-25	0.124113	1.86567e-11	0.524201	0.0736884	-0.450513
YFL038C	17250	14383	17133	16820	17250	14383	16001	15632	0.0385367	1.69954e-58	0	0.0266001	0.262232	0.235632
YFL039C	157078	131937	49559	42866	50385	42040	49559	42866	1.7844e-107	4.63743e-166	0.000109184	0.209313	0.251632	0.0423187
YFL042C	1500	1002	1425	1354	1500	1002	1285	1217	0.180408	2.08661e-23	2.32127e-10	0.0737342	0.58208	0.508346
YFL044C	1901	2011	2208	2827	1901	2011	1716	2196	1.74942e-14	0.0813697	8.07034e-06	-0.356532	-0.0811545	0.275377
YFL045C	27034	28936	37265	44353	27034	28936	25533	30437	1.58095e-95	9.27396e-16	0	-0.25121	-0.0980905	0.15312
YFL048C	5992	3862	15567	9979	5992	3862	6069	3785	4.29762e-118	7.84025e-103	0.823152	0.641524	0.633689	-0.00783433
YFL050C	35	58	2002	2051	35	58	49	44	0.678532	0.0220186	0.0240696	-0.0348855	-0.728698	-0.693812
YFL054C	214	38	766	245	214	38	187	65	7.26335e-15	6.07402e-31	0.0012418	1.64456	2.49354	0.848977
YFR003C	1986	2128	2789	2569	1986	2128	2145	1969	0.00635762	0.0279156	0.000266012	0.118541	-0.0996325	-0.218174
YFR005C	841	781	5026	4100	841	781	892	730	6.31559e-05	0.142908	0.0163895	0.293787	0.106783	-0.187004
YFR011C	3119	5729	3066	6318	3119	5729	2894	5954	8.50489e-237	7.85206e-172	0.000238197	-1.04311	-0.8772	0.16591
YFR014C	2089	1911	2411	3638	2089	1911	1575	2425	2.20038e-41	0.00512589	0	-0.593514	0.128485	0.721999
YFR015C	1259	957	1040	1352	1259	957	968	1248	2.94855e-09	1.51569e-10	0	-0.378512	0.395687	0.774199
YFR016C	3237	2608	3408	3374	3237	2608	2942	2903	0.619165	2.00041e-16	8.47629e-09	0.0144654	0.311713	0.297248
YFR017C	444	401	188	179	203	164	188	179	0.6763	0.0471545	0.672982	0.0707731	0.146957	0.0761844
YFR018C	771	801	1591	1277	771	801	858	714	0.000307379	0.464529	4.0638e-05	0.317175	-0.0550714	-0.372247
YFR024C-A	9498	7711	12990	12142	9498	7711	8900	8309	6.86118e-06	2.77627e-42	1.23623e-12	0.0973954	0.300706	0.20331
YFR025C	2488	1704	8595	5783	2488	1704	2479	1713	2.19296e-32	7.42937e-34	0.6195	0.57168	0.546061	-0.0256184
YFR028C	2540	2615	8684	8181	2540	2615	2592	2563	0.696554	0.302698	0.00529465	0.0860825	-0.0419824	-0.128065
YFR031C-A	46148	60076	30426	42599	31719	41306	30426	42599	9.88131291682493e-324	2.05632e-276	7.23865e-14	-0.485515	-0.380521	0.104994
YFR031C	1122	1216	6465	6281	1122	1216	1186	1152	0.494942	0.0544116	0.0151442	0.0416561	-0.116071	-0.157727
YFR032C-A	38381	50610	40862	39092	34523	45431	40862	39092	3.93948e-10	9.88131291682493e-324	0	0.0638864	-0.39903	-0.462917
YFR032C-B	215	216	563	441	215	216	230	201	0.177361	1	0.0310751	0.352356	-0.00669465	-0.359051
YFR033C	3185	15140	4786	12548	3026	14308	4786	12548	4.94065645841247e-324	4.94065645841247e-324	0	-1.39057	-2.249	-0.858435
YFR034C	3249	3418	4399	3999	3249	3418	3484	3183	0.000238113	0.0396282	8.59121e-06	0.137536	-0.0731567	-0.210693
YFR037C	7493	7960	14775	13669	7493	7960	8090	7363	5.18021e-09	0.000177574	4.65061e-12	0.11225	-0.087225	-0.199475
YFR039C	1331	962	5685	4343	1331	962	1297	996	3.52485e-10	1.34581e-14	0.236753	0.388468	0.468402	0.0799334
YFR041C	1920	1483	3211	2875	1920	1483	1799	1604	0.000879674	7.20157e-14	0.000594821	0.159461	0.372588	0.213127
YFR043C	539	784	1215	1333	539	784	609	714	0.00422902	1.73096e-11	3.71866e-05	-0.13372	-0.540568	-0.406848
YFR044C	19669	16318	7532	7948	8495	6985	7532	7948	0.000850865	6.64474e-34	0	-0.0775589	0.269459	0.347018
YFR046C	390	380	1259	1213	390	380	395	375	0.49355	0.745706	0.891641	0.0536987	0.0374747	-0.016224
YFR047C	4884	3235	5517	4505	4884	3235	4484	3635	4.52451e-21	3.11077e-75	4.52016e-12	0.292357	0.594297	0.301941
YFR050C	8073	9929	8643	10000	8073	9929	8361	9641	1.47668e-21	1.50747e-43	0.00359044	-0.210396	-0.298544	-0.0881476
YFR051C	9028	8451	4676	4496	4778	4394	4676	4496	0.0616099	6.34265e-05	0.298991	0.0566329	0.0952844	0.0386515
YFR052C-A	28	28	215	202	28	28	28	28	1	1	0.826576	0.0899814	0	-0.0899814
YFR053C	14434	8829	2332	1933	2684	1581	2332	1933	1.06993e-09	1.36871e-64	0	0.270726	0.709149	0.438423
YGL001C	4477	7208	12672	18345	4477	7208	4819	6866	2.68443e-80	5.13135e-142	1.72523e-06	-0.533743	-0.687067	-0.153324
YGL003C	823	873	2227	2020	823	873	898	798	0.0161947	0.234106	0.00645223	0.140746	-0.0850892	-0.225835
YGL004C	837	923	2535	2794	837	923	840	920	0.0596576	0.0427232	0.992398	-0.140346	-0.141103	-0.000756752
YGL005C	786	816	4490	3466	786	816	905	697	2.23393e-07	0.468741	6.64618e-08	0.373444	-0.0540398	-0.427484
YGL008C	525671	420500	247407	189563	242637	194333	247407	189563	1.97626258336499e-323	1.97626258336499e-323	0	0.384209	0.322054	-0.0621546
YGL009C	57243	47229	37684	32626	38378	31932	37684	32626	3.72429e-81	1.11715e-130	8.63883e-07	0.20793	0.277426	0.0694963
YGL011C	8305	9238	5822	7338	6223	6937	5822	7338	6.63945e-40	5.07476e-10	6.79824e-08	-0.333872	-0.1536	0.180272
YGL013C	1784	1934	2694	3283	1784	1934	1662	2056	1.1104e-10	0.0145302	0.005209	-0.285265	-0.116472	0.168793
YGL018C	711	1167	529	759	507	781	529	759	1.58023e-10	2.253e-14	0.0691529	-0.520832	-0.714883	-0.194051
YGL020C	2807	2384	4331	4707	2807	2384	2472	2719	0.000637945	4.6204e-09	1.53821e-12	-0.120108	0.235645	0.355753
YGL023C	2213	2312	2561	2718	2213	2312	2171	2354	0.00681184	0.145148	0.697862	-0.0858382	-0.0631379	0.0227003
YGL025C	1808	2034	2254	1898	1808	2034	2074	1768	8.5176e-07	0.000282395	1.03764e-10	0.248008	-0.169925	-0.417933
YGL026C	57154	35586	19836	18041	23282	14595	19836	18041	2.98042e-20	9.88131291682493e-324	0	0.136842	0.683545	0.546703
YGL027C	4719	2770	6346	5474	4719	2770	4048	3441	2.44573e-12	1.7531e-113	0	0.213252	0.768595	0.555343
YGL028C	18337	13732	18333	13397	18140	13590	18333	13397	1.28781e-169	2.44175e-144	0.126418	0.452533	0.417216	-0.035317
YGL031C	51870	76065	67104	79510	51870	76065	58477	69458	3.40617e-207	9.88131291682493e-324	0	-0.244738	-0.552332	-0.307595
YGL032C	4980	36	3208	25	3211	22	3208	25	4.94065645841247e-324	4.94065645841247e-324	0.774218	7.0036	7.11201	0.108403
YGL035C	4190	5264	2307	3180	2441	3046	2307	3180	4.05489e-32	3.2919e-16	0.00681621	-0.463009	-0.329209	0.1338
YGL037C	18523	13343	16667	12830	17150	12347	16667	12830	8.28751e-111	8.76341e-173	4.84052e-05	0.377473	0.473235	0.0957614
YGL038C	1969	1374	3167	2765	1969	1374	1743	1600	0.0140391	7.00391e-25	2.8449e-07	0.195837	0.519081	0.323244
YGL040C	4972	10076	10197	15540	4972	10076	6041	9007	6.66784e-130	4.94065645841247e-324	0	-0.607842	-1.01902	-0.411183
YGL044C	2135	2227	4847	3406	2135	2227	2600	1762	5.05541e-37	0.168246	0	0.509014	-0.0608655	-0.569879
YGL048C	7783	8804	19320	19542	7783	8804	8221	8366	0.263526	2.33164e-15	1.70196e-09	-0.016483	-0.177833	-0.16135
YGL049C	6034	6620	3199	2611	2769	3041	3199	2611	1.2829e-14	0.000376638	0	0.293019	-0.133717	-0.426735
YGL054C	8642	8160	18976	13950	8642	8160	9720	7082	2.23915e-92	0.000206434	0	0.443911	0.0827961	-0.361115
YGL056C	2464	3779	3945	4893	2464	3779	2744	3499	1.24413e-21	1.48831e-62	2.42481e-10	-0.310694	-0.617002	-0.306308
YGL057C	1100	547	1178	747	1100	547	1016	631	1.99533e-21	6.3766e-43	0.000518063	0.657159	1.00789	0.350731
YGL061C	995	932	2745	2209	995	932	1102	825	3.01679e-10	0.157821	0.00479104	0.313413	0.0943666	-0.219046
YGL064C	523	1155	1165	1486	523	1155	730	948	1.12936e-07	7.91499e-55	0	-0.351104	-1.14301	-0.791906
YGL065C	2508	2072	2191	2380	2503	2068	2191	2380	0.00541868	1.32767e-10	6.32344e-11	-0.119372	0.275513	0.394885
YGL070C	2480	3364	3878	4289	2480	3364	2840	3004	0.0329797	5.67242e-31	3.19425e-09	-0.145329	-0.439838	-0.294509
YGL075C	434	430	2577	1764	434	430	505	359	7.64505e-07	0.918715	7.78045e-07	0.546842	0.0133584	-0.533484
YGL076C	36726	50699	21718	25792	19984	27526	21718	25792	5.17052e-78	2.22611e-263	0	-0.248032	-0.465156	-0.217123
YGL077C	11473	14155	29421	40000	11473	14155	10711	14917	9.58742e-153	4.599e-63	4.41693e-11	-0.443154	-0.303069	0.140085
YGL078C	5208	9855	14351	15545	5208	9855	7260	7803	1.00266e-05	1.04525516165466e-318	0	-0.115299	-0.920126	-0.804827
YGL084C	2701	2178	5509	5324	2701	2178	2511	2368	0.0420484	7.42073e-14	1.64086e-07	0.0492799	0.31049	0.26121
YGL087C	3349	2853	1630	1409	1646	1393	1630	1409	6.54045e-05	4.79066e-06	0.742515	0.2102	0.231251	0.0210503
YGL091C	1675	1885	6821	5722	1675	1885	1936	1624	1.83249e-07	0.000458716	1.09912e-14	0.253464	-0.170403	-0.423867
YGL094C	1427	1454	3806	3741	1427	1454	1455	1426	0.601916	0.628112	0.411522	0.0248516	-0.0270419	-0.0518935
YGL095C	1285	1326	5955	5217	1285	1326	1416	1195	1.64832e-05	0.433744	0.000167176	0.190881	-0.0453124	-0.236193
YGL104C	756	585	3846	3130	756	585	744	597	6.58966e-05	3.34718e-06	0.401069	0.297196	0.36995	0.0727535
YGL107C	1499	3648	3176	5763	1499	3648	1835	3312	2.3571e-95	4.82558e-203	5.55112e-15	-0.859609	-1.28311	-0.423496
YGL108C	783	903	2210	1994	783	903	916	770	0.000410337	0.00374124	2.11117e-05	0.148381	-0.205714	-0.354095
YGL110C	1257	1046	4790	4946	1257	1046	1140	1163	0.646651	1.19317e-05	3.34575e-06	-0.0462366	0.265102	0.311338
YGL112C	3061	2627	6767	7033	3061	2627	2785	2903	0.120813	9.24845e-09	1.29149e-09	-0.0556238	0.220587	0.276211
YGL120C	6432	6238	8134	9951	6432	6238	5637	7033	2.43187e-35	0.0864101	0	-0.290877	0.0441839	0.33506
YGL121C	241	142	716	407	241	142	254	129	1.63485e-10	4.79249e-07	0.769954	0.814931	0.763142	-0.0517886
YGL122C	5943	8453	4351	4978	3868	5461	4351	4978	8.95605e-11	2.51166e-61	4.44089e-16	-0.194219	-0.508272	-0.314053
YGL124C	663	674	4993	3486	663	674	816	521	6.86249e-16	0.784492	1.99138e-10	0.518334	-0.0237397	-0.542074
YGL127C	767	996	695	685	604	776	695	685	0.80858	4.04983e-06	0.000130815	0.020909	-0.376919	-0.397828
YGL128C	581	497	730	688	581	497	543	535	0.831183	0.0114386	0.231275	0.0854879	0.225292	0.139804
YGL129C	1470	3342	3005	4889	1470	3342	1805	3007	7.56639e-68	1.80828e-164	0	-0.702174	-1.1849	-0.482721
YGL131C	582	492	2145	2198	582	492	536	538	0.975659	0.00658598	0.00482249	-0.0352137	0.242361	0.277575
YGL136C	301	414	2637	3263	301	414	333	382	0.0725639	2.70819e-05	0.186113	-0.307301	-0.459867	-0.152566
YGL140C	3729	3000	7416	7478	3729	3000	3345	3384	0.643194	6.48867e-19	1.73195e-14	-0.0120112	0.313826	0.325838
YGL142C	892	659	3106	2790	892	659	790	761	0.477114	3.59861e-09	0.00067016	0.154793	0.436765	0.281973
YGL143C	642	1041	2827	2999	642	1041	822	861	0.354305	1.89616e-22	4.10783e-14	-0.0852096	-0.697325	-0.612115
YGL144C	267	260	1884	1703	267	260	280	247	0.163272	0.793842	0.425172	0.145721	0.0383281	-0.107392
YGL146C	39	75	278	422	39	75	43	71	0.0111186	0.000959197	0.260443	-0.602158	-0.943416	-0.341258
YGL147C	60306	95004	90707	120421	60306	95004	66712	88598	9.88131291682493e-324	9.88131291682493e-324	0	-0.408801	-0.655687	-0.246886
YGL150C	2956	2948	4056	4760	2956	2948	2740	3164	3.64159e-08	0.927413	1.33816e-06	-0.230904	0.00390975	0.234814
YGL154C	252	240	1083	1244	252	240	220	272	0.0213954	0.619997	0.0591274	-0.199953	0.0703893	0.270343
YGL161C	3809	3179	13449	9292	3809	3179	4151	2837	6.50484e-56	5.09563e-14	7.55018e-12	0.533438	0.260839	-0.272599
YGL163C	1437	1346	2803	2085	1437	1346	1604	1179	8.09752e-16	0.0879849	1.35168e-06	0.426924	0.0943817	-0.332543
YGL164C	1197	930	1704	2444	1197	930	866	1261	1.05814e-17	7.69672e-09	0	-0.520319	0.364121	0.884439
YGL167C	6447	6958	5179	5294	5021	5452	5179	5294	0.265296	2.64178e-05	0.0373711	-0.0316846	-0.110045	-0.0783601
YGL173C	21723	15704	11537	9570	12202	8905	11537	9570	8.83282e-42	2.10158e-114	2.33147e-15	0.269677	0.468091	0.198414
YGL175C	229	184	472	437	229	184	205	208	0.92162	0.0302566	0.233938	0.111154	0.315642	0.204488
YGL176C	194	210	1499	1617	194	210	199	205	0.803584	0.455541	0.973808	-0.109319	-0.114333	-0.00501338
YGL179C	316	214	1100	804	316	214	299	231	0.00357137	1.08293e-05	0.444626	0.452236	0.562314	0.110078
YGL182C	30	22	82	49	30	22	27	25	0.889884	0.33175	0.540479	0.742842	0.447459	-0.295383
YGL184C	1975	1687	1124	1731	1523	1332	1124	1731	4.99962e-30	0.000374945	0	-0.622964	0.227393	0.850356
YGL185C	795	831	2449	2588	795	831	789	837	0.243781	0.385413	0.848264	-0.0796448	-0.0638936	0.0157512
YGL186C	6514	4942	18123	16449	6514	4942	5916	5540	0.000458516	6.36953e-49	1.11022e-16	0.139822	0.398449	0.258627
YGL187C	8166	21525	9733	22001	8166	21525	9089	20602	4.94065645841247e-324	4.94065645841247e-324	0	-1.17661	-1.39831	-0.221699
YGL188C-A	390	220	481	546	390	220	283	327	0.0815955	5.71107e-12	1.61673e-11	-0.182864	0.825971	1.00883
YGL189C	72825	99049	30856	35096	28021	37931	30856	35096	3.00955e-61	9.88131291682493e-324	0	-0.185756	-0.443709	-0.257953
YGL190C	3226	3313	6367	5970	3226	3313	3325	3214	0.173728	0.287549	0.002941	0.0928828	-0.0383918	-0.131275
YGL194C-A	398	240	1144	640	398	240	400	238	1.47608e-10	4.1859e-10	0.432785	0.837943	0.729734	-0.108209
YGL194C	1205	1087	2137	1697	1205	1087	1295	997	5.22534e-10	0.0145128	0.0161399	0.3326	0.148681	-0.183919
YGL200C	11399	8829	12109	11291	11399	8829	10485	9743	1.88221e-07	4.0162e-73	0	0.100906	0.368585	0.267679
YGL201C	3153	3188	5138	6569	3153	3188	2732	3609	3.11908e-28	0.669403	6.10623e-14	-0.354467	-0.0159265	0.33854
YGL203C	5492	3773	6037	4951	5492	3773	5079	4186	1.79021e-20	1.17776e-71	5.29487e-10	0.286112	0.54162	0.255508
YGL204C	514	129	631	165	514	129	508	135	9.21574e-52	2.72887e-55	0.755142	1.93517	1.9944	0.0592233
YGL206C	50651	36309	13359	9371	13259	9471	13359	9371	6.74709e-155	7.11882e-140	0.151727	0.511537	0.480264	-0.0312735
YGL213C	2724	2647	4213	4627	2724	2647	2579	2792	0.00381504	0.299727	0.000405357	-0.135229	0.0413685	0.176598
YGL219C	1790	2143	2460	2764	1790	2143	1863	2070	0.00101818	1.94918e-08	0.133869	-0.168099	-0.259672	-0.091573
YGL221C	4169	4572	8332	9663	4169	4572	4041	4700	1.90592e-12	1.70421e-05	0.0322687	-0.213808	-0.133124	0.0806843
YGL222C	3381	2723	1380	828	1241	967	1380	828	4.50827e-32	5.9896e-09	6.19159e-09	0.736966	0.312253	-0.424713
YGL223C	1713	1334	4042	3795	1713	1334	1579	1468	0.0462693	7.05611e-12	1.28985e-05	0.0909694	0.360766	0.269797
YGL224C	1530	1285	2378	2568	1530	1285	1379	1436	0.291206	4.19227e-06	1.06004e-07	-0.110896	0.251763	0.36266
YGL226C-A	2860	2551	2085	2780	2564	2301	2085	2780	2.13172e-23	0.000171866	0	-0.415037	0.164952	0.57999
YGL229C	295	189	917	705	295	189	279	205	0.000887528	1.66005e-06	0.0837126	0.379298	0.642329	0.26303
YGL231C	4266	4098	6398	5601	4266	4098	4447	3917	7.20202e-09	0.0678384	0.00112854	0.191937	0.057964	-0.133973
YGL236C	350	1532	1192	3781	350	1532	447	1435	2.10384e-120	6.95553e-176	1.42053e-06	-1.66538	-2.12999	-0.464606
YGL237C	1278	1809	1243	1276	1050	1469	1243	1276	0.523754	6.97605e-17	2.70121e-09	-0.037802	-0.501305	-0.463503
YGL242C	4041	2638	5322	3517	4041	2638	3988	2691	5.55234e-57	1.91743e-66	0.712138	0.597623	0.615268	0.0176446
YGL246C	1421	1455	9569	7509	1421	1455	1650	1226	2.75082e-15	0.538333	4.39477e-11	0.349747	-0.0341126	-0.38386
YGL251C	96	113	1239	2228	96	113	84	125	0.00553213	0.268363	0.00334107	-0.846573	-0.235216	0.611357
YGL252C	2718	3286	7542	8421	2718	3286	2841	3163	3.41834e-05	2.42752e-13	0.00883141	-0.159044	-0.273787	-0.114743
YGL257C	949	664	9854	6484	949	664	972	641	1.64667e-16	1.34659e-12	0.247831	0.603825	0.515225	-0.0886005
YGR001C	4148	4381	3480	3806	3536	3750	3480	3806	0.000140051	0.0125773	0.274408	-0.129188	-0.0788443	0.0503439
YGR002C	1331	1680	3570	4110	1331	1680	1448	1563	0.0377341	2.16884e-10	0.0332319	-0.203214	-0.335951	-0.132736
YGR005C	2815	3267	4045	4666	2815	3267	2844	3238	4.63162e-07	7.22636e-09	0.855802	-0.206047	-0.214832	-0.00878493
YGR008C	4205	3300	3527	2233	3253	2507	3527	2233	1.26317e-65	8.37338e-23	1.63477e-09	0.659458	0.34964	-0.309819
YGR009C	4451	4398	5789	5329	4451	4398	4618	4231	4.06106e-05	0.580413	0.0129683	0.119449	0.0172819	-0.102167
YGR015C	360	295	1106	1056	360	295	330	325	0.875817	0.0123367	0.0874101	0.0667416	0.287282	0.22054
YGR020C	11520	10514	11009	10711	11359	10361	11009	10711	0.0438771	1.32279e-11	0.000832885	0.0395902	0.131829	0.0922388
YGR024C	1044	795	8738	6289	1044	795	1089	750	2.70291e-15	6.96941e-09	0.258723	0.474472	0.393095	-0.0813775
YGR027C	68415	95210	61561	82327	60174	83714	61561	82327	9.88131291682493e-324	9.88131291682493e-324	5.22006e-08	-0.419349	-0.4768	-0.0574515
YGR030C	785	1125	1318	1517	785	1125	882	1028	0.000902563	7.42279e-15	0.000242628	-0.202871	-0.51916	-0.31629
YGR033C	2302	2901	9315	9821	2302	2901	2490	2713	0.00208314	1.04627e-16	1.31419e-08	-0.0763142	-0.333662	-0.257348
YGR035C	315	644	419	646	315	644	374	585	9.88056e-12	1.03346e-26	0.00237487	-0.624584	-1.03171	-0.407125
YGR036C	748	694	2211	1863	748	694	771	671	0.00910879	0.162781	0.116654	0.247071	0.108103	-0.138969
YGR037C	12558	14262	4797	4719	4470	5046	4797	4719	0.429915	3.72063e-09	1.7906e-09	0.0236513	-0.18357	-0.207221
YGR043C	237	283	822	547	237	283	309	211	1.99425e-05	0.0483479	1.65388e-08	0.587598	-0.255915	-0.843513
YGR044C	3795	3505	6785	5510	3795	3505	4003	3297	1.48455e-16	0.000717267	1.41086e-05	0.300296	0.114685	-0.185611
YGR045C	46	29	494	396	46	29	36	39	0.817554	0.0639499	0.326517	0.319011	0.665581	0.34657
YGR047C	1825	1638	7500	5424	1825	1638	2036	1427	3.83244e-25	0.00157008	1.98669e-08	0.467533	0.155961	-0.311572
YGR050C	207	99	637	432	207	99	182	124	0.00108649	6.398e-10	0.0100294	0.560262	1.06413	0.503868
YGR053C	135	111	1008	489	135	111	158	88	9.53576e-06	0.142377	0.000177178	1.04359	0.2824	-0.76119
YGR057C	329	259	2362	2101	329	259	314	274	0.107683	0.00439413	0.165985	0.168933	0.345135	0.176203
YGR061C	38356	38560	27452	31956	29554	29854	27452	31956	2.79732e-76	0.219924	0	-0.219176	-0.00765278	0.211523
YGR062C	376	464	3182	2998	376	464	434	406	0.351556	0.00266298	0.000251323	0.0859335	-0.303392	-0.389326
YGR063C	2753	2867	4246	4074	2753	2867	2870	2750	0.11242	0.131717	0.0176827	0.0596584	-0.0585373	-0.118196
YGR065C	1293	1917	5450	7496	1293	1917	1361	1849	7.17936e-18	2.71672e-28	0.0612369	-0.459865	-0.568128	-0.108263
YGR067C	94	26	294	83	94	26	91	29	1.21871e-08	3.13964e-10	0.935754	1.82463	1.85415	0.0295162
YGR068C	734	706	1489	1220	734	706	816	624	4.64498e-07	0.476779	0.0141336	0.287463	0.0561119	-0.231351
YGR071C	1012	948	3710	3350	1012	948	1022	938	0.0607956	0.154711	0.472165	0.147258	0.0942503	-0.0530078
YGR075C	534	498	2627	1667	534	498	639	393	1.8241e-14	0.275925	3.61533e-08	0.656162	0.100694	-0.555468
YGR076C	1044	2049	1378	1669	1022	2025	1378	1669	1.46033e-07	5.51595e-75	0	-0.276408	-0.972798	-0.69639
YGR077C	749	593	2326	2197	749	593	677	665	0.763982	2.27959e-05	0.0046769	0.0823162	0.336934	0.254617
YGR078C	3354	4207	2076	1798	1746	2128	2076	1798	8.49898e-06	9.00364e-10	0	0.207413	-0.326909	-0.534323
YGR081C	2101	2848	5399	5565	2101	2848	2448	2501	0.459807	2.29684e-26	1.77636e-15	-0.0436895	-0.438873	-0.395184
YGR083C	3965	5147	7063	8776	3965	5147	4086	5026	7.16397e-23	2.98266e-35	0.0985501	-0.313282	-0.376411	-0.0631285
YGR084C	1694	3365	4818	6381	1694	3365	2147	2912	5.21368e-27	3.53087e-124	0	-0.405348	-0.990173	-0.584824
YGR085C	17723	25926	10827	14017	10091	14753	10827	14017	2.89331e-91	2.6033e-193	3.19744e-14	-0.372544	-0.548777	-0.176233
YGR086C	66267	63314	25390	23691	25060	24021	25390	23691	1.78551e-14	2.79275e-06	0.0255891	0.0999213	0.0657661	-0.0341552
YGR087C	149	33	170	59	149	33	136	46	1.60323e-11	8.34601e-19	0.0634099	1.52675	2.17477	0.648027
YGR095C	1399	1869	2457	3077	1399	1869	1443	1825	2.52054e-11	2.06766e-16	0.14638	-0.324627	-0.417871	-0.093244
YGR098C	887	840	4391	3721	887	840	934	793	0.000750216	0.268328	0.0362854	0.238859	0.0785448	-0.160314
YGR102C	1008	1059	1466	1450	1008	1059	1032	1035	0.964913	0.271431	0.294172	0.0158322	-0.071207	-0.0870392
YGR104C	1185	1098	2944	2863	1185	1098	1169	1114	0.258403	0.0718551	0.32793	0.04025	0.110009	0.069759
YGR106C	15053	11812	28762	20902	15053	11812	15472	11393	3.67257e-137	3.52277e-87	5.21415e-07	0.460523	0.349798	-0.110725
YGR109C	597	867	1102	1899	597	867	529	935	1.67638e-26	1.78857e-12	0.00889673	-0.785116	-0.538301	0.246815
YGR117C	1460	1309	7585	6032	1460	1309	1524	1245	1.24117e-07	0.00435588	0.00414278	0.330513	0.157503	-0.173009
YGR119C	5381	6340	15550	16604	5381	6340	5684	6037	0.00114779	8.47024e-19	5.31955e-06	-0.0946163	-0.236609	-0.141992
YGR120C	611	670	1834	1836	611	670	669	612	0.117634	0.105085	0.160674	-0.00157242	-0.132989	-0.131416
YGR121C	1645	2042	3289	4805	1645	2042	1518	2169	7.15915e-27	6.67363e-11	5.00309e-05	-0.546887	-0.311895	0.234992
YGR123C	3476	4998	3151	4995	3343	4803	3151	4995	1.81118e-93	4.36826e-59	0.00208598	-0.664675	-0.523923	0.140752
YGR128C	3181	5244	8381	11474	3181	5244	3568	4857	6.70865e-45	6.93025e-113	2.82308e-12	-0.453174	-0.721187	-0.268013
YGR130C	12033	12714	6373	5124	5606	5891	6373	5124	2.27926e-31	0.00807842	0	0.314702	-0.0794216	-0.394124
YGR132C	5585	6731	13123	13322	5585	6731	6083	6233	0.179394	5.44359e-25	4.21885e-15	-0.0217131	-0.269264	-0.24755
YGR138C	1253	4251	1261	2063	763	2561	1261	2063	2.67701e-44	5.55935e-225	0	-0.710176	-1.76242	-1.05224
YGR146C	122	259	107	146	77	176	107	146	0.0167216	4.35844e-10	0.00855597	-0.448358	-1.08607	-0.637713
YGR147C	1539	2226	8472	8562	1539	2226	1817	1948	0.0341055	3.59898e-29	0	-0.0152452	-0.53246	-0.517215
YGR148C	34661	54629	33383	50053	32415	51021	33383	50053	9.88131291682493e-324	9.88131291682493e-324	4.0718e-07	-0.584343	-0.656354	-0.0720108
YGR150C	642	837	3271	4353	642	837	638	841	1.43713e-07	4.38385e-07	0.720345	-0.412278	-0.382654	0.0296239
YGR152C	1533	1895	3382	3781	1533	1895	1621	1807	0.00157536	6.77166e-10	0.0159512	-0.160891	-0.30584	-0.144949
YGR154C	162	45	1285	974	162	45	101	106	0.781077	1.05427e-16	5.50645e-10	0.399775	1.848	1.44822
YGR158C	1863	2540	3180	4513	1863	2540	1861	2542	9.79726e-25	1.83344e-24	0.29511	-0.50506	-0.447201	0.0578592
YGR159C	9022	27615	15109	24627	9022	27615	13881	22756	4.94065645841247e-324	4.94065645841247e-324	0	-0.704833	-1.61393	-0.9091
YGR161C	3810	3438	2410	1854	2220	2044	2410	1854	1.72098e-17	0.00735582	3.90238e-05	0.378392	0.148221	-0.23017
YGR168C	252	244	4072	2798	252	244	292	204	9.00751e-05	0.753322	0.000239272	0.541342	0.0465426	-0.494799
YGR169C-A	1724	2267	2794	2793	1724	2267	2019	1972	0.46653	8.50796e-18	4.41381e-11	0.000516447	-0.395025	-0.395541
YGR169C	409	576	1352	2459	409	576	364	621	2.34068e-16	1.1492e-07	0.00048595	-0.862977	-0.493968	0.369009
YGR171C	465	652	1711	2439	465	652	454	663	4.34027e-10	2.4352e-08	0.809398	-0.51145	-0.487641	0.0238088
YGR172C	3856	3625	4146	3258	3817	3587	4146	3258	5.68334e-25	0.00777855	5.06567e-08	0.347734	0.0891241	-0.258609
YGR174C	1087	1372	1372	1654	1087	1372	1137	1322	0.000205497	9.8461e-09	0.400359	-0.269679	-0.335929	-0.0662498
YGR175C	26434	35064	26258	32813	25364	33707	26258	32813	1.742e-160	4.97944e-259	2.78464e-07	-0.32151	-0.407596	-0.0860854
YGR177C	167	1141	1640	2820	167	1141	473	835	9.54922e-24	1.28151e-178	0	-0.781999	-2.77238	-1.99038
YGR178C	12640	12343	18137	15562	12640	12343	13470	11513	3.29821e-35	0.0611069	1.0103e-14	0.220908	0.0343034	-0.186605
YGR179C	1126	816	3624	2552	1126	816	1123	819	5.5992e-12	2.11784e-12	0.586609	0.505955	0.464566	-0.0413889
YGR180C	31600	34978	20254	20617	19302	21569	20254	20617	0.0733547	3.58175e-29	2.65784e-11	-0.0256276	-0.146523	-0.120896
YGR182C	60	87	4981	12032	60	87	42	105	2.08334e-07	0.0316454	0.00301577	-1.27237	-0.536053	0.736316
YGR183C	3331	10668	6022	12460	3331	10668	4560	9439	4.94065645841247e-324	4.94065645841247e-324	0	-1.04899	-1.67926	-0.630273
YGR184C	4668	4193	4921	5359	4668	4193	4253	4608	0.000169164	4.739e-07	3.16693e-11	-0.123012	0.154822	0.277834
YGR185C	16201	14898	9832	8822	9672	8982	9832	8822	1.47492e-13	4.52984e-07	0.185576	0.156379	0.120964	-0.035415
YGR187C	2736	4423	5786	7299	2736	4423	3183	3976	7.25471e-21	3.66755e-89	1.11022e-16	-0.335132	-0.692957	-0.357825
YGR188C	519	445	2771	1678	519	445	584	380	5.30297e-11	0.0186681	1.32043e-06	0.723664	0.221929	-0.501735
YGR189C	26087	27223	17884	22501	19702	20683	17884	22501	5.25452e-117	1.07811e-06	0	-0.33132	-0.061495	0.269825
YGR192C	1183466	792922	394743	333347	435723	292367	394743	333347	2.47032822920623e-323	2.47032822920623e-323	0	0.243889	0.577767	0.333878
YGR193C	4812	4453	3365	3397	3509	3253	3365	3397	0.706188	0.0019265	0.00654718	-0.0136547	0.111859	0.125514
YGR194C	1254	984	3773	2809	1254	984	1277	961	2.56877e-11	1.24921e-08	0.286914	0.425655	0.349807	-0.0758483
YGR196C	2748	2248	7990	5372	2748	2248	2994	2002	6.07037e-45	1.60013e-12	4.85064e-09	0.572736	0.28974	-0.282996
YGR197C	791	949	1398	1505	791	949	856	884	0.517465	0.000165773	0.0746127	-0.106399	-0.26273	-0.156331
YGR200C	3576	3689	15921	15415	3576	3689	3718	3547	0.0460915	0.188838	0.0149067	0.0465961	-0.0448831	-0.0914791
YGR201C	204	167	1603	1320	204	167	212	159	0.00686041	0.0614733	0.957658	0.280236	0.288721	0.00848455
YGR202C	3439	4196	5133	4403	3439	4196	4118	3517	6.41365e-12	4.7586e-18	0	0.221315	-0.287026	-0.508341
YGR207C	7519	7296	10247	10216	7519	7296	7381	7434	0.66922	0.0681629	0.209489	0.00437117	0.0434351	0.0390639
YGR209C	22962	15376	16769	11147	16742	11174	16769	11147	8.25544e-250	4.83997e-245	0.648142	0.589141	0.578568	-0.0105731
YGR210C	3121	3839	4542	7734	3121	3839	2544	4416	9.49988e-113	7.84028e-18	0	-0.767887	-0.298722	0.469165
YGR213C	30	57	141	238	30	57	33	54	0.0314181	0.0050136	0.633776	-0.755266	-0.925999	-0.170733
YGR216C	906	815	5571	5080	906	815	890	831	0.162064	0.0300181	0.793955	0.133108	0.152711	0.0196032
YGR220C	1941	3319	3617	5405	1941	3319	2123	3137	1.33579e-44	2.66301e-81	0.00015898	-0.579501	-0.773949	-0.194447
YGR221C	384	282	1004	639	384	282	432	234	1.47016e-14	8.82774e-05	0.125784	0.651871	0.445411	-0.20646
YGR223C	631	271	2152	1536	631	271	529	373	2.30007e-07	8.2961e-34	9.0867e-11	0.4865	1.21935	0.732847
YGR229C	5453	8119	11338	11562	5453	8119	6686	6886	0.087601	1.46861e-116	0	-0.0282248	-0.574252	-0.546027
YGR231C	5606	6701	8434	10010	5606	6701	5547	6760	7.93503e-28	5.73497e-23	0.761061	-0.247153	-0.257405	-0.0102516
YGR233C	2554	1172	3907	3505	2554	1172	1957	1769	0.00218332	5.05138e-116	0	0.156647	1.12379	0.967139
YGR235C	3823	3473	8447	5861	3823	3473	4360	2936	1.05622e-62	4.37762e-05	0	0.527292	0.138523	-0.388769
YGR237C	1477	1412	2035	1929	1477	1412	1458	1431	0.628588	0.233762	0.862303	0.0771757	0.0649297	-0.0122459
YGR238C	685	802	1687	1759	685	802	733	754	0.60402	0.00261652	0.0622364	-0.0602955	-0.227498	-0.167203
YGR239C	1894	1743	2740	2408	1894	1743	1928	1709	0.000299415	0.0128628	0.28818	0.186341	0.119864	-0.0664767
YGR240C	87966	64943	28065	23702	29838	21929	28065	23702	5.13542e-82	1.0202e-265	0	0.243763	0.437772	0.194009
YGR241C	2076	2663	2250	2838	2076	2663	2105	2634	1.61907e-14	1.55204e-17	0.678801	-0.33495	-0.359246	-0.0242964
YGR244C	14415	10551	10330	10216	11819	8727	10330	10216	0.430497	1.6043e-103	0	0.0160098	0.450191	0.434181
YGR245C	2946	3521	7692	10102	2946	3521	2785	3682	6.42555e-29	9.17535e-13	0.00125472	-0.39321	-0.257228	0.135982
YGR246C	1946	1512	4910	3969	1946	1512	1941	1517	5.92752e-13	1.67023e-13	0.32683	0.306947	0.364054	0.0571061
YGR250C	3193	3374	6330	6423	3193	3374	3205	3362	0.0542153	0.0263294	0.181964	-0.0210418	-0.0795474	-0.0585056
YGR253C	9179	9215	15883	16282	9179	9215	9031	9363	0.0146622	0.796357	0.258385	-0.0357945	-0.00564718	0.0301473
YGR255C	2046	1733	3586	3584	2046	1733	1896	1883	0.845235	3.81169e-07	3.95859e-05	0.000804851	0.239534	0.23873
YGR257C	460	429	3991	5909	460	429	358	531	7.19154e-09	0.314334	4.72209e-11	-0.566164	0.100656	0.66682
YGR258C	1339	795	3143	2879	1339	795	1142	992	0.00125259	3.11609e-32	0	0.126574	0.752129	0.625555
YGR261C	3265	2403	9068	7586	3265	2403	3092	2576	7.63746e-12	2.13477e-30	3.61294e-05	0.257445	0.442246	0.184801
YGR262C	1746	1457	4779	4105	1746	1457	1691	1512	0.00165588	3.54138e-07	0.484451	0.219327	0.261053	0.0417261
YGR263C	581	393	2354	1595	581	393	573	401	3.9527e-08	1.85521e-09	0.981412	0.561558	0.564009	0.00245095
YGR264C	15562	15745	28363	32681	15562	15745	14578	16729	5.33635e-34	0.303663	0	-0.204442	-0.0168663	0.187576
YGR267C	4336	5313	10121	12649	4336	5313	4332	5317	1.17164e-23	2.66911e-23	0.418592	-0.321671	-0.293162	0.0285095
YGR268C	969	1091	1030	1051	969	1091	1020	1040	0.675504	0.0076621	0.113685	-0.0291183	-0.171083	-0.141964
YGR271C-A	1302	2157	5526	5244	1302	2157	1794	1665	0.0295122	2.99558e-48	0	0.0755679	-0.728297	-0.803865
YGR274C	1898	2075	7249	6919	1898	2075	2010	1963	0.465522	0.00522794	0.000157136	0.0672184	-0.128631	-0.19585
YGR276C	1631	1771	7159	6169	1631	1771	1800	1602	0.000729113	0.0171534	1.81471e-09	0.214721	-0.118807	-0.333529
YGR277C	1639	1878	5784	5358	1639	1878	1838	1679	0.00770776	5.9537e-05	3.97853e-08	0.110373	-0.196381	-0.306754
YGR279C	68598	36923	15828	7229	15005	8052	15828	7229	4.94065645841247e-324	4.94065645841247e-324	0	1.13061	0.893647	-0.236964
YGR280C	1462	2568	2343	3101	1462	2568	1726	2304	8.6582e-20	1.04109e-68	2.95991e-11	-0.404377	-0.812702	-0.408325
YGR282C	94096	54557	44156	29449	46727	26878	44156	29449	9.88131291682493e-324	9.88131291682493e-324	0	0.584391	0.786369	0.201978
YGR283C	833	1525	5325	5704	833	1525	1141	1217	0.122448	1.32932e-46	0	-0.0991925	-0.872421	-0.773228
YGR284C	7146	6078	9567	7556	7146	6078	7439	5785	5.71019e-47	1.63849e-20	0.00144942	0.340444	0.233539	-0.106905
YGR285C	37033	36715	16482	16654	16731	16405	16482	16654	0.347531	0.0741963	0.150755	-0.0149774	0.0124418	0.0274192
YGR286C	1888	5607	5680	11849	1888	5607	2427	5068	1.24296e-208	0	0	-1.0608	-1.57037	-0.509568
YGR287C	120	349	370	1098	120	349	119	350	1.94556e-27	5.70711e-27	0.868529	-1.56928	-1.54019	0.0290882
YGR295C	1465	100	2122	438	1465	100	1301	264	1.42628e-164	1.98360439530096e-311	0	2.27642	3.87283	1.59641
YHL003C	5568	4489	24144	16579	5568	4489	5970	4087	4.99607e-79	5.33707e-27	9.70446e-13	0.542308	0.310765	-0.231543
YHL005C	21	30	68	30	21	30	33	18	0.0488739	0.262438	0.000889644	1.18057	-0.514573	-1.69515
YHL006C	172	146	452	453	172	146	169	149	0.286648	0.16083	0.203344	-0.00318828	0.23644	0.239628
YHL007C	3850	4696	4270	4900	3850	4696	3990	4556	9.72009e-10	5.79996e-20	0.0431978	-0.198546	-0.286574	-0.0880283
YHL008C	728	249	1119	264	728	249	790	187	9.76602e-89	4.82869e-55	0.000220661	2.0836	1.54779	-0.535807
YHL009C	1190	943	1384	1430	1190	943	1054	1079	0.603314	9.70322e-08	4.03178e-06	-0.0471712	0.335632	0.382803
YHL010C	661	465	1329	1127	661	465	617	509	0.00141842	5.69613e-09	0.0101364	0.237854	0.50742	0.269566
YHL011C	6286	7997	13592	15457	6286	7997	6698	7585	1.20848e-13	1.5198e-46	4.71675e-08	-0.185503	-0.347317	-0.161814
YHL013C	1374	1352	4505	3221	1374	1352	1597	1129	3.0667e-19	0.687535	9.4913e-13	0.484018	0.0232869	-0.460732
YHL014C	307	622	3003	3016	307	622	488	441	0.131201	2.39241e-25	0	-0.00623195	-1.01868	-1.01244
YHL016C	2390	189	3911	835	2390	189	2156	423	1.62282e-278	4.94065645841247e-324	0	2.22769	3.66055	1.43286
YHL019C	660	516	3263	3130	660	516	602	574	0.431098	2.98204e-05	0.001327	0.0600363	0.355095	0.295059
YHL020C	2249	3676	15398	24686	2249	3676	2281	3644	1.13466e-70	2.34815e-77	0.499724	-0.68095	-0.708853	-0.027903
YHL021C	5018	2503	1906	947	1873	980	1906	947	2.6208e-73	1.23271e-63	0.933049	1.00911	1.00345	-0.00565761
YHL022C	89	33	207	90	89	33	90	32	1.44897e-07	4.04035e-07	0.50436	1.20163	1.43134	0.229705
YHL023C	1423	1284	3482	3021	1423	1284	1429	1278	0.00393075	0.0079811	0.391977	0.20489	0.14829	-0.0565996
YHL026C	172	326	953	1218	172	326	212	286	0.0010508	4.82053e-12	0.000120231	-0.353966	-0.922463	-0.568497
YHL029C	1113	1375	2742	3219	1113	1375	1148	1340	0.000127646	1.63018e-07	0.287419	-0.231384	-0.304978	-0.073594
YHL031C	2727	2908	1694	1517	1567	1644	1694	1517	0.00189231	0.179847	7.93065e-05	0.159213	-0.0927126	-0.251925
YHL032C	287	414	1774	1789	287	414	368	333	0.199051	1.82998e-06	1.72646e-05	-0.0121474	-0.52858	-0.516433
YHL033C	47668	47068	32547	41521	37188	36880	32547	41521	5.6928e-239	0.259304	0	-0.351317	0.0182745	0.369591
YHL034C	29647	24357	8041	6988	8137	6892	8041	6988	9.10618e-18	3.20789e-24	0.0023997	0.202495	0.28355	0.0810544
YHL035C	212	99	2249	1972	212	99	178	133	0.012471	1.35176e-10	2.50144e-07	0.189624	1.09856	0.90894
YHL038C	690	1071	2056	3273	690	1071	692	1069	2.37995e-19	9.84695e-20	0.653725	-0.670773	-0.63429	0.0364831
YHL040C	704	392	2859	2646	704	392	566	530	0.29041	3.12987e-21	5.61773e-14	0.111698	0.844722	0.733024
YHR003C	1962	2522	6992	7603	1962	2522	2172	2312	0.0379022	6.34397e-17	1.07454e-06	-0.120864	-0.362243	-0.24138
YHR004C	538	385	4658	4065	538	385	503	420	0.00692148	5.32812e-07	0.00449632	0.196455	0.482748	0.286292
YHR005C-A	7161	11066	8213	10859	7161	11066	7858	10369	2.16843e-77	2.81636e-185	1.30007e-13	-0.40291	-0.627901	-0.224991
YHR005C	3957	3776	19283	16928	3957	3776	4122	3611	6.56781e-09	0.0406601	0.000877263	0.187918	0.0675483	-0.12037
YHR007C	22584	47676	24882	51867	22584	47676	22784	47476	9.88131291682493e-324	9.88131291682493e-324	0.257385	-1.05971	-1.07796	-0.0182477
YHR008C	10212	18361	4087	5761	3546	6302	4087	5761	4.54176e-64	6.99001e-172	0	-0.495277	-0.846379	-0.351102
YHR009C	4429	3539	6152	6098	4429	3539	4009	3959	0.583052	2.07199e-23	8.17124e-14	0.0127194	0.323639	0.31092
YHR013C	4054	4600	1949	2922	2285	2586	1949	2922	2.25803e-44	1.70999e-05	1.43219e-14	-0.584222	-0.182288	0.401934
YHR016C	3846	2847	7469	4041	3846	2847	4343	2350	6.36487e-133	2.38591e-34	0	0.886203	0.433916	-0.452286
YHR018C	50531	34448	75644	62977	50531	34448	46315	38664	5.45564e-152	9.88131291682493e-324	0	0.264401	0.552749	0.288348
YHR019C	34868	36800	19886	25323	21888	23321	19886	25323	1.64057e-144	1.63433e-11	0	-0.348695	-0.0778022	0.270893
YHR021C	53538	67232	44606	61361	46887	59080	44606	61361	9.88131291682493e-324	1.12186e-307	0	-0.460084	-0.328585	0.131499
YHR022C	109	64	639	797	109	64	71	102	0.0222823	0.000773598	3.89055e-06	-0.318764	0.768184	1.08695
YHR024C	2493	4411	4583	6674	2493	4411	2830	4074	7.30545e-51	2.63668e-119	6.14234e-10	-0.542259	-0.823223	-0.280963
YHR027C	19703	14845	22115	26194	19703	14845	15872	18676	1.92445e-51	5.21104e-151	0	-0.244211	0.408438	0.652649
YHR028C	6253	2744	15166	6831	6253	2744	6188	2809	1.19308e-284	1.97622e-307	0.336646	1.15067	1.18827	0.0375961
YHR029C	8334	2111	12032	3885	8334	2111	7843	2602	4.94065645841247e-324	4.94065645841247e-324	1.33227e-15	1.63089	1.98108	0.350193
YHR030C	2904	3458	6319	8337	2904	3458	2747	3615	1.33518e-27	3.99383e-12	0.000688806	-0.399832	-0.251896	0.147936
YHR031C	999	764	4090	4681	999	764	797	966	6.22851e-05	2.39171e-08	1.39888e-14	-0.194716	0.386912	0.581628
YHR034C	1105	1136	1928	1498	1105	1136	1265	976	1.11544e-09	0.52627	2.73945e-07	0.364067	-0.0399165	-0.403984
YHR039C-A	21264	19192	8139	8693	8858	7974	8139	8693	2.01888e-05	9.92798e-12	0	-0.0950026	0.147908	0.242911
YHR039C	4262	5432	7342	9410	4262	5432	4219	5475	2.59346e-37	1.37574e-32	0.827822	-0.358022	-0.349953	0.00806872
YHR041C	1360	1505	1445	1649	1360	1505	1345	1520	0.00114725	0.00712841	0.553843	-0.190522	-0.146157	0.0443651
YHR043C	1319	87	2975	682	1319	87	1156	250	2.54582e-139	2.84017e-283	0	2.12505	3.92229	1.79724
YHR044C	85	83	824	298	85	83	123	45	1.44543e-09	0.938533	5.62521e-09	1.46733	0.0343515	-1.43298
YHR046C	1445	1734	3849	5443	1445	1734	1342	1837	1.6476e-18	3.19904e-07	7.40438e-05	-0.499918	-0.263034	0.236884
YHR047C	2438	2840	2706	3982	2438	2840	2128	3150	3.91171e-45	3.34782e-08	3.26391e-10	-0.557331	-0.220193	0.337139
YHR056C	2200	2217	2789	2797	2200	2217	2180	2237	0.399452	0.809757	0.904466	-0.00413232	-0.0111052	-0.00697293
YHR057C	2072	1663	3170	2935	2072	1663	1949	1786	0.00802271	2.34908e-11	0.0006093	0.111122	0.317236	0.206113
YHR058C	1077	1557	3190	3568	1077	1557	1241	1393	0.00325162	8.0594e-21	3.13071e-08	-0.161559	-0.531751	-0.370192
YHR061C	1553	965	912	623	942	593	912	623	1.67708e-13	4.63906e-19	0.15271	0.549802	0.686457	0.136655
YHR062C	1070	1510	2279	2648	1070	1510	1198	1382	0.000313109	4.57115e-18	7.35959e-05	-0.216502	-0.496938	-0.280436
YHR063C	6620	4289	15548	10384	6620	4289	6530	4379	9.33e-95	4.48315e-111	0.192937	0.582367	0.62619	0.0438232
YHR064C	36611	34968	36486	26159	32050	30595	36486	26159	9.88131291682493e-324	6.26529e-09	0	0.480036	0.0662419	-0.413794
YHR065C	4132	5509	9055	12068	4132	5509	4172	5469	6.81819e-40	9.16516e-45	0.98775	-0.4144	-0.41495	-0.000550153
YHR069C	1849	2797	10832	10545	1849	2797	2355	2291	0.355345	3.51732e-44	0	0.0387405	-0.597135	-0.635876
YHR075C	434	225	1254	698	434	225	426	233	4.9633e-14	3.05145e-16	0.452395	0.845238	0.94777	0.102532
YHR077C	1733	2114	7271	10340	1733	2114	1575	2272	2.25997e-29	8.705e-10	1.93174e-05	-0.50801	-0.286704	0.221307
YHR079C	895	891	2026	2280	895	891	852	934	0.0552512	0.943411	0.0294993	-0.1704	0.00646225	0.176862
YHR080C	769	768	4798	4507	769	768	784	753	0.444153	1	0.265945	0.0902657	0.00187729	-0.0883884
YHR082C	3575	2908	3986	3452	3575	2908	3458	3025	7.99503e-08	1.24493e-16	0.0662321	0.207509	0.297916	0.0904067
YHR089C	8325	13001	10358	14538	8325	13001	8867	12459	3.79758e-134	1.09298e-226	2.01433e-08	-0.489083	-0.6431	-0.154017
YHR090C	1030	1193	3526	3500	1030	1193	1099	1124	0.610743	0.000587475	0.00154058	0.0106776	-0.21195	-0.222627
YHR091C	344	676	1414	2366	344	676	380	640	3.53408e-16	1.35063e-25	0.0295953	-0.742668	-0.974615	-0.231947
YHR092C	349	1979	401	1613	309	1705	401	1613	1.25489e-171	2.47639e-233	1.94893e-05	-2.00807	-2.50347	-0.4954
YHR094C	16300	7382	20339	5792	16300	7382	18473	5209	4.94065645841247e-324	4.94065645841247e-324	0	1.81212	1.14279	-0.669327
YHR096C	845	212	1300	409	845	212	799	258	7.0979e-65	6.21775e-90	0.017018	1.66834	1.99489	0.326548
YHR097C	2495	2898	1805	1582	1593	1794	1805	1582	0.000135719	0.000587191	1.41319e-10	0.190249	-0.216018	-0.406267
YHR098C	7228	6142	6817	6329	7118	6028	6817	6329	2.15738e-05	2.03224e-21	0.000321522	0.107159	0.234888	0.127729
YHR100C	851	904	829	931	851	904	826	929	0.0148769	0.214496	0.410179	-0.167409	-0.0871636	0.0802454
YHR101C	624	727	1245	1349	624	727	653	698	0.231261	0.00549967	0.280538	-0.115745	-0.220409	-0.104665
YHR107C	4493	6313	3989	4698	3630	5057	3989	4698	2.95271e-14	4.51078e-53	1.24774e-09	-0.23602	-0.490647	-0.254627
YHR112C	4412	4269	5547	6472	4412	4269	4029	4652	2.41185e-11	0.127488	3.17445e-11	-0.222504	0.0475346	0.270039
YHR115C	2313	2358	3659	3370	2313	2358	2416	2255	0.0192187	0.519713	0.00716828	0.118701	-0.0277985	-0.146499
YHR118C	1166	1146	2455	2846	1166	1146	1075	1237	0.000809303	0.692743	0.000934847	-0.213213	0.0249607	0.238173
YHR129C	402	357	1986	1983	402	357	393	366	0.345308	0.110183	0.139406	0.00218095	0.171271	0.16909
YHR131C	556	501	2474	2787	556	501	504	553	0.1398	0.0966774	0.000932321	-0.171868	0.150274	0.322142
YHR132C	4599	4511	6057	6521	4599	4511	4419	4691	0.00451877	0.362029	0.000714221	-0.10649	0.0278729	0.134363
YHR133C	3672	2998	11496	8379	3672	2998	3838	2832	6.3283e-35	1.61896e-16	6.95338e-05	0.456282	0.292566	-0.163716
YHR135C	5764	6568	5775	4627	4864	5538	5775	4627	2.12626e-29	4.08598e-11	0	0.319744	-0.188384	-0.508128
YHR136C	2865	20	5434	38	2865	20	2864	21	0	0	0.994972	7.15987	7.16239	0.00251999
YHR138C	1782	1276	1255	1032	1320	967	1255	1032	3.39015e-06	1.64439e-13	0.0131155	0.282244	0.481869	0.199625
YHR139C	29	23	332	115	29	23	40	12	0.000127539	0.488456	0.00669826	1.52955	0.334419	-1.19513
YHR141C	18568	30848	35045	43839	18568	30848	21984	27432	7.4053e-133	9.88131291682493e-324	0	-0.323006	-0.732359	-0.409352
YHR144C	713	709	3438	3501	713	709	678	744	0.0847247	0.936594	0.682879	-0.0261975	0.00811645	0.034314
YHR147C	1771	3407	5008	5926	1771	3407	2331	2847	7.90883e-13	3.14445e-116	0	-0.242824	-0.943938	-0.701114
YHR149C	2090	2627	5328	6063	2090	2627	2200	2517	4.17124e-06	5.60378e-15	0.004248	-0.186438	-0.329913	-0.143476
YHR151C	650	518	2055	1439	650	518	680	488	2.13256e-08	0.000124618	0.0582124	0.514072	0.327488	-0.186584
YHR153C	208	166	924	650	208	166	231	143	6.2328e-06	0.0338616	0.277357	0.507453	0.3254	-0.182053
YHR156C	327	416	1879	1265	327	416	448	295	2.20047e-08	0.00122998	8.32667e-15	0.570828	-0.347293	-0.918121
YHR158C	5437	4293	4375	3399	4343	3431	4375	3399	1.70374e-28	4.45311e-25	0.597517	0.364173	0.340825	-0.023348
YHR161C	2705	2174	8866	6537	2705	2174	2799	2080	7.21561e-25	3.0763e-14	0.00925129	0.439655	0.315277	-0.124378
YHR164C	1020	984	2025	1913	1020	984	1020	984	0.434315	0.434315	0.702521	0.082085	0.0518389	-0.0302461
YHR165C	2636	2640	5111	4982	2636	2640	2691	2585	0.148293	0.967056	0.425463	0.0368806	-0.00218756	-0.0390681
YHR166C	886	703	4944	3731	886	703	878	711	3.07388e-05	4.8657e-06	0.362024	0.406116	0.333782	-0.0723344
YHR186C	2323	2022	3774	3739	2323	2022	2179	2166	0.855548	5.29043e-06	0.000692373	0.013442	0.200206	0.186764
YHR188C	3050	2312	4263	3016	3050	2312	3119	2243	4.74984e-33	6.73331e-24	0.0581617	0.499233	0.399668	-0.0995648
YHR191C	589	616	1827	1328	589	616	730	475	2.07082e-13	0.453873	8.61539e-08	0.460221	-0.0646627	-0.524884
YHR193C	45239	49805	18642	17251	17084	18809	18642	17251	2.17206e-13	8.90591e-20	0	0.111877	-0.138724	-0.2506
YHR198C	1358	1722	2362	2767	1358	1722	1451	1629	0.00142218	5.82201e-11	0.0838704	-0.228314	-0.342602	-0.114288
YHR199C-A	138	176	317	276	138	176	177	137	0.0275839	0.0366267	0.00638929	0.199815	-0.350907	-0.550722
YHR199C	1017	832	2448	2507	1017	832	898	951	0.226537	1.84871e-05	3.91928e-05	-0.0343584	0.289664	0.324023
YHR201C	3088	3882	10479	9632	3088	3882	3665	3305	1.70033e-05	1.93025e-21	0	0.121594	-0.330127	-0.451721
YHR203C	29586	38793	24398	35646	25940	34104	24398	35646	9.88131291682493e-324	4.45905e-244	0	-0.546977	-0.390882	0.156096
YHR207C	1917	1608	6296	4204	1917	1608	2124	1401	2.9756e-34	2.09345e-07	6.56078e-09	0.582673	0.253583	-0.32909
YHR210C	51	32	829	1191	51	32	40	43	0.826405	0.0475249	0.000249072	-0.522729	0.672425	1.19515
YIL002C	1228	910	4124	4313	1228	910	1064	1074	0.845678	6.50408e-12	1.4353e-12	-0.0646474	0.432372	0.497019
YIL004C	1317	1513	3018	2915	1317	1513	1426	1404	0.693032	0.000245496	0.000148854	0.0500969	-0.200157	-0.250254
YIL007C	734	864	1651	1690	734	864	800	798	0.980044	0.00124395	0.0218361	-0.0336831	-0.235251	-0.201568
YIL009C-A	897	688	4367	2605	897	688	1001	584	7.76487e-26	1.67853e-07	9.01765e-06	0.745359	0.382699	-0.36266
YIL013C	198	157	950	873	198	157	180	175	0.831912	0.0336088	0.205487	0.121946	0.334736	0.21279
YIL017C	672	422	4700	3237	672	422	646	448	2.34555e-09	4.00814e-14	0.161844	0.538003	0.671218	0.133215
YIL020C	1792	2315	2995	3776	1792	2315	1815	2292	1.03987e-13	3.45778e-16	0.541103	-0.334303	-0.369442	-0.0351388
YIL023C	1257	1221	6344	4778	1257	1221	1386	1092	3.80053e-09	0.482001	1.12729e-08	0.408986	0.0419214	-0.367064
YIL026C	2478	1910	3909	3896	2478	1910	2193	2195	0.987956	1.02283e-17	1.14849e-11	0.00480591	0.375604	0.370798
YIL027C	2344	2135	6003	4565	2344	2135	2540	1939	2.7438e-19	0.00188076	4.66606e-07	0.395069	0.134736	-0.260332
YIL030C	4391	5069	5447	6439	4391	5069	4328	5132	1.44575e-16	3.32022e-12	0.390754	-0.241375	-0.207152	0.0342232
YIL033C	7009	9939	3089	3795	2862	4022	3089	3795	1.82519e-17	1.51349e-44	6.62796e-07	-0.29696	-0.503892	-0.206932
YIL034C	5860	4185	3814	2964	3980	2798	3814	2964	5.38877e-25	6.76441e-47	0.00782939	0.363759	0.485673	0.121914
YIL035C	3032	3124	11899	11155	3032	3124	3153	3003	0.0575488	0.246118	0.00099601	0.0931498	-0.0431247	-0.136275
YIL038C	5817	6635	6238	5874	5652	6460	6238	5874	0.00097172	2.21069e-13	6.13953e-14	0.0867403	-0.189821	-0.276561
YIL042C	1112	691	1041	962	1112	691	937	866	0.0992145	2.89043e-23	1.56043e-09	0.113861	0.686399	0.572538
YIL043C	8559	7513	16642	19679	8559	7513	7389	8683	1.89097e-24	1.64072e-16	0	-0.241828	0.188053	0.429881
YIL044C	3071	3282	2778	3399	2976	3201	2778	3399	2.89864e-15	0.00436686	0.000159169	-0.291064	-0.0958667	0.195197
YIL047C	1714	1041	10103	9316	1714	1041	1448	1307	0.00763576	6.86888e-38	0	0.117001	0.719397	0.602396
YIL051C	24350	18285	6388	5243	6656	4975	6388	5243	2.50784e-26	6.75386e-55	2.43203e-05	0.284972	0.413261	0.128289
YIL052C	40093	52270	26962	35947	27374	35535	26962	35947	6.20515e-282	7.98562e-233	0.0319058	-0.414944	-0.382633	0.0323111
YIL055C	461	480	623	425	461	480	562	379	2.66106e-09	0.557372	2.89197e-06	0.551769	-0.0582677	-0.610037
YIL059C	124	21	506	235	124	21	101	44	2.4906e-06	5.62449e-19	9.67281e-06	1.10648	2.56188	1.4554
YIL061C	735	936	1050	1286	735	936	765	906	0.000611023	9.66944e-07	0.545303	-0.292501	-0.348764	-0.056263
YIL062C	7923	6595	10443	8122	7923	6595	8212	6306	1.83965e-56	3.02917e-28	0.00231734	0.362629	0.264674	-0.0979551
YIL063C	2550	2481	7066	5343	2550	2481	2893	2138	1.74085e-26	0.337712	5.60663e-14	0.403244	0.0395755	-0.363668
YIL065C	1539	2772	2456	3377	1539	2772	1831	2480	4.70086e-23	1.25207e-79	6.15223e-11	-0.459432	-0.848934	-0.389502
YIL066C	278	287	269	286	275	280	269	286	0.49707	0.865194	0.805636	-0.088409	-0.0459659	0.0424431
YIL067C	612	506	4040	2881	612	506	654	464	1.46442e-08	0.00167591	0.02281	0.487786	0.274394	-0.213391
YIL068C	1510	1698	3302	4355	1510	1698	1422	1786	1.40186e-10	0.000958442	0.000161193	-0.399333	-0.169288	0.230045
YIL069C	12210	18945	7402	8773	6363	9812	7402	8773	4.35145e-27	4.29192e-163	0	-0.245155	-0.633754	-0.388599
YIL070C	3514	9614	3644	6863	2788	7719	3644	6863	8.12525e-220	0	0	-0.913316	-1.45202	-0.538706
YIL071C	408	254	3070	2296	408	254	381	281	0.000115973	2.33295e-09	0.029218	0.419116	0.683741	0.264625
YIL073C	143	150	901	748	143	150	165	128	0.035274	0.726012	0.0653195	0.268489	-0.0689474	-0.337436
YIL074C	19572	18703	14736	15982	15668	15050	14736	15982	1.20792e-12	0.000430763	1.11022e-16	-0.117103	0.0655215	0.182624
YIL075C	15747	14840	30014	30497	15747	14840	15230	15357	0.47125	2.21028e-07	8.10323e-08	-0.0230317	0.0855859	0.108618
YIL077C	825	702	2797	1988	825	702	919	608	1.71614e-15	0.00178685	0.00237294	0.492562	0.232923	-0.259639
YIL079C	996	1494	3266	3769	996	1494	1152	1338	0.000208074	1.63305e-23	2.74708e-08	-0.206657	-0.584963	-0.378305
YIL083C	1942	2275	2824	2718	1942	2275	2120	2097	0.734778	3.13608e-07	1.56207e-06	0.0551946	-0.228323	-0.283518
YIL084C	1203	1105	1733	1541	1203	1105	1237	1071	0.000590674	0.0434554	0.551047	0.169405	0.12259	-0.0468145
YIL085C	943	1132	7100	7335	943	1132	1034	1041	0.895212	3.63076e-05	0.00142385	-0.0469779	-0.263544	-0.216566
YIL087C	1063	1680	729	1079	714	1094	729	1079	1.82216e-16	3.6833e-19	0.289748	-0.565704	-0.66032	-0.0946155
YIL088C	4721	2548	14338	8162	4721	2548	4664	2605	1.77137e-130	2.45886e-145	0.0586707	0.812849	0.889727	0.076878
YIL091C	1871	2908	8407	12145	1871	2908	1938	2841	3.91611e-39	3.68819e-51	0.0257783	-0.5307	-0.636218	-0.105518
YIL093C	1543	3708	4083	5196	1543	3708	2314	2937	8.43237e-18	7.59073e-202	0	-0.347772	-1.2649	-0.917131
YIL094C	33255	28575	58829	54344	33255	28575	32112	29718	6.27612e-22	4.61483e-79	5.1037e-13	0.114407	0.218818	0.104411
YIL096C	407	675	2174	3047	407	675	462	620	1.74418e-06	3.39151e-16	0.0139389	-0.487038	-0.729859	-0.242821
YIL098C	1020	1707	1628	2050	1020	1707	1198	1529	2.50146e-10	7.98964e-40	3.36125e-08	-0.332523	-0.742894	-0.410371
YIL101C	1257	353	493	187	536	144	493	187	1.09348e-32	6.00312e-54	0.00446888	1.39855	1.83224	0.433695
YIL102C-A	309	290	395	448	309	290	288	311	0.368721	0.462088	0.0766106	-0.181646	0.0915539	0.2732
YIL104C	1121	1214	5212	4591	1121	1214	1271	1064	1.99274e-05	0.0568998	7.36751e-06	0.183029	-0.114982	-0.298011
YIL105C	2535	2791	6612	6293	2535	2791	2745	2581	0.0255064	0.00047451	7.83321e-06	0.0713388	-0.138796	-0.210135
YIL107C	1557	1038	2971	1975	1557	1038	1550	1045	3.24169e-23	1.93183e-24	0.953829	0.589096	0.584963	-0.00413345
YIL109C	18339	18405	12392	11117	11704	11805	12392	11117	9.48391e-17	0.514271	1.92967e-11	0.156642	-0.00518278	-0.161824
YIL114C	1786	1802	4639	3534	1786	1802	2022	1566	2.82567e-14	0.802269	2.6289e-12	0.392512	-0.0128669	-0.405379
YIL115C	7994	8130	7016	5553	6251	6318	7016	5553	5.92985e-39	0.556065	0	0.337381	-0.0243378	-0.361719
YIL117C	3547	331	6058	388	3547	331	3651	227	0	0	1.51205e-06	3.96471	3.4217	-0.543017
YIL119C	5241	270	3512	257	3575	194	3512	257	0	0	9.86678e-05	3.77245	4.27881	0.506358
YIL127C	1200	1966	3762	4123	1200	1966	1495	1671	0.00186537	1.68761e-42	0	-0.132195	-0.712229	-0.580034
YIL129C	3080	2103	5105	4541	3080	2103	2783	2400	1.10599e-07	4.15933e-42	2.84217e-14	0.168901	0.550482	0.381581
YIL131C	2539	2085	2877	3151	2539	2085	2221	2403	0.00776648	2.61101e-11	1.94067e-13	-0.131245	0.284213	0.415458
YIL132C	199	159	516	574	199	159	166	192	0.186328	0.0391337	0.00673411	-0.15368	0.323742	0.477421
YIL133C	41733	53480	22097	26991	21561	27527	22097	26991	2.96983e-108	4.82294e-160	1.79741e-05	-0.288628	-0.357811	-0.0691829
YIL135C	3658	3670	3215	2686	2956	2945	3215	2686	6.0744e-12	0.896427	1.74564e-07	0.259359	-0.00472499	-0.264084
YIL137C	5478	4848	3796	3444	3852	3388	3796	3444	3.69299e-05	5.23296e-08	0.418125	0.140395	0.17626	0.0358647
YIL138C	4174	4448	5999	5471	4174	4448	4530	4092	2.51094e-06	0.00327901	4.76054e-08	0.132917	-0.0917262	-0.224644
YIL139C	189	133	2390	1909	189	133	183	139	0.0164285	0.00212802	0.278614	0.324194	0.50696	0.182766
YIL143C	1844	2079	5773	5441	1844	2079	2016	1907	0.0846394	0.000186208	1.38986e-06	0.0854494	-0.173051	-0.2585
YIL145C	2117	2039	2909	3390	2117	2039	1909	2247	1.69287e-07	0.232314	1.90195e-06	-0.220762	0.0541595	0.274921
YIL146C	983	622	1520	975	983	622	965	640	4.86494e-16	1.81561e-19	0.835355	0.640597	0.660277	0.0196796
YIL147C	1354	1139	3885	3714	1354	1139	1266	1227	0.446624	1.79884e-05	0.00569007	0.0649408	0.24946	0.184519
YIL149C	2188	2268	4815	6019	2188	2268	1967	2489	5.55557e-15	0.236622	1.5208e-07	-0.321988	-0.0518079	0.27018
YIL150C	694	819	775	982	694	819	670	843	9.58008e-06	0.00142522	0.313119	-0.341527	-0.238928	0.102599
YIL151C	876	953	4549	5144	876	953	889	940	0.242343	0.0755265	0.448703	-0.177341	-0.121545	0.0557959
YIL154C	2904	2078	3850	2897	2904	2078	2869	2113	8.46645e-27	1.06666e-31	0.183568	0.410299	0.482846	0.072547
YIL155C	2619	2642	1685	1558	1607	1636	1685	1558	0.026912	0.622951	0.0511486	0.113053	-0.0126144	-0.125668
YIL157C	2432	3185	4305	4690	2432	3185	2683	2934	0.000849297	9.30506e-24	7.18298e-08	-0.123575	-0.38915	-0.265575
YIL160C	33	85	190	190	33	85	61	57	0.782556	1.84304e-06	1.90524e-05	0	-1.365	-1.365
YIL164C	2951	910	11799	2595	2951	910	3188	673	0	1.01157e-248	2.62013e-14	2.18486	1.69727	-0.487593
YIL165C	100	345	8447	1845	100	345	362	83	1.33302e-42	1.31319e-32	0	2.19482	-1.7866	-3.98141
YIL169C	64	2403	267	643	25	885	267	643	1.68875e-36	1.04007e-225	0	-1.26798	-5.23062	-3.96264
YIR001C	1780	2434	1629	1732	1445	1916	1629	1732	0.0784932	4.65544e-16	6.22913e-08	-0.0884523	-0.451452	-0.363
YIR002C	851	695	3363	3615	851	695	735	811	0.0564253	7.97352e-05	1.07469e-06	-0.104247	0.292146	0.396393
YIR006C	20389	17381	6311	4281	5714	4878	6311	4281	4.8143e-87	4.76095e-16	0	0.559921	0.23028	-0.329641
YIR008C	1522	1573	6048	5012	1522	1573	1646	1449	0.000424779	0.368787	5.8047e-08	0.271072	-0.0475503	-0.318622
YIR011C	2087	2122	7516	6567	2087	2122	2251	1958	6.71407e-06	0.600235	1.6122e-05	0.194731	-0.0239941	-0.218725
YIR017C	3478	3346	2376	2863	2654	2585	2376	2863	1.82727e-11	0.347488	9.42651e-10	-0.268993	0.0558205	0.324813
YIR024C	620	745	1223	1445	620	745	635	730	0.0109243	0.000784043	0.800751	-0.240645	-0.264972	-0.0243271
YIR026C	1006	1814	2357	4092	1006	1814	1060	1760	5.77513e-40	7.28794e-53	0.420111	-0.795854	-0.850544	-0.0546898
YIR027C	670	105	1491	603	670	105	553	222	2.07136e-33	1.62903e-101	0	1.30605	2.67377	1.36772
YIR030C	1097	339	2156	689	1097	339	1077	359	1.91305e-83	2.54426e-93	0.65844	1.64578	1.69421	0.0484251
YIR031C	11375	935	35366	7567	11375	935	10178	2132	4.94065645841247e-324	4.94065645841247e-324	0	2.22457	3.60476	1.38019
YIR032C	1825	2171	6076	6254	1825	2171	2002	1994	0.911828	4.7361e-08	7.24774e-05	-0.0416573	-0.250463	-0.208806
YIR034C	25391	26091	10259	12073	11012	11320	10259	12073	6.58816e-34	0.0399394	0	-0.234894	-0.039235	0.195659
YIR035C	1555	4098	4424	7480	1555	4098	2081	3572	2.03111e-88	1.07852e-259	0	-0.757687	-1.39801	-0.640319
YIR036C	2459	1950	2374	2079	2459	1950	2354	2055	7.13712e-06	1.87493e-14	0.0200498	0.19143	0.334598	0.143167
YIR038C	4323	2309	4334	3031	4323	2309	3910	2722	2.25861e-48	5.1814e-137	1.21014e-14	0.515905	0.904765	0.388859
YIR039C	120	34	770	110	120	34	131	23	1.49305e-19	1.89531e-12	0.00270831	2.80735	1.81943	-0.987927
YIR042C	475	802	1437	1536	475	802	606	671	0.0732592	4.60845e-20	1.77927e-11	-0.0961182	-0.755675	-0.659557
YJL002C	8137	5689	16428	17479	8137	5689	6661	7165	1.88378e-05	1.10309e-96	0	-0.0894658	0.516322	0.605788
YJL004C	1462	1327	4617	4037	1462	1327	1465	1324	0.0080149	0.0111563	0.391717	0.193672	0.139775	-0.0538972
YJL006C	925	795	4672	2969	925	795	1061	659	2.64974e-22	0.00185965	2.15841e-08	0.654063	0.218499	-0.435565
YJL008C	9303	10861	13567	18106	9303	10861	8619	11545	1.33416e-94	5.31529e-28	1.60427e-13	-0.416366	-0.223389	0.192977
YJL010C	1871	3290	5563	7038	1871	3290	2292	2869	1.00673e-15	8.07493e-88	0	-0.339302	-0.814278	-0.474976
YJL011C	1194	1474	3585	3266	1194	1474	1382	1286	0.0658646	6.43637e-08	3.0594e-11	0.134448	-0.303934	-0.438382
YJL012C	18507	6777	12625	5779	13498	4906	12625	5779	4.94065645841247e-324	4.94065645841247e-324	0	1.12739	1.44935	0.321961
YJL013C	576	544	4900	4086	576	544	620	500	0.000372414	0.354294	0.0497989	0.262093	0.0824622	-0.17963
YJL020C	13234	7984	4847	3051	4935	2963	4847	3051	1.70042e-91	4.05766e-110	0.11756	0.66781	0.729066	0.0612557
YJL023C	340	278	2515	2087	340	278	333	285	0.0585877	0.014071	0.863702	0.269128	0.29045	0.0213221
YJL024C	1595	1700	2178	2608	1595	1700	1484	1811	1.3178e-08	0.0700039	0.0102739	-0.25994	-0.0919783	0.167962
YJL029C	1619	1301	5487	4357	1619	1301	1628	1292	5.4313e-10	4.30656e-09	0.778609	0.332682	0.315482	-0.0172004
YJL031C	1452	1578	4628	4551	1452	1578	1536	1494	0.456374	0.0231403	0.017058	0.0242053	-0.120056	-0.144261
YJL035C	310	585	1261	2894	310	585	277	618	1.19997e-30	2.65636e-20	0.0126122	-1.1985	-0.916168	0.282328
YJL039C	4812	3872	8327	8061	4812	3872	4424	4260	0.0802587	6.36036e-24	3.78086e-12	0.046838	0.313558	0.26672
YJL044C	1477	909	6465	5147	1477	909	1326	1060	5.61814e-08	1.96753e-31	1.93302e-08	0.328919	0.700318	0.371399
YJL047C-A	73	60	2122	2485	73	60	59	74	0.22463	0.298071	0.0445163	-0.227821	0.282934	0.510755
YJL047C	680	759	1800	1844	680	759	703	736	0.398919	0.0397267	0.16877	-0.0348417	-0.158565	-0.123723
YJL048C	1262	3301	5185	8736	1262	3301	1668	2895	1.68219e-74	4.02609e-207	0	-0.752629	-1.38719	-0.634562
YJL056C	931	1069	1909	1520	931	1069	1088	912	9.02324e-05	0.00218045	8.47147e-11	0.328746	-0.199409	-0.528155
YJL057C	892	593	5211	3120	892	593	945	540	5.09968e-26	8.56123e-15	0.069993	0.740014	0.589012	-0.151003
YJL058C	324	486	1454	1788	324	486	383	427	0.130772	1.38471e-08	0.0126099	-0.298319	-0.584963	-0.286643
YJL063C	2021	3728	2193	4197	2021	3728	1972	3777	3.16215e-127	8.80817e-114	0.334823	-0.936453	-0.883333	0.0531201
YJL065C	1053	909	1873	1804	1053	909	1001	961	0.378609	0.00123925	0.050472	0.0541516	0.212153	0.158002
YJL066C	1677	1446	1422	1250	1442	1230	1422	1250	0.000935891	4.42831e-05	0.715096	0.185993	0.213815	0.0278218
YJL068C	6001	3356	6686	3908	6001	3356	5904	3453	3.63977e-143	1.0004e-166	0.13407	0.774713	0.83846	0.0637473
YJL069C	2408	3786	8151	8668	2408	3786	2955	3239	0.000322625	4.2175e-69	0	-0.0887221	-0.652839	-0.564117
YJL070C	844	774	2598	2693	844	774	769	849	0.0494985	0.0862445	0.031149	-0.0518128	0.124909	0.176722
YJL072C	1082	1165	4440	3574	1082	1165	1241	1006	7.78265e-07	0.0836315	1.16761e-09	0.31302	-0.106629	-0.419649
YJL074C	2267	2309	4848	4706	2267	2309	2285	2291	0.94108	0.544456	0.181123	0.0428884	-0.0264838	-0.0693722
YJL077C	63	25	137	66	63	25	58	30	0.00374651	6.27038e-05	0.485796	1.05364	1.33342	0.279786
YJL078C	17016	23410	6837	9871	7077	9631	6837	9871	2.03426e-122	3.65699e-87	0.0097732	-0.529833	-0.460233	0.0695998
YJL079C	27528	4696	9737	1976	9968	1745	9737	1976	4.94065645841247e-324	4.94065645841247e-324	4.13079e-09	2.30089	2.5514	0.250501
YJL080C	46525	48444	11715	10655	10830	11540	11715	10655	1.42313e-12	2.12918e-06	0	0.136826	-0.0583118	-0.195138
YJL081C	2337	2286	6670	6786	2337	2286	2232	2391	0.0201274	0.462116	0.248992	-0.0248747	0.0318323	0.056707
YJL084C	2408	2176	1900	1497	1820	1577	1900	1497	5.01303e-12	3.27063e-05	0.00256661	0.343925	0.146157	-0.197768
YJL087C	1778	2121	3406	3874	1778	2121	1836	2063	0.000294265	4.24151e-08	0.231351	-0.185746	-0.254489	-0.0687438
YJL090C	507	515	2723	2256	507	515	574	448	9.05352e-05	0.826691	0.00303405	0.27143	-0.0225867	-0.294017
YJL091C	1793	1466	4385	4277	1793	1466	1629	1630	1	1.09608e-08	1.85225e-05	0.0359776	0.29049	0.254513
YJL093C	464	304	4079	3959	464	304	413	355	0.039635	8.53166e-09	2.68248e-07	0.0430794	0.610053	0.566974
YJL094C	1514	1327	3641	4449	1514	1327	1292	1549	1.53959e-06	0.00048165	2.81997e-14	-0.289146	0.190197	0.479343
YJL101C	3177	3347	3295	5317	3177	3347	2480	4044	3.19989e-84	0.0364011	0	-0.690334	-0.0752035	0.615131
YJL103C	223	575	633	1340	223	575	255	543	9.27317e-25	1.27567e-36	0.0317913	-1.08196	-1.36652	-0.284563
YJL107C	441	1992	664	1464	389	1739	664	1464	7.82727e-69	5.25898e-203	0	-1.14066	-2.17537	-1.03471
YJL109C	4197	6032	10528	13562	4197	6032	4467	5762	1.41575e-37	7.09645e-74	4.64031e-06	-0.365339	-0.523278	-0.157939
YJL110C	2651	3286	4583	5682	2651	3286	2640	3297	1.5639e-17	1.78135e-16	0.99476	-0.310107	-0.309796	0.000310736
YJL116C	24	103	40	75	21	94	40	75	0.00141296	3.2402e-12	0.00502533	-0.906891	-2.10154	-1.19465
YJL121C	8544	8563	3355	3694	3571	3478	3355	3694	5.66057e-05	0.273173	0.000899067	-0.138871	-0.00320468	0.135666
YJL123C	5909	5623	12770	11298	5909	5623	6126	5406	2.1198e-11	0.00795286	0.00130987	0.176691	0.071574	-0.105117
YJL124C	2974	3746	3438	3961	2974	3746	3106	3614	6.10756e-10	4.70899e-21	0.00843626	-0.204295	-0.332946	-0.128651
YJL125C	1248	2294	4031	5801	1248	2294	1446	2096	7.79817e-28	5.02638e-70	1.48994e-09	-0.525164	-0.878247	-0.353084
YJL127C-B	651	684	2267	2286	651	684	669	666	0.95635	0.381141	0.509129	-0.012041	-0.0713388	-0.0592978
YJL127C	604	652	1991	2113	604	652	625	631	0.887812	0.184757	0.792232	-0.0857995	-0.110323	-0.0245239
YJL128C	2622	2985	3672	3879	2622	2985	2712	2895	0.0150682	1.32466e-06	0.0340411	-0.0791187	-0.187063	-0.107945
YJL129C	1275	937	4208	4130	1275	937	1118	1094	0.624831	7.01957e-13	1.80622e-09	0.0269929	0.444376	0.417383
YJL130C	83472	93052	34164	26544	28546	32162	34164	26544	1.68217e-210	9.15994e-49	0	0.364091	-0.156745	-0.520836
YJL131C	773	783	1796	1632	773	783	809	747	0.121977	0.819532	0.0757386	0.138146	-0.0185439	-0.15669
YJL133C-A	26488	15595	10190	5363	9810	5743	10190	5363	4.94065645841247e-324	7.30533e-236	1.06668e-08	0.926042	0.764255	-0.161787
YJL136C	33842	45807	21969	33568	23589	31948	21969	33568	9.88131291682493e-324	1.50234e-276	0	-0.611617	-0.436753	0.174864
YJL137C	1349	984	1591	1210	1349	984	1323	1010	9.86976e-11	4.31247e-14	0.461304	0.394927	0.45516	0.0602333
YJL138C	7459	8080	7314	8196	7442	8068	7314	8196	1.48432e-12	5.18993e-07	0.135979	-0.164259	-0.115373	0.0488863
YJL139C	515	674	1987	3183	515	674	468	721	2.20935e-13	4.46272e-06	0.0019774	-0.679795	-0.388176	0.291619
YJL141C	2246	2938	4391	3826	2246	2938	2744	2440	2.55976e-05	7.15911e-22	0	0.198713	-0.387476	-0.586189
YJL147C	460	405	2052	1780	460	405	446	419	0.376692	0.0662875	0.843852	0.205153	0.183712	-0.0214415
YJL151C	6896	6167	5807	6330	6405	5732	5807	6330	2.14867e-06	1.05216e-09	4.32987e-15	-0.124412	0.161191	0.285603
YJL153C	588	11592	1235	13791	588	11592	943	11237	4.94065645841247e-324	4.94065645841247e-324	0	-3.48114	-4.30117	-0.820025
YJL154C	3049	2706	6909	5952	3049	2706	3109	2646	1.10663e-09	6.49911e-06	0.349248	0.215102	0.172174	-0.0429281
YJL155C	1105	1079	4523	3039	1105	1079	1328	856	4.6061e-24	0.592694	1.9984e-14	0.573683	0.0343515	-0.539332
YJL156C	1931	1873	6742	5496	1931	1873	2095	1709	4.17205e-10	0.355396	2.94827e-06	0.294795	0.0439973	-0.250797
YJL157C	5493	5833	13073	11621	5493	5833	5976	5350	4.24886e-09	0.00144456	4.88498e-15	0.169856	-0.0866438	-0.2565
YJL158C	45167	36717	12981	10745	13119	10607	12981	10745	8.96675e-48	7.4745e-60	0.222369	0.272736	0.298821	0.0260849
YJL160C	130	39	453	129	130	39	126	43	1.19454e-10	1.22472e-12	0.802746	1.81214	1.73697	-0.0751744
YJL162C	600	713	2442	2407	600	713	660	653	0.868492	0.0019842	0.00269631	0.0208271	-0.24894	-0.269767
YJL163C	558	370	1762	1450	558	370	508	420	0.00426648	7.31601e-10	0.00425619	0.281161	0.59274	0.311579
YJL164C	2148	1313	2613	1221	2148	1313	2362	1099	2.0137e-104	4.74021e-46	4.9173e-08	1.09764	0.710127	-0.387517
YJL165C	2865	3129	4408	5805	2865	3129	2628	3366	1.55302e-21	0.000680015	1.02514e-08	-0.397172	-0.127167	0.270005
YJL168C	2851	3180	11717	12390	2851	3180	2913	3118	0.00861247	2.3942e-05	0.0641241	-0.080573	-0.157559	-0.0769858
YJL171C	14601	14880	7729	8110	7788	8051	7729	8110	0.00253174	0.0373581	0.138541	-0.0694201	-0.0273073	0.0421128
YJL173C	3339	3084	2061	1573	1919	1715	2061	1573	5.93763e-16	0.00075642	4.80129e-06	0.389826	0.114613	-0.275213
YJL176C	3528	4342	6874	6489	3528	4342	4073	3797	0.00193412	4.6232e-20	0	0.0831537	-0.299509	-0.382663
YJL178C	3696	3336	7069	6856	3696	3336	3555	3477	0.3585	1.85241e-05	0.0140841	0.044139	0.147845	0.103706
YJL180C	1203	2097	4403	5088	1203	2097	1565	1735	0.00325593	3.75624e-55	0	-0.208612	-0.80169	-0.593078
YJL185C	404	203	456	239	404	203	406	201	6.26012e-17	2.54643e-16	0.719292	0.932023	0.992876	0.0608524
YJL187C	1361	1148	3397	2088	1361	1148	1544	965	4.58342e-31	2.28783e-05	9.22642e-11	0.70214	0.245544	-0.456595
YJL190C	74632	96540	87599	101333	74632	96540	79482	91690	1.72659e-191	1.48219693752374e-323	0	-0.210118	-0.371332	-0.161215
YJL192C	4213	2958	6358	6061	4213	2958	3653	3518	0.113553	7.34417e-50	0	0.0690172	0.510226	0.441209
YJL196C	7994	7201	15542	16581	7994	7201	7405	7790	0.0018375	1.30622e-10	0	-0.0933589	0.15072	0.244079
YJL199C	208	176	258	306	208	176	173	211	0.0588648	0.11354	0.0108498	-0.246161	0.241008	0.487169
YJL200C	41041	36222	45778	46832	41041	36222	38204	39059	0.00212354	2.39288e-67	0	-0.0328402	0.1802	0.21304
YJL204C	1286	1060	2437	2312	1286	1060	1196	1150	0.352855	3.3394e-06	0.00544825	0.0759649	0.278826	0.202862
YJL205C	575	474	481	421	494	408	481	421	0.0494137	0.00462536	0.510749	0.192217	0.278675	0.0864582
YJL206C	350	326	1202	1096	350	326	330	346	0.564024	0.376377	0.807986	0.133189	0.102483	-0.0307061
YJL207C	2303	2031	6833	6596	2303	2031	2181	2153	0.681717	3.82618e-05	0.00976494	0.0509277	0.181324	0.130396
YJL208C	1238	2225	1820	3480	1238	2225	1210	2253	3.18579e-71	7.2977e-64	0.176146	-0.935149	-0.845794	0.0893548
YJL212C	3640	3670	1718	2485	2137	2066	1718	2485	2.19648e-32	0.280257	0	-0.532516	-0.0118416	0.520674
YJR003C	886	1344	8459	7363	886	1344	1161	1069	0.0539513	2.69244e-22	0	0.200193	-0.601155	-0.801348
YJR004C	44	3496	1203	2598	44	3496	1124	2416	8.56194e-107	0	0	-1.11076	-6.31206	-5.20129
YJR009C	140573	77096	53227	37954	58909	32272	53227	37954	9.88131291682493e-324	9.88131291682493e-324	0	0.487906	0.866592	0.378685
YJR010C-A	1613	2266	2048	1861	1613	2266	2027	1852	0.0052033	9.27791e-26	0	0.138138	-0.490401	-0.628539
YJR011C	616	390	3376	1900	616	390	647	359	8.15458e-20	1.05301e-12	0.0972664	0.829315	0.659456	-0.169859
YJR012C	575	383	660	713	575	383	470	488	0.58286	5.97361e-10	1.19514e-08	-0.111436	0.586218	0.697654
YJR016C	49329	41588	36349	35275	38773	32851	36349	35275	6.08764e-05	1.40088e-108	0	0.0432696	0.246269	0.202999
YJR017C	3278	2677	1886	1746	1984	1648	1886	1746	0.0210734	2.65925e-08	0.0029703	0.111276	0.292199	0.180923
YJR019C	1535	1511	1607	1421	1521	1507	1607	1421	0.000771215	0.813246	0.0367975	0.177463	0.022735	-0.154728
YJR021C	639	413	1415	991	639	413	633	419	4.41856e-11	3.32207e-12	0.287128	0.513845	0.629674	0.115829
YJR024C	1869	1819	6338	6736	1869	1819	1790	1898	0.0780672	0.419748	0.0182677	-0.0878645	0.039121	0.126986
YJR025C	7454	2026	7137	2021	7203	1955	7137	2021	0	0	0.248725	1.82025	1.87938	0.0591322
YJR030C	1121	1311	2815	3503	1121	1311	1080	1352	3.78129e-08	0.000125931	0.195177	-0.315456	-0.225881	0.0895747
YJR031C	2848	1540	6073	4785	2848	1540	2490	1898	4.06296e-19	5.93863e-88	0	0.34389	0.887019	0.543128
YJR033C	2022	1546	2192	1640	2022	1546	2043	1525	4.31075e-18	1.66941e-15	0.644145	0.418552	0.387243	-0.0313093
YJR036C	164	115	1150	880	164	115	152	127	0.150633	0.003977	0.499613	0.386058	0.512062	0.126004
YJR041C	1330	1914	3829	4748	1330	1914	1468	1776	6.8902e-08	1.02845e-24	0.000356473	-0.310352	-0.525165	-0.214812
YJR043C	869	988	2571	1731	869	988	1119	738	8.831e-19	0.00616136	0	0.570724	-0.185155	-0.755879
YJR044C	3448	2308	1766	1496	1959	1303	1766	1496	2.44768e-06	1.21477e-30	1.04481e-07	0.239375	0.579117	0.339741
YJR045C	72905	112395	17128	21147	15045	23230	17128	21147	6.71568e-94	4.94065645841247e-324	0	-0.304096	-0.624488	-0.320392
YJR047C	130	135	129	112	118	123	129	112	0.302695	0.796732	0.314927	0.203872	-0.0544478	-0.25832
YJR049C	1630	1502	3956	3578	1630	1502	1654	1478	0.00176164	0.0232346	0.661323	0.144889	0.117987	-0.0269019
YJR056C	750	717	2442	2504	750	717	740	727	0.754062	0.403457	0.238664	-0.0361714	0.0649175	0.101089
YJR058C	1067	1335	2246	2497	1067	1335	1157	1245	0.0758528	4.94463e-08	0.0187917	-0.152838	-0.32328	-0.170442
YJR062C	937	728	2723	2599	937	728	850	815	0.404715	3.32727e-07	0.000263039	0.0672403	0.364111	0.29687
YJR065C	11758	9195	9274	7503	9424	7353	9274	7503	1.37682e-42	1.24441e-57	0.103431	0.305724	0.354721	0.048997
YJR067C	667	735	1675	1592	667	735	736	666	0.0653218	0.0735171	0.0206021	0.0733208	-0.140057	-0.213378
YJR069C	4220	4175	3431	3277	3345	3363	3431	3277	0.0617432	0.835571	0.282532	0.0662535	0.0154668	-0.0507867
YJR070C	11415	20299	8812	11668	7396	13084	8812	11668	7.84072e-89	4.94065645841247e-324	0	-0.405016	-0.830478	-0.425462
YJR072C	2676	3960	11021	5655	2676	3960	4356	2280	1.63387e-145	3.1472e-56	0	0.962656	-0.565422	-1.52808
YJR073C	14658	24713	19662	35060	14658	24713	14119	25252	4.94065645841247e-324	4.94065645841247e-324	4.4224e-05	-0.834416	-0.753582	0.080834
YJR076C	5852	4778	9446	9331	5852	4778	5343	5287	0.593722	2.09654e-25	4.88498e-15	0.0176718	0.292523	0.274851
YJR077C	20283	43972	7332	14267	6807	14792	7332	14267	4.94065645841247e-324	4.94065645841247e-324	1.06754e-10	-0.960403	-1.11631	-0.155911
YJR080C	2163	2588	2748	4145	2163	2588	1936	2815	2.27602e-37	7.48989e-10	1.24608e-09	-0.59299	-0.258804	0.334186
YJR082C	662	570	1401	1092	662	570	710	522	9.41807e-08	0.00949746	0.154931	0.359484	0.215869	-0.143615
YJR083C	1270	1294	1812	1670	1270	1294	1324	1240	0.101163	0.649677	0.0539571	0.117735	-0.0270091	-0.144744
YJR085C	5312	5489	7144	5715	5312	5489	6033	4768	4.16546e-34	0.090359	0	0.321979	-0.0472882	-0.369267
YJR088C	3397	3160	8440	6923	3397	3160	3628	2929	6.24476e-18	0.00355978	2.09097e-05	0.285846	0.104337	-0.181509
YJR090C	1782	2043	4519	4184	1782	2043	1996	1829	0.00726549	2.60528e-05	3.7313e-08	0.111121	-0.197192	-0.308313
YJR091C	3922	4199	2934	2357	2554	2737	2934	2357	2.25547e-15	0.0123391	5.55112e-16	0.315917	-0.0984563	-0.414373
YJR093C	1530	1695	1646	1388	1434	1600	1646	1388	3.03466e-06	0.00273364	7.12838e-08	0.245957	-0.147754	-0.39371
YJR098C	491	518	1874	2011	491	518	489	520	0.344948	0.413075	0.809697	-0.101792	-0.0772291	0.0245631
YJR100C	967	906	4270	4136	967	906	947	926	0.644002	0.165613	0.515109	0.0459999	0.0940048	0.048005
YJR102C	736	922	1809	1890	736	922	813	845	0.446473	5.41864e-06	0.00220468	-0.0631938	-0.325061	-0.261867
YJR104C	78415	79149	33376	49200	41094	41482	33376	49200	9.88131291682493e-324	0.178063	0	-0.559847	-0.0134415	0.546406
YJR109C	32812	16250	24101	12274	24270	12105	24101	12274	4.94065645841247e-324	4.94065645841247e-324	0.0568349	0.973488	1.01378	0.0402963
YJR111C	979	1215	1785	1791	979	1215	1099	1095	0.948934	5.12193e-07	9.20995e-05	-0.00484126	-0.311576	-0.306734
YJR113C	1601	2832	4126	4492	1601	2832	2077	2356	2.95806e-05	3.50278e-77	0	-0.122614	-0.822848	-0.700234
YJR118C	2831	2032	3429	3033	2831	2032	2600	2263	1.43513e-06	1.88789e-30	4.72377e-08	0.177042	0.478411	0.301369
YJR119C	419	395	1798	1321	419	395	458	356	0.000393731	0.420173	0.00160747	0.444763	0.0850976	-0.359665
YJR124C	1041	1177	4563	5597	1041	1177	1051	1167	0.0145942	0.0041401	0.083165	-0.294671	-0.177144	0.117527
YJR125C	8524	7236	7895	7081	8120	6856	7895	7081	3.03155e-11	5.33724e-25	0.0162054	0.156986	0.236338	0.079352
YJR126C	1533	1376	6397	5671	1533	1376	1533	1376	0.00381613	0.00381613	0.764084	0.173792	0.155877	-0.0179151
YJR127C	3023	2428	4137	2722	3023	2428	3274	2177	3.53824e-50	8.06007e-16	5.81403e-08	0.603918	0.316213	-0.287705
YJR129C	316	580	1074	2463	316	580	274	622	7.52116e-32	8.71281e-19	0.00504802	-1.19742	-0.876128	0.321294
YJR130C	882	987	7315	7115	882	987	962	907	0.211626	0.0161219	0.00437709	0.0399941	-0.162271	-0.202266
YJR134C	1547	1623	4198	5320	1547	1623	1366	1804	7.61774e-15	0.182824	4.33647e-06	-0.341724	-0.0691898	0.272534
YJR135C	284	278	1617	1490	284	278	294	268	0.291618	0.832979	0.509826	0.118007	0.030806	-0.0872013
YJR136C	353	389	2429	2318	353	389	353	389	0.198798	0.198798	0.0685135	0.0674819	-0.140102	-0.207584
YJR137C	72970	64287	16715	20109	19601	17223	16715	20109	4.66618e-70	2.9161e-35	0	-0.266698	0.182776	0.449474
YJR139C	43031	34865	53447	50481	43031	34865	39924	37972	2.73478e-12	1.77066e-188	0	0.0823685	0.303597	0.221228
YJR140C	1098	1053	3134	3078	1098	1053	1088	1063	0.604833	0.342771	0.634116	0.0260119	0.0603726	0.0343607
YJR143C	10435	8505	10558	10406	10435	8505	9535	9405	0.348581	1.04063e-44	0	0.020921	0.295047	0.274127
YJR145C	33863	49240	50910	72514	33863	49240	34109	48994	9.88131291682493e-324	9.88131291682493e-324	0.0235346	-0.51031	-0.540121	-0.0298105
YKL001C	22116	26266	25577	31363	22116	26266	21737	26645	1.98239e-110	1.86072e-79	0.0100764	-0.294217	-0.248106	0.0461105
YKL003C	1129	2046	1404	1847	1129	2046	1372	1803	2.12537e-14	3.02053e-60	3.83962e-10	-0.395641	-0.857761	-0.46212
YKL005C	1425	1349	3493	4234	1425	1349	1267	1507	5.61288e-06	0.154436	2.4369e-08	-0.277555	0.0790716	0.356626
YKL006C-A	1173	949	3351	2755	1173	949	1166	956	5.61071e-06	1.26452e-06	0.751111	0.282539	0.305723	0.0231837
YKL008C	4231	3152	9417	8984	4231	3152	3811	3572	0.00560415	3.15699e-36	0	0.0679096	0.424731	0.356822
YKL010C	3390	2585	4788	6125	3390	2585	2599	3376	8.90131e-24	2.07526e-25	0	-0.355287	0.391121	0.746408
YKL011C	536	497	2861	2333	536	497	585	448	2.26272e-05	0.237065	0.0599049	0.294333	0.108987	-0.185346
YKL013C	4845	5210	4449	5003	4545	4907	4449	5003	1.2732e-08	0.000204337	0.118968	-0.169312	-0.104787	0.0645256
YKL014C	2848	3094	6203	7292	2848	3094	2773	3169	2.95847e-07	0.00147916	0.0114319	-0.233348	-0.119524	0.113824
YKL016C	9102	22157	6731	9262	4669	11324	6731	9262	2.11063e-89	4.94065645841247e-324	0	-0.460503	-1.28351	-0.823004
YKL017C	514	506	2981	2319	514	506	603	417	6.31606e-09	0.826524	0.000590869	0.362294	0.022631	-0.339663
YKL018C-A	1248	951	869	1045	1093	821	869	1045	6.26275e-05	5.48574e-10	3.5405e-13	-0.266075	0.392101	0.658176
YKL020C	2619	3210	3262	4089	2619	3210	2574	3255	4.8073e-19	1.03977e-14	0.523955	-0.325991	-0.293557	0.032434
YKL021C	1680	2452	9108	10288	1680	2452	1968	2164	0.00241274	2.49327e-33	1.34448e-13	-0.175756	-0.545498	-0.369741
YKL022C	1570	1409	2687	3130	1570	1409	1389	1590	0.000246752	0.00336691	7.37677e-09	-0.220166	0.156093	0.376259
YKL023C-A	846	1227	1093	1316	846	1227	944	1129	5.25984e-05	5.78998e-17	0.00210819	-0.267866	-0.536406	-0.26854
YKL024C	4575	4775	3249	3916	3480	3685	3249	3916	3.44516e-15	0.0159454	4.77893e-06	-0.269385	-0.061729	0.207656
YKL025C	3001	2617	2147	2155	2313	1989	2147	2155	0.915009	8.35953e-07	0.000524245	-0.00536568	0.197529	0.202895
YKL026C	50	58	439	411	50	58	54	54	1	0.500766	0.294686	0.0950825	-0.214125	-0.309207
YKL029C	10440	16969	10053	8805	7162	11696	10053	8805	1.04695e-19	2.76455e-241	0	0.191231	-0.70078	-0.892011
YKL032C	7001	7361	3082	2079	2540	2621	3082	2079	1.74855e-44	0.265456	0	0.567977	-0.0723408	-0.640318
YKL040C	3131	3875	7128	5883	3131	3875	3855	3151	4.24843e-17	6.3925e-19	0	0.276945	-0.307573	-0.584518
YKL046C	5162	4464	14443	11719	5162	4464	5264	4362	3.92799e-20	1.18454e-12	0.00775481	0.301521	0.209593	-0.0919279
YKL048C	823	890	3504	3178	823	890	902	811	0.0296363	0.110764	0.00116787	0.140884	-0.112913	-0.253797
YKL049C	1593	1315	3240	2149	1593	1315	1767	1141	2.73532e-31	2.74111e-07	2.58416e-06	0.592328	0.276683	-0.315645
YKL052C	1738	1749	3499	2825	1738	1749	1921	1566	1.97488e-09	0.865528	1.86606e-07	0.308692	-0.00910221	-0.317794
YKL053C-A	1221	2135	1688	2390	1221	2135	1389	1967	1.77881e-23	1.20632e-56	1.03737e-05	-0.501696	-0.806173	-0.304477
YKL054C	27032	47520	11501	10216	7770	13947	11501	10216	2.89592e-18	4.94065645841247e-324	0	0.170929	-0.813867	-0.984795
YKL055C	269	325	481	357	269	325	343	251	0.000183573	0.0239471	6.0477e-06	0.430113	-0.272834	-0.702946
YKL056C	78521	103373	89579	99147	78521	103373	86325	95569	3.38984e-104	1.48219693752374e-323	0	-0.146409	-0.396709	-0.2503
YKL057C	3184	3643	8024	8632	3184	3643	3310	3517	0.0126551	2.93809e-08	0.0322694	-0.105373	-0.194287	-0.0889134
YKL059C	1271	1619	2768	2998	1271	1619	1379	1511	0.0148031	1.03072e-10	0.000394329	-0.115156	-0.349139	-0.233983
YKL060C	902115	594640	617148	469847	654961	432034	617148	469847	3.45845952088873e-323	3.45845952088873e-323	0	0.393425	0.601295	0.207869
YKL063C	1898	2350	3069	2742	1898	2350	2232	2016	0.000969036	4.32777e-12	7.77156e-16	0.16254	-0.308181	-0.470721
YKL065C	4355	3753	11033	8165	4355	3753	4646	3462	1.46524e-39	2.43093e-11	1.10784e-08	0.4343	0.214628	-0.219672
YKL074C	1361	1602	7520	6124	1361	1602	1579	1384	0.000363634	1.0273e-05	0	0.296258	-0.235207	-0.531465
YKL075C	870	922	6820	5462	870	922	1000	792	9.82305e-07	0.228286	3.16561e-08	0.320342	-0.0837513	-0.404094
YKL082C	2134	3578	7502	8077	2134	3578	2701	3011	4.32412e-05	3.9531e-82	0	-0.106544	-0.745593	-0.639049
YKL087C	1325	2720	1397	2140	1138	2399	1397	2140	5.62264e-36	8.57995e-102	1.05194e-09	-0.615279	-1.03761	-0.422336
YKL091C	2586	1785	4148	2936	2586	1785	2584	1787	1.46084e-33	6.94558e-34	0.520543	0.498564	0.534798	0.0362343
YKL092C	1503	1600	6054	4807	1503	1600	1766	1337	1.40999e-14	0.0848039	6.44151e-13	0.332752	-0.0902269	-0.422979
YKL099C	1688	2365	7694	6693	1688	2365	2141	1912	0.000340687	1.87921e-26	0	0.201081	-0.486525	-0.687606
YKL100C	5368	3463	7073	6070	5368	3463	4725	4106	4.73765e-11	5.61406e-92	0	0.220626	0.632362	0.411737
YKL103C	20403	8141	6031	2895	6326	2600	6031	2895	1.28511e-246	0	2.01916e-12	1.05883	1.3255	0.266669
YKL104C	9754	9564	12058	9719	9754	9564	10667	8651	1.03715e-47	0.173886	0	0.311111	0.0283798	-0.282731
YKL105C	1775	1763	2257	1844	1775	1763	1952	1586	8.16314e-10	0.853285	2.15629e-05	0.291568	0.00978655	-0.281781
YKL110C	1242	2267	2768	5039	1242	2267	1235	2274	9.40681e-70	6.60673e-68	0.950242	-0.864294	-0.868119	-0.0038257
YKL113C	2141	2090	8474	6322	2141	2090	2408	1823	2.41851e-19	0.442084	1.5099e-14	0.422662	0.0347819	-0.38788
YKL114C	3002	2794	7243	6049	3002	2794	3200	2596	2.2348e-15	0.00654339	0.000593176	0.259891	0.103592	-0.156299
YKL115C	42	63	397	399	42	63	54	51	0.84537	0.0504422	0.0561941	-0.00724974	-0.584963	-0.577713
YKL116C	873	1360	1918	2632	873	1360	918	1315	4.38825e-17	5.39675e-25	0.0160066	-0.456557	-0.639553	-0.182996
YKL119C	1342	1829	4203	4388	1342	1829	1585	1586	1	5.27075e-18	1.81186e-10	-0.0621441	-0.44667	-0.384526
YKL122C	2325	2730	3936	3621	2325	2730	2637	2418	0.00216514	1.30665e-08	1.99603e-11	0.120342	-0.23167	-0.352012
YKL128C	1940	1853	5942	5743	1940	1853	1936	1857	0.20533	0.162588	0.751902	0.049144	0.0661938	0.0170497
YKL129C	3722	2310	2567	2005	2820	1752	2567	2005	9.8071e-17	1.34186e-56	8.11556e-09	0.356481	0.688185	0.331704
YKL130C	1924	1619	2748	2397	1924	1619	1870	1673	0.000989124	3.21679e-07	0.411833	0.197152	0.249006	0.0518537
YKL133C	203	133	1888	1187	203	133	208	128	1.49805e-05	0.000158892	0.726065	0.669539	0.610053	-0.0594853
YKL134C	1256	1791	3395	4031	1256	1791	1352	1695	5.57299e-10	3.05223e-22	2.50972e-05	-0.247726	-0.511929	-0.264203
YKL135C	3198	3662	9138	9656	3198	3662	3326	3534	0.0124403	2.24276e-08	0.00445508	-0.0795472	-0.195462	-0.115915
YKL138C-A	1529	1423	1566	1207	1435	1338	1566	1207	9.91604e-12	0.068278	0.000384785	0.375659	0.103653	-0.272006
YKL138C	1303	2505	1800	2516	1303	2505	1586	2222	6.08529e-25	8.69541e-86	3.87856e-12	-0.483135	-0.942974	-0.459839
YKL144C	1254	1449	4251	3181	1254	1449	1547	1156	5.72309e-14	0.000189251	0	0.418322	-0.20852	-0.626842
YKL148C	5253	18963	2259	6695	1933	7021	2259	6695	0	0	1.21829e-11	-1.5674	-1.85197	-0.284574
YKL149C	542	532	2473	2599	542	532	534	540	0.878747	0.783619	0.309212	-0.0716944	0.0268666	0.098561
YKL151C	1600	1402	5256	3746	1600	1402	1732	1270	3.4476e-17	0.000322273	1.12159e-06	0.488614	0.190586	-0.298029
YKL152C	504473	274142	364951	283390	420006	228335	364951	283390	2.47032822920623e-323	2.47032822920623e-323	0	0.364914	0.879854	0.51494
YKL155C	1138	2081	3496	4855	1138	2081	1342	1877	3.96515e-21	8.61766e-63	1.23812e-10	-0.473766	-0.870776	-0.39701
YKL159C	737	938	527	604	494	637	527	604	0.0237872	2.36152e-05	0.175315	-0.196746	-0.347923	-0.151178
YKL161C	164	452	2588	3671	164	452	259	357	9.00837e-05	4.42423e-32	3.11084e-13	-0.504335	-1.46263	-0.958291
YKL162C	382	300	622	865	382	300	282	400	7.09846e-06	0.00190322	7.797e-10	-0.475786	0.34861	0.824396
YKL164C	48188	45757	20355	17200	19301	18254	20355	17200	1.26523e-59	6.7425e-08	0	0.242975	0.0746815	-0.168293
YKL165C	3568	2981	5435	3839	3568	2981	3813	2736	1.63103e-40	4.29431e-13	2.52689e-07	0.501549	0.259319	-0.24223
YKL166C	1445	1778	7779	7768	1445	1778	1621	1602	0.751203	4.82648e-09	7.42482e-08	0.00204151	-0.299186	-0.301227
YKL167C	1545	2833	2329	2669	1545	2833	2027	2351	1.04085e-06	1.69973e-85	0	-0.196589	-0.874724	-0.678135
YKL168C	1044	769	2720	3446	1044	769	810	1003	6.38409e-06	1.14012e-10	0	-0.341316	0.441066	0.782382
YKL174C	1541	1450	6844	5582	1541	1450	1635	1356	3.64306e-07	0.0998222	0.000460772	0.294058	0.087814	-0.206244
YKL176C	1000	858	7610	8181	1000	858	883	975	0.0347315	0.00106584	4.3912e-06	-0.104381	0.22095	0.325331
YKL178C	221	5577	845	12417	221	5577	367	5431	0	0	2.43361e-13	-3.87722	-4.65737	-0.780149
YKL179C	2423	2609	10886	8489	2423	2609	2844	2188	2.31829e-20	0.00910161	0	0.358807	-0.106703	-0.46551
YKL186C	2482	3039	5524	6373	2482	3039	2501	3020	3.02756e-12	6.93662e-14	0.0688197	-0.206259	-0.292094	-0.0858342
YKL188C	96	160	1218	1254	96	160	130	126	0.851315	7.6053e-05	0.000306744	-0.0420232	-0.736966	-0.694942
YKL192C	10892	13504	3171	3823	3152	3842	3171	3823	6.71048e-15	1.64823e-16	0.304906	-0.269767	-0.310118	-0.0403506
YKL193C	2804	2266	2469	2128	2535	2062	2469	2128	5.25224e-07	3.22523e-12	0.115356	0.214429	0.307338	0.0929098
YKL194C	704	1068	2015	2702	704	1068	750	1022	1.1174e-10	4.99282e-18	0.0294371	-0.423248	-0.601264	-0.178016
YKL196C	6900	6446	9665	8597	6900	6446	7066	6280	1.06826e-11	8.79684e-05	0.031504	0.168936	0.0981922	-0.0707443
YKL197C	1186	900	1460	1396	1186	900	1063	1023	0.393165	4.11594e-10	6.46382e-05	0.0646694	0.398107	0.333438
YKL198C	987	972	780	746	764	762	780	746	0.398249	0.979578	0.6684	0.0642985	0.0220938	-0.0422047
YKL201C	5948	4578	3873	4706	4840	3739	3873	4706	2.48047e-19	1.29681e-32	0	-0.28105	0.377687	0.658737
YKL203C	2003	1580	2555	2491	2003	1580	1807	1776	0.616247	1.68886e-12	1.33855e-06	0.0365983	0.342238	0.30564
YKL206C	1870	1987	2543	3263	1870	1987	1708	2149	1.31834e-12	0.0617743	6.039e-06	-0.359668	-0.0875536	0.272114
YKL209C	8558	129	28361	1617	8558	129	8204	483	4.94065645841247e-324	4.94065645841247e-324	0	4.13252	6.05183	1.91931
YKL211C	5753	7729	11366	15161	5753	7729	5672	7810	5.89034e-76	4.1483e-65	0.737769	-0.41564	-0.425967	-0.010327
YKL213C	4307	4775	9662	12756	4307	4775	3931	5151	1.43283e-37	9.51683e-07	2.75302e-12	-0.400782	-0.148817	0.251965
YKL214C	2291	1946	1178	1471	1420	1229	1178	1471	1.35508e-08	0.000221579	8.54872e-15	-0.320458	0.235466	0.555923
YKL215C	3365	2352	3724	4424	3365	2352	2596	3121	4.06256e-12	4.64996e-41	0	-0.248498	0.516718	0.765217
YKL218C	3635	1727	9985	5040	3635	1727	3591	1771	6.50832e-139	8.65559e-153	0.0740423	0.986339	1.07369	0.0873486
YKL222C	96	148	1893	1974	96	148	123	121	0.948973	0.00105332	0.00343515	-0.0604476	-0.624491	-0.564043
YKR001C	16367	13538	16493	15109	16367	13538	15577	14328	5.28373e-13	3.36917e-60	2.73791e-10	0.126446	0.273775	0.14733
YKR004C	418	398	1659	2126	418	398	346	470	1.6059e-05	0.50599	0.00012205	-0.357828	0.0707345	0.428562
YKR005C	46	30	427	314	46	30	46	30	0.0846461	0.0846461	0.624652	0.443472	0.616671	0.1732
YKR006C	2037	3944	3119	5385	2037	3944	2170	3811	4.60727e-101	1.93539e-136	0.00117571	-0.787863	-0.953214	-0.165351
YKR009C	360	374	861	812	360	374	379	355	0.395927	0.631372	0.274635	0.0845335	-0.0550414	-0.139575
YKR010C	1884	2004	4347	4083	1884	2004	1980	1908	0.254841	0.0563174	0.00133765	0.0903905	-0.0890835	-0.179474
YKR011C	2705	2426	2534	1913	2338	2109	2534	1913	1.25072e-20	0.000626896	2.89135e-05	0.40558	0.157049	-0.248531
YKR014C	3309	3514	5371	4832	3309	3514	3626	3197	2.18175e-07	0.0135172	1.155e-07	0.15257	-0.0867189	-0.239289
YKR017C	361	312	3011	2097	361	312	385	288	0.000210236	0.0641955	0.00894139	0.521916	0.210453	-0.311463
YKR018C	5742	4404	9221	8395	5742	4404	5256	4890	0.000290077	2.5529e-40	7.63734e-12	0.135393	0.382739	0.247346
YKR019C	695	690	1605	1220	695	690	782	603	1.67384e-06	0.914412	4.94104e-05	0.395692	0.0104166	-0.385276
YKR022C	532	540	4637	3533	532	540	602	470	6.18229e-05	0.830718	1.04959e-05	0.392298	-0.0215332	-0.413831
YKR024C	1303	2373	4063	5337	1303	2373	1640	2036	6.98074e-11	1.46011e-70	3.33067e-16	-0.393484	-0.864875	-0.471391
YKR026C	2471	2851	8477	8597	2471	2851	2615	2707	0.212249	2.02191e-07	4.07632e-05	-0.0202795	-0.206373	-0.186094
YKR029C	1909	2111	4307	3714	1909	2111	2155	1865	5.11579e-06	0.00152036	1.28143e-10	0.21371	-0.145109	-0.358819
YKR031C	2144	1750	5565	4444	2144	1750	2158	1736	1.44778e-11	2.91726e-10	0.564544	0.324523	0.29295	-0.0315729
YKR036C	596	514	3918	3173	596	514	601	509	0.00628187	0.015011	0.331804	0.30427	0.213544	-0.0907259
YKR037C	914	917	4289	3161	914	917	1055	776	7.56003e-11	0.962722	3.74861e-09	0.44026	-0.00472757	-0.444988
YKR038C	2228	2615	9508	8902	2228	2615	2463	2380	0.238673	2.86507e-08	2.76801e-12	0.0950124	-0.231062	-0.326074
YKR043C	9149	11221	6762	10015	7550	9227	6762	10015	5.63398e-140	2.34293e-38	0	-0.56664	-0.294515	0.272125
YKR045C	639	595	620	471	561	530	620	471	7.21285e-06	0.363749	0.0147788	0.396541	0.102926	-0.293615
YKR046C	3820	12516	2351	10510	3008	9853	2351	10510	4.94065645841247e-324	4.94065645841247e-324	0	-2.16042	-1.71213	0.448287
YKR048C	12011	10623	9584	10046	10440	9190	9584	10046	0.00100018	4.76576e-19	0	-0.0679214	0.177165	0.245086
YKR049C	886	693	1633	1019	886	693	984	595	9.80095e-23	1.31454e-06	0.000469666	0.680371	0.354451	-0.325919
YKR052C	729	656	3185	2269	729	656	814	571	7.07848e-11	0.0529912	0.000113392	0.489237	0.152223	-0.337014
YKR054C	1623	1170	3717	2928	1623	1170	1571	1222	4.30483e-11	1.0234e-17	0.0517043	0.344223	0.472154	0.127931
YKR063C	671	831	5256	5197	671	831	765	737	0.48602	4.0214e-05	4.72332e-05	0.0162862	-0.308536	-0.324822
YKR065C	3619	5071	2721	3220	2464	3477	2721	3220	1.015e-10	1.46205e-39	6.42761e-07	-0.242924	-0.486679	-0.243755
YKR066C	5666	4406	5078	4460	5356	4182	5078	4460	2.61877e-10	2.59919e-33	2.23001e-05	0.187217	0.362861	0.175644
YKR068C	2533	1936	4883	4058	2533	1936	2446	2023	2.66391e-10	4.31679e-19	0.0232517	0.266999	0.387768	0.120769
YKR071C	5057	8600	6991	10306	5057	8600	5529	8128	3.78535e-110	4.39192e-204	1.23065e-09	-0.559914	-0.766055	-0.206141
YKR072C	2464	3173	3072	3463	2464	3173	2635	3002	1.08014e-06	3.64776e-21	0.000268851	-0.172844	-0.364845	-0.192001
YKR075C	324	480	203	262	191	274	203	262	0.00708745	0.000137882	0.242653	-0.368087	-0.567041	-0.198954
YKR079C	1018	1612	6841	8591	1018	1612	1144	1486	2.76695e-11	3.55213e-31	6.70296e-08	-0.328619	-0.663114	-0.334495
YKR081C	3788	6429	4353	7299	3788	6429	3805	6412	3.50779e-148	4.58998e-152	0.665853	-0.745689	-0.763158	-0.0174692
YKR083C	729	626	1787	1389	729	626	763	592	3.76271e-06	0.00556956	0.126581	0.363493	0.219756	-0.143737
YKR084C	3741	4205	4508	5403	3741	4205	3595	4351	2.3288e-17	2.04199e-07	0.0335774	-0.261273	-0.168682	0.0925913
YKR085C	1962	2890	5198	5415	1962	2890	2398	2454	0.42977	1.20064e-40	0	-0.0590047	-0.558744	-0.49974
YKR087C	1337	1018	7537	3748	1337	1018	1550	805	6.16438e-54	5.28558e-11	0	1.00787	0.393262	-0.614608
YKR088C	1801	1493	4400	4273	1801	1493	1683	1611	0.216053	8.66048e-08	0.000114258	0.0422542	0.270584	0.22833
YKR089C	2877	1836	5051	3408	2877	1836	2806	1907	2.51393e-39	2.97467e-52	0.134064	0.567644	0.647999	0.0803555
YKR092C	7902	12592	6162	11768	6893	11037	6162	11768	4.94065645841247e-324	4.41293e-212	0	-0.933399	-0.672218	0.261181
YKR094C	26582	37691	29052	37447	26582	37691	28078	36195	1.82008e-225	9.88131291682493e-324	0	-0.366213	-0.50377	-0.137558
YKR098C	295	259	764	871	295	259	265	289	0.328485	0.136941	0.00794792	-0.1891	0.187763	0.376863
YKR100C	1604	1757	4952	4882	1604	1757	1687	1674	0.836022	0.00873536	0.00841253	0.020539	-0.13144	-0.151979
YLL007C	869	1308	1316	2693	869	1308	714	1463	5.4142e-59	4.54698e-21	2.82768e-08	-1.03305	-0.589934	0.44312
YLL009C	1399	2953	1149	1725	919	1955	1149	1725	5.22221e-27	6.77381e-85	1.02482e-11	-0.586218	-1.07779	-0.491568
YLL010C	2242	1885	3941	1966	2242	1885	2772	1355	7.67881e-110	2.94118e-08	0	1.0033	0.250222	-0.753077
YLL013C	4276	6392	2139	1606	1505	2240	2139	1606	3.09685e-18	2.38821e-33	0	0.413465	-0.580006	-0.99347
YLL018C-A	701	1235	528	987	563	952	528	987	1.93603e-32	1.19985e-23	0.408474	-0.902512	-0.817025	0.0854875
YLL018C	33193	32630	10184	10948	10582	10550	10184	10948	1.52695e-07	0.831132	1.559e-08	-0.104363	0.02468	0.129043
YLL019C	3078	3208	3029	3672	3078	3208	2858	3428	6.89385e-13	0.103718	1.74755e-05	-0.277724	-0.0596809	0.218044
YLL022C	1341	1666	2280	2909	1341	1666	1314	1693	5.12018e-12	3.33715e-09	0.563916	-0.351489	-0.313079	0.0384103
YLL023C	2455	3415	1548	1880	1431	1997	1548	1880	1.53467e-08	3.97168e-22	0.00174318	-0.280327	-0.476163	-0.195835
YLL024C	116377	129975	20411	19483	18842	21052	20411	19483	3.46136e-06	1.90771e-28	0	0.067131	-0.159428	-0.226559
YLL031C	3606	3292	5447	4045	3606	3292	3924	2974	2.5118e-30	0.000163755	8.46809e-11	0.429322	0.131435	-0.297887
YLL032C	1096	991	2268	2146	1096	991	1074	1013	0.189043	0.022792	0.393068	0.0797706	0.145291	0.0655203
YLL034C	2578	3281	9507	10122	2578	3281	2866	2993	0.0997329	4.22841e-20	2.37263e-09	-0.0904323	-0.347883	-0.257451
YLL036C	1557	1991	5118	7411	1557	1991	1448	2100	5.94993e-28	3.38158e-13	0.00122709	-0.534088	-0.354724	0.179364
YLL038C	863	1028	1307	1666	863	1028	830	1061	1.1874e-07	0.000160932	0.252111	-0.350129	-0.252408	0.0977215
YLL039C	29883	13685	15672	11897	18899	8670	15672	11897	1.01364e-114	4.94065645841247e-324	0	0.397591	1.12673	0.729138
YLL040C	10147	6404	5074	3394	5172	3296	5074	3394	7.39252e-75	4.87723e-93	0.0334546	0.580137	0.664008	0.0838711
YLL041C	4896	14576	4697	14067	4730	14034	4697	14067	4.94065645841247e-324	4.94065645841247e-324	0.800933	-1.5825	-1.57392	0.00858379
YLL042C	91	147	324	599	91	147	80	158	4.78779e-07	0.000343559	0.370347	-0.886562	-0.691878	0.194684
YLL045C	71026	127537	34415	51584	30744	55255	34415	51584	9.88131291682493e-324	9.88131291682493e-324	0	-0.583886	-0.844497	-0.260611
YLL048C	6336	7455	10800	11511	6336	7455	6734	7057	0.00610574	1.64532e-21	5.21887e-06	-0.0919819	-0.234636	-0.142654
YLL050C	36609	25527	36059	27953	36609	25527	35016	27120	9.59625e-221	9.88131291682493e-324	0	0.367356	0.520174	0.152818
YLL051C	760	547	3824	3709	760	547	647	660	0.739958	4.1863e-09	7.62487e-07	0.0440523	0.474459	0.430406
YLL052C	175	95	555	348	175	95	163	107	0.000785385	1.28756e-06	0.317075	0.6734	0.881356	0.207955
YLL054C	356	330	1616	1361	356	330	369	317	0.0514329	0.339834	0.258394	0.24776	0.109411	-0.138349
YLL056C	24	34	305	286	24	34	34	24	0.237047	0.237047	0.13633	0.0927941	-0.5025	-0.595294
YLL057C	65	77	300	188	65	77	86	56	0.0146565	0.356	0.000906012	0.67423	-0.244419	-0.918649
YLL059C	60	29	460	371	60	29	60	29	0.00133526	0.00133526	0.0271576	0.310215	1.04891	0.738695
YLL060C	71	31	1457	1072	71	31	54	48	0.620768	9.30765e-05	0.014309	0.442696	1.19555	0.752855
YLL062C	1031	1107	1008	1281	1031	1107	937	1201	1.23453e-08	0.104776	0.00523145	-0.345775	-0.102611	0.243164
YLL063C	272	316	1200	1183	272	316	297	291	0.836659	0.0760913	0.0749337	0.0205843	-0.216318	-0.236902
YLR001C	1498	1369	2823	2896	1498	1369	1446	1421	0.653997	0.0168086	0.0115878	-0.0368325	0.129915	0.166748
YLR002C	2117	3618	8323	9073	2117	3618	2777	2958	0.0174525	2.58347e-88	0	-0.124476	-0.773171	-0.648695
YLR003C	1143	2366	4556	5747	1143	2366	1536	1973	1.71096e-13	1.63253e-96	0	-0.335041	-1.04962	-0.714583
YLR004C	82	28	237	192	82	28	67	43	0.0278509	2.51941e-07	0.00017026	0.303781	1.5502	1.24642
YLR006C	1598	1701	2791	2821	1598	1701	1663	1636	0.650793	0.0757399	0.23814	-0.0154245	-0.0901157	-0.0746912
YLR008C	1688	3064	3318	5049	1688	3064	1908	2844	3.60465e-42	9.10421e-90	2.66753e-06	-0.605684	-0.860101	-0.254418
YLR010C	191	134	1355	896	191	134	194	131	0.000563049	0.00185018	0.624171	0.596722	0.51134	-0.0853826
YLR014C	408	392	3180	3149	408	392	384	416	0.273062	0.595911	0.687322	0.014133	0.0577155	0.0435825
YLR016C	702	726	3333	3085	702	726	740	688	0.177123	0.542775	0.058029	0.111551	-0.0484985	-0.160049
YLR018C	1813	1560	7483	5674	1813	1560	1914	1459	4.92465e-15	1.41873e-05	0.00111949	0.399251	0.216833	-0.182418
YLR020C	1079	972	6563	6335	1079	972	1073	978	0.0379045	0.019232	0.146581	0.0510108	0.150667	0.0996558
YLR022C	2061	3140	7309	7618	2061	3140	2579	2622	0.560315	7.1405e-51	0	-0.0597383	-0.60742	-0.547682
YLR023C	1777	2078	2284	2353	1777	2078	1900	1955	0.384454	1.33722e-06	0.00369738	-0.0429387	-0.225752	-0.182813
YLR024C	678	721	1632	1511	678	721	737	662	0.0478404	0.261473	0.0312033	0.111137	-0.088714	-0.199851
YLR026C	2722	2931	2556	2316	2339	2533	2556	2316	0.000615453	0.00568585	1.02463e-05	0.142253	-0.106726	-0.248978
YLR027C	28492	22486	13942	13868	15447	12363	13942	13868	0.661571	1.83889e-76	0	0.00767779	0.34153	0.333852
YLR028C	11761	9897	30399	24641	11761	9897	11954	9704	8.16407e-53	9.02066e-37	0.0201546	0.302963	0.248948	-0.0540155
YLR029C	88270	148077	145617	187679	88270	148077	103318	133029	1.48219693752374e-323	1.48219693752374e-323	0	-0.366088	-0.746352	-0.380264
YLR034C	3067	1791	3256	2369	3067	1791	2818	2040	5.6114e-29	1.30821e-75	4.20892e-08	0.458823	0.776063	0.31724
YLR035C	353	270	1207	940	353	270	338	285	0.0371357	0.00100333	0.844251	0.360693	0.386709	0.0260158
YLR036C	574	429	2144	1668	574	429	554	449	0.00101431	5.25471e-06	0.575463	0.362186	0.420073	0.0578875
YLR038C	4842	14775	4228	12182	4014	12396	4228	12182	4.94065645841247e-324	4.94065645841247e-324	0.0184814	-1.5267	-1.60948	-0.0827794
YLR039C	1199	1122	2979	3053	1199	1122	1151	1170	0.708693	0.114656	0.0628041	-0.0353995	0.095759	0.131158
YLR040C	527	9912	729	5845	343	6231	729	5845	0	0	0	-3.00321	-4.2333	-1.23009
YLR042C	1273	525	527	312	590	249	527	312	1.0994e-13	1.07696e-32	4.57575e-05	0.756257	1.27784	0.521586
YLR043C	20420	16153	13720	11536	14146	11110	13720	11536	5.46615e-43	1.70356e-81	0.000206925	0.250137	0.338181	0.0880433
YLR044C	1143408	986752	200281	152364	189782	162863	200281	152364	1.97626258336499e-323	1.97626258336499e-323	0	0.394503	0.212581	-0.181923
YLR045C	3331	2752	8103	7342	3331	2752	3145	2938	0.00825498	1.20385e-13	0.00236277	0.142283	0.275475	0.133192
YLR047C	366	354	1330	1491	366	354	331	389	0.0335758	0.681875	0.07724	-0.164854	0.0480943	0.212948
YLR049C	3093	2061	9778	6168	3093	2061	3191	1963	4.20636e-66	4.51524e-47	0.0945742	0.664737	0.585662	-0.0790743
YLR050C	1409	3889	1617	3520	1373	3764	1617	3520	7.17851e-159	2.26267e-253	3.87716e-08	-1.12226	-1.46473	-0.342472
YLR051C	1414	2043	4093	5122	1414	2043	1564	1893	2.36881e-08	9.09496e-27	0.000370571	-0.323549	-0.530907	-0.207358
YLR053C	2598	250	6477	615	2598	250	2603	245	4.94065645841247e-324	4.94065645841247e-324	0.865055	3.39667	3.3774	-0.019266
YLR054C	67	33	425	98	67	33	86	14	8.28445e-14	0.00087372	0.00215607	2.11661	1.0217	-1.09491
YLR055C	1833	1358	1986	1964	1833	1358	1614	1577	0.52394	4.22948e-17	1.54682e-09	0.0160707	0.432723	0.416653
YLR058C	164954	202855	97433	97938	87509	107862	97433	97938	0.254182	1.48219693752374e-323	0	-0.00745825	-0.298385	-0.290927
YLR059C	1850	1799	2274	2431	1850	1799	1761	1888	0.0369775	0.407833	0.0318293	-0.0963176	0.0403301	0.136648
YLR065C	1721	1327	5204	5799	1721	1327	1424	1624	0.000311327	1.01712e-12	0	-0.156183	0.375079	0.531262
YLR067C	404	573	2578	4134	404	573	389	588	2.07019e-10	7.13571e-08	0.0787873	-0.681286	-0.50418	0.177106
YLR069C	2301	6744	6189	11569	2301	6744	3168	5877	4.62303e-181	4.94065645841247e-324	0	-0.902486	-1.55134	-0.648858
YLR070C	152	146	248	187	152	146	167	131	0.0424312	0.772147	0.108881	0.407302	0.058103	-0.349199
YLR071C	2286	2250	3811	3212	2286	2250	2488	2048	6.88277e-11	0.603295	4.77447e-05	0.246698	0.0229004	-0.223797
YLR073C	873	772	1831	1742	873	772	827	818	0.843643	0.0136554	0.220308	0.0718872	0.177381	0.105494
YLR074C	2727	3977	3853	5276	2727	3977	2829	3875	1.89355e-37	7.77575e-53	0.0536786	-0.453462	-0.544366	-0.0909035
YLR078C	1952	1834	6332	4562	1952	1834	2187	1599	1.18838e-21	0.0572227	2.49867e-12	0.472995	0.0899594	-0.383035
YLR082C	990	813	5468	2841	990	813	1179	624	1.64158e-39	3.35367e-05	0	0.944614	0.284173	-0.660441
YLR083C	9474	8049	11250	10829	9474	8049	8926	8597	0.0132166	5.13306e-27	7.22371e-10	0.055025	0.235164	0.180139
YLR084C	2658	2699	3715	2844	2658	2699	3048	2309	5.57895e-24	0.584719	2.07612e-14	0.385441	-0.0220839	-0.407525
YLR085C	711	906	3699	3257	711	906	865	752	0.00533276	1.36529e-06	2.4664e-11	0.183592	-0.349661	-0.533253
YLR087C	696	709	1461	1575	696	709	673	732	0.121747	0.748873	0.380344	-0.108396	-0.0266983	0.0816973
YLR089C	7780	5132	4407	3596	4876	3127	4407	3596	1.28032e-19	1.07675e-85	1.51434e-13	0.293404	0.600249	0.306845
YLR093C	3848	3503	10588	7464	3848	3503	4335	3016	1.31986e-53	5.99743e-05	0	0.504409	0.135518	-0.368891
YLR094C	359	361	510	370	359	361	413	307	8.86771e-05	0.970275	0.00122258	0.462972	-0.00801499	-0.470987
YLR095C	2168	1796	3813	3589	2168	1796	2035	1929	0.0953594	3.70636e-09	0.00121033	0.0873446	0.271577	0.184233
YLR097C	729	518	3248	2886	729	518	651	596	0.126184	2.51258e-09	0.000361184	0.17048	0.492967	0.322486
YLR098C	609	474	2567	2495	609	474	548	535	0.715397	4.56701e-05	0.000950321	0.0410435	0.361555	0.320512
YLR099C	676	1062	1360	1758	676	1062	748	990	7.04264e-09	1.81026e-20	0.00136159	-0.370328	-0.651689	-0.28136
YLR102C	1142	919	1458	1247	1142	919	1103	958	0.00150824	9.85023e-07	0.299635	0.225529	0.313426	0.0878966
YLR103C	687	692	4052	3972	687	692	672	707	0.359891	0.914227	0.640929	0.0287686	-0.0104619	-0.0392305
YLR105C	422	447	3268	3158	422	447	417	452	0.248743	0.415577	0.204217	0.0493968	-0.0830318	-0.132429
YLR106C	6141	6717	5968	6804	6101	6671	5968	6804	1.45619e-13	4.76336e-07	0.0976844	-0.189136	-0.129343	0.0597922
YLR108C	1001	959	3033	2745	1001	959	1037	923	0.0106797	0.354399	0.276647	0.143939	0.0618393	-0.0821001
YLR110C	449381	460804	212872	215748	211542	217078	212872	215748	1.12622e-05	2.80312e-17	0.00161703	-0.019361	-0.0362141	-0.0168531
YLR114C	2215	1857	5576	5386	2215	1857	2048	2024	0.718529	2.16816e-08	0.000117707	0.0500163	0.254333	0.204317
YLR117C	1040	1073	2344	2427	1040	1073	1029	1084	0.240089	0.486346	0.945711	-0.0502015	-0.0450665	0.00513499
YLR118C	2431	1919	2582	2288	2431	1919	2297	2053	0.000228483	8.72592e-15	0.00579517	0.174402	0.341195	0.166793
YLR120C	4902	6003	2992	2965	2715	3242	2992	2965	0.73622	9.13959e-12	5.42121e-11	0.0130781	-0.292313	-0.305391
YLR121C	852	1094	609	856	621	844	609	856	1.17904e-10	6.21224e-09	0.196054	-0.491169	-0.360687	0.130481
YLR126C	1022	816	2340	1899	1022	816	1028	810	4.03564e-07	1.69759e-06	0.772031	0.301269	0.324754	0.0234855
YLR127C	450	380	1620	1738	450	380	395	435	0.175793	0.0165676	0.00204595	-0.101434	0.243926	0.34536
YLR130C	2111	2552	20190	21713	2111	2552	2278	2385	0.120583	1.13221e-10	0.000157783	-0.104918	-0.273702	-0.168784
YLR131C	2921	2722	2595	2156	2481	2270	2595	2156	2.03196e-10	0.00231044	0.00363975	0.267377	0.101795	-0.165582
YLR132C	503	625	1506	2025	503	625	480	648	6.32116e-07	0.000311044	0.252139	-0.4272	-0.313298	0.113902
YLR136C	780	152	344	148	409	83	344	148	5.01806e-19	8.74309e-53	2.5615e-09	1.21681	2.3594	1.14259
YLR139C	753	1582	831	988	597	1222	831	988	0.000252431	1.97048e-49	0	-0.249663	-1.07103	-0.821365
YLR144C	1657	1412	3322	3150	1657	1412	1543	1526	0.772728	1.0498e-05	0.0149727	0.0767002	0.230834	0.154133
YLR146C	885	1243	4615	4567	885	1243	1046	1082	0.448027	8.69704e-15	4.84279e-13	0.0150839	-0.490077	-0.505161
YLR147C	1305	1539	1118	1361	1147	1332	1118	1361	1.1494e-06	0.000218051	0.565054	-0.283747	-0.237943	0.0458035
YLR149C	850	389	1252	806	850	389	726	513	1.56746e-09	6.2451e-40	6.32877e-06	0.635383	1.12769	0.49231
YLR151C	451	543	1069	1173	451	543	491	503	0.727185	0.00387547	0.224626	-0.133941	-0.267825	-0.133884
YLR152C	522	1593	2296	8124	522	1593	482	1633	1.21893e-145	2.37614e-125	0.00842118	-1.82307	-1.60962	0.213443
YLR153C	37217	60863	27753	56902	32095	52560	27753	56902	9.88131291682493e-324	9.88131291682493e-324	0	-1.03584	-0.709604	0.326232
YLR154C	1168	1135	1392	1110	1168	1135	1285	1018	2.87538e-08	0.504901	0.000638752	0.3266	0.041348	-0.285252
YLR163C	2452	4260	7091	8463	2452	4260	3097	3615	2.72689e-10	4.03009e-109	0	-0.25518	-0.796894	-0.541714
YLR165C	223	155	1406	936	223	155	227	151	0.000109032	0.000551385	0.702295	0.587016	0.524775	-0.0622407
YLR166C	1851	1509	10129	7826	1851	1509	1857	1503	1.09232e-09	3.91535e-09	0.155994	0.372145	0.294712	-0.0774326
YLR168C	1755	7344	6654	14286	1755	7344	2924	6175	4.38388e-260	4.94065645841247e-324	0	-1.10231	-2.0651	-0.962787
YLR170C	2605	2450	4211	3443	2605	2450	2747	2308	7.08277e-10	0.0303005	0.000116309	0.290497	0.0885016	-0.201995
YLR172C	4034	7097	3394	6201	3517	6078	3394	6201	4.19567e-183	2.26939e-152	0.193472	-0.869514	-0.814998	0.0545161
YLR176C	1023	835	787	715	808	694	787	715	0.066917	0.00353506	0.123787	0.13842	0.292958	0.154538
YLR178C	5996	1915	2249	1295	2670	874	2249	1295	2.27783e-58	3.5806e-209	0	0.796332	1.64666	0.850324
YLR179C	26265	44632	13447	29935	16035	27347	13447	29935	9.88131291682493e-324	9.88131291682493e-324	0	-1.15455	-0.764937	0.389612
YLR181C	1474	1272	2765	2306	1474	1272	1478	1268	6.60222e-05	0.00012439	0.472755	0.261887	0.212638	-0.0492491
YLR183C	2732	2736	5867	5104	2732	2736	2898	2570	9.71585e-06	0.967639	2.14713e-05	0.200995	-0.00211075	-0.203105
YLR189C	2121	1762	8895	6616	2121	1762	2226	1657	6.76504e-20	8.97296e-09	0.00221364	0.427035	0.267531	-0.159505
YLR192C	9497	12397	6181	8672	6466	8387	6181	8672	3.29037e-93	4.54406e-56	0.000796807	-0.488524	-0.384447	0.104077
YLR193C	1670	1853	1671	1573	1547	1697	1671	1573	0.0885403	0.00888515	0.000733105	0.0871931	-0.150015	-0.237208
YLR194C	4039	6285	4821	5204	3916	6109	4821	5204	0.000135817	4.35579e-107	0	-0.110289	-0.637915	-0.527626
YLR195C	4319	4420	11216	9760	4319	4420	4700	4039	1.62441e-12	0.284746	1.96192e-10	0.200605	-0.0333491	-0.233954
YLR199C	2100	2792	2191	2701	2100	2792	2191	2701	3.24454e-13	4.33811e-23	0.0637274	-0.301904	-0.41091	-0.109005
YLR201C	1743	1686	1343	1449	1421	1371	1343	1449	0.0468859	0.353753	0.0322169	-0.109598	0.047968	0.157566
YLR202C	26	41	167	264	26	41	27	40	0.142071	0.0864372	0.992659	-0.66069	-0.657112	0.00357754
YLR203C	2611	3977	2698	3188	2338	3548	2698	3188	1.80132e-10	2.4684e-56	2.61446e-12	-0.240761	-0.607078	-0.366317
YLR205C	464	3270	811	5110	464	3270	528	3206	0	0	0.0715605	-2.65555	-2.81709	-0.161544
YLR209C	3181	2752	2762	2714	2928	2548	2762	2714	0.525344	2.9977e-07	0.000688895	0.0252926	0.209	0.183707
YLR211C	460	359	1274	1022	460	359	469	350	3.62735e-05	0.000468252	0.737223	0.31797	0.35765	0.0396799
YLR212C	2088	1549	3771	3032	2088	1549	2000	1637	1.88521e-09	3.99406e-19	0.0521327	0.314677	0.430785	0.116107
YLR213C	31	23	133	144	31	23	35	19	0.0402236	0.340891	0.206002	-0.114643	0.430634	0.545277
YLR215C	953	1082	2193	3311	953	1082	789	1246	3.27772e-24	0.00453592	5.17078e-08	-0.594361	-0.183152	0.411209
YLR216C	13767	14591	12561	14489	13105	13945	12561	14489	9.89835e-32	3.36681e-07	6.56215e-07	-0.206007	-0.0838645	0.122142
YLR218C	670	491	878	692	670	491	651	510	3.8974e-05	1.65924e-07	0.35182	0.343449	0.448438	0.104989
YLR221C	2116	2312	6006	5475	2116	2312	2304	2124	0.00713885	0.00338041	3.09178e-07	0.133546	-0.127802	-0.261347
YLR222C	2810	4855	6173	8856	2810	4855	3156	4509	4.52399e-54	5.35723e-122	1.15179e-10	-0.520683	-0.788901	-0.268218
YLR223C	2018	2425	7689	6580	2018	2425	2409	2034	1.97556e-08	1.09351e-09	0	0.224708	-0.265059	-0.489767
YLR225C	2566	2356	5502	5196	2566	2356	2537	2385	0.031362	0.00288784	0.413956	0.0825547	0.123182	0.0406269
YLR227C	54	53	2067	1758	54	53	58	49	0.43944	1	0.465327	0.233603	0.026967	-0.206636
YLR228C	851	820	2505	1954	851	820	970	701	5.03252e-11	0.463024	0.000238992	0.35838	0.0535352	-0.304845
YLR229C	6544	7149	5820	6428	5825	6423	5820	6428	4.1154e-08	6.83654e-08	0.660439	-0.143351	-0.127569	0.0157821
YLR231C	4344	1685	10997	5266	4344	1685	4064	1965	3.72527e-164	8.86192e-266	1.69962e-10	1.06233	1.36628	0.303945
YLR233C	178	125	1470	1503	178	125	147	156	0.645884	0.00275435	0.00198572	-0.0320289	0.509949	0.541978
YLR239C	777	1429	1333	1964	777	1429	894	1312	5.34753e-19	2.59163e-44	9.52537e-05	-0.559118	-0.879019	-0.319901
YLR242C	406	353	3491	2776	406	353	416	343	0.00891981	0.0590243	0.247173	0.330633	0.201812	-0.128821
YLR244C	13449	10216	8402	6848	8645	6605	8402	6848	2.50011e-36	2.01979e-61	0.000758307	0.29505	0.396668	0.101618
YLR245C	1091	737	802	525	801	526	802	525	2.87444e-14	4.40815e-14	0.669347	0.611285	0.565915	-0.0453702
YLR247C	1363	1354	6279	6539	1363	1354	1304	1413	0.0382507	0.878025	0.263857	-0.0585352	0.00955782	0.068093
YLR254C	982	786	3497	2405	982	786	1028	740	7.89685e-12	3.44878e-06	0.00562091	0.540081	0.321194	-0.218887
YLR259C	47878	79052	14093	20135	12878	21350	14093	20135	4.46044e-235	4.94065645841247e-324	0	-0.514727	-0.723439	-0.208712
YLR261C	25	26	450	319	25	26	28	23	0.575849	1	0.186148	0.496369	-0.0565835	-0.552952
YLR262C-A	6607	6943	7158	7334	6607	6943	6680	6870	0.104447	0.00400173	0.28962	-0.0350437	-0.0715638	-0.0365201
YLR262C	1796	1670	3487	2555	1796	1670	2028	1438	1.13988e-23	0.0337201	2.64949e-08	0.448663	0.104939	-0.343724
YLR265C	576	389	3442	2179	576	389	598	367	1.01375e-13	1.9037e-09	0.363916	0.659581	0.566299	-0.0932822
YLR266C	567	365	6486	4585	567	365	543	389	5.09779e-07	3.86056e-11	0.178874	0.500407	0.635452	0.135045
YLR272C	1243	1163	2659	2884	1243	1163	1146	1260	0.0212188	0.107254	0.00248579	-0.117187	0.0959752	0.213163
YLR273C	209	167	945	740	209	167	207	169	0.05623	0.0343409	0.860416	0.352789	0.323655	-0.0291342
YLR276C	2657	4193	8513	10377	2657	4193	3103	3747	7.56634e-15	2.00129e-77	0	-0.28565	-0.658185	-0.372535
YLR277C	1138	1373	4521	4566	1138	1373	1228	1283	0.281196	2.96872e-06	8.30372e-05	-0.0142889	-0.270831	-0.256542
YLR278C	2048	1910	2529	2386	2048	1910	2048	1910	0.0294213	0.0294213	0.786869	0.083973	0.100643	0.0166701
YLR281C	102	92	212	97	102	92	144	50	9.50587e-12	0.51828	0.000316398	1.12801	0.148863	-0.979144
YLR284C	434	294	2083	1203	434	294	428	300	2.37638e-06	2.3795e-07	0.0577075	0.792026	0.561879	-0.230147
YLR285C-A	25	26	1333	1160	25	26	29	22	0.401062	1	0.528814	0.200552	-0.0565835	-0.257136
YLR286C	84055	40759	42520	35431	52482	25469	42520	35431	2.24316e-142	9.88131291682493e-324	0	0.263129	1.04421	0.781086
YLR287C-A	21753	34181	23928	39134	21753	34181	21193	34741	9.88131291682493e-324	9.88131291682493e-324	0.000802911	-0.709723	-0.65198	0.0577425
YLR287C	1394	2122	6903	7176	1394	2122	1712	1804	0.124851	8.55348e-35	0	-0.0559564	-0.606194	-0.550238
YLR288C	452	424	3789	4355	452	424	405	471	0.0280243	0.361647	0.00429399	-0.200856	0.0922585	0.293114
YLR290C	1154	979	4263	3208	1154	979	1191	942	7.6309e-08	0.000163607	0.0152204	0.410195	0.237262	-0.172932
YLR291C	2682	3581	4087	5494	2682	3581	2692	3571	1.09017e-28	6.1373e-30	0.836797	-0.426815	-0.417053	0.00976139
YLR292C	3041	3253	7054	6474	3041	3253	3312	2982	3.35574e-05	0.00781799	5.21049e-07	0.123784	-0.097225	-0.221009
YLR293C	41468	48567	16130	14561	14264	16427	16130	14561	3.48198e-19	5.11473e-35	0	0.147637	-0.227978	-0.375615
YLR294C	118	271	1868	3933	118	271	115	274	4.42296e-16	5.77026e-15	0.442927	-1.07414	-1.19951	-0.12537
YLR295C	6146	14954	3465	6319	2898	6886	3465	6319	1.37584e-185	4.94065645841247e-324	0	-0.866841	-1.28281	-0.415971
YLR298C	1077	988	1917	1935	1077	988	1031	1034	0.964896	0.0527774	0.0797905	-0.0134832	0.124435	0.137919
YLR304C	129846	81059	62089	47593	67369	42313	62089	47593	9.88131291682493e-324	9.88131291682493e-324	0	0.383588	0.679757	0.296169
YLR305C	3045	2811	4385	5154	3045	2811	2695	3161	1.20484e-09	0.00232576	3.65818e-13	-0.233116	0.115359	0.348474
YLR309C	1880	2117	7155	6993	1880	2117	2007	1990	0.800212	0.000188541	7.80052e-05	0.0330403	-0.171289	-0.204329
YLR310C	3611	3095	6455	6254	3611	3095	3432	3274	0.0552042	3.13542e-10	5.02807e-05	0.0456379	0.222459	0.176821
YLR312C	191	170	510	409	191	170	215	146	0.000332165	0.292498	0.403098	0.318396	0.168038	-0.150359
YLR313C	297	428	3234	2794	297	428	378	347	0.265192	1.29444e-06	1.00988e-10	0.210988	-0.527148	-0.738136
YLR314C	11262	9606	15802	12738	11262	9606	11548	9320	1.01419e-53	2.03269e-30	0.00201408	0.310968	0.229455	-0.081513
YLR316C	691	778	2383	2487	691	778	699	770	0.0677591	0.0248111	0.202989	-0.0616276	-0.171084	-0.109457
YLR319C	1649	1874	3965	4145	1649	1874	1698	1825	0.0337537	0.000159947	0.0387405	-0.0640512	-0.18453	-0.120478
YLR321C	3258	3193	3475	3951	3258	3193	3043	3408	5.81177e-06	0.425551	1.29862e-05	-0.185205	0.0290741	0.214279
YLR323C	537	711	1853	1697	537	711	653	595	0.1066	9.35866e-07	2.41472e-08	0.126876	-0.404927	-0.531804
YLR325C	63765	88068	67991	81752	62903	86840	67991	81752	2.50191e-277	1.48219693752374e-323	0	-0.26591	-0.465853	-0.199943
YLR327C	1316	661	312	137	282	167	312	137	8.88973e-17	6.3531e-08	0.231799	1.18737	0.993437	-0.193933
YLR333C	24317	32027	16888	24435	17803	23520	16888	24435	2.64638e-303	1.62141e-174	7.95697e-13	-0.532951	-0.397323	0.135627
YLR336C	1787	2385	8194	9073	1787	2385	1980	2192	0.00108563	2.07375e-20	7.46009e-08	-0.147012	-0.41645	-0.269438
YLR337C	7291	5409	2441	1146	2031	1556	2441	1146	7.56717e-106	2.26851e-15	0	1.09087	0.430755	-0.66011
YLR346C	106	83	400	396	106	83	99	90	0.56074	0.109296	0.148675	0.0144996	0.352881	0.338381
YLR347C	7787	9059	7855	6362	6560	7657	7855	6362	5.47984e-36	3.70022e-20	0	0.304131	-0.218284	-0.522415
YLR348C	4720	3144	12800	12310	4720	3144	4045	3819	0.0111685	4.88242e-71	0	0.056313	0.586186	0.529873
YLR351C	6091	5056	9276	10401	6091	5056	5246	5901	5.78699e-10	1.11972e-22	0	-0.165148	0.268683	0.43383
YLR354C	48611	61042	25189	31366	25113	31442	25189	31366	5.51414e-149	2.53202e-156	0.420361	-0.316408	-0.328519	-0.0121117
YLR355C	195203	233846	47210	43760	41609	49361	47210	43760	2.74529e-30	8.12727e-146	0	0.10948	-0.260584	-0.370063
YLR361C-A	750	587	818	524	750	587	814	523	1.68992e-15	9.18005e-06	0.0106972	0.642534	0.35353	-0.289004
YLR361C	914	782	2021	1945	914	782	863	833	0.48133	0.00146065	0.0429438	0.0552992	0.225026	0.169726
YLR363C	1124	1200	3353	3351	1124	1200	1170	1154	0.755692	0.119746	0.170352	0.000860797	-0.0943924	-0.0952532
YLR370C	6328	5761	4264	3533	4112	3685	4264	3533	1.3043e-16	1.39598e-06	0.0012233	0.271314	0.13543	-0.135883
YLR373C	1881	1997	3257	2786	1881	1997	2094	1784	6.88785e-07	0.0647782	1.56086e-07	0.225348	-0.0863345	-0.311683
YLR376C	239	217	1430	1503	239	217	234	222	0.606516	0.325406	0.146205	-0.0718299	0.139316	0.211145
YLR378C	14116	13083	5436	4999	5398	5037	5436	4999	1.96578e-05	0.000424304	0.734714	0.120906	0.109638	-0.011268
YLR382C	815	1716	2171	3150	815	1716	988	1543	2.04333e-28	4.07395e-73	1.54543e-13	-0.536992	-1.07418	-0.537185
YLR384C	6808	7454	11426	14029	6808	7454	6332	7930	7.24969e-41	6.59639e-08	4.69501e-08	-0.296092	-0.130784	0.165308
YLR385C	325	299	292	286	302	276	292	286	0.835273	0.298398	0.587721	0.0299532	0.120294	0.090341
YLR387C	4777	5312	13763	11382	4777	5312	5592	4497	1.12421e-27	1.05149e-07	0	0.274041	-0.15315	-0.427191
YLR389C	3956	3906	4475	6279	3956	3906	3292	4570	3.16816e-47	0.580524	0	-0.488647	0.0183505	0.506998
YLR392C	467	552	2738	2382	467	552	556	463	0.00392943	0.00847066	8.13988e-06	0.200949	-0.241246	-0.442195
YLR395C	7284	19581	4697	11657	4426	11928	4697	11657	4.94065645841247e-324	4.94065645841247e-324	0.00029955	-1.31139	-1.42665	-0.115267
YLR396C	1121	955	3334	2577	1121	955	1187	889	6.60497e-11	0.000291079	0.0578631	0.371562	0.231214	-0.140348
YLR397C	1672	2102	4497	5577	1672	2102	1692	2082	2.33371e-10	2.73655e-12	0.722716	-0.310526	-0.330188	-0.0196614
YLR398C	4169	4208	4450	6035	4169	4208	3556	4821	1.53349e-43	0.678011	0	-0.439548	-0.0134333	0.426115
YLR399C	9208	7032	17069	14479	9208	7032	8893	7347	7.077e-34	1.67498e-65	6.53531e-08	0.237417	0.388953	0.151536
YLR401C	2487	4832	4632	9144	2487	4832	2483	4836	2.44224e-169	3.50475e-168	0.60244	-0.98119	-0.958214	0.0229762
YLR406C	20046	27278	18842	24510	18347	25005	18842	24510	1.39286e-163	3.48313e-225	0.00079508	-0.379418	-0.444423	-0.0650051
YLR408C	581	432	438	383	463	358	438	383	0.0594161	0.000278913	0.0861602	0.193586	0.427507	0.23392
YLR409C	2916	4744	13795	14925	2916	4744	3737	3923	0.0345283	1.09352e-97	0	-0.113585	-0.702113	-0.588528
YLR414C	3857	4659	6920	9717	3857	4659	3506	5010	6.07831e-60	3.74653e-18	2.12282e-08	-0.489739	-0.272541	0.217198
YLR418C	2799	3897	9571	7929	2799	3897	3625	3071	1.36331e-11	3.71508e-41	0	0.271531	-0.477452	-0.748983
YLR421C	4128	5137	8047	7975	4128	5137	4735	4530	0.0340533	1.03984e-25	0	0.0129665	-0.315483	-0.32845
YLR423C	536	304	2394	1405	536	304	528	312	8.72225e-14	1.04805e-15	0.66606	0.768853	0.818162	0.0493087
YLR431C	263	264	1264	1248	263	264	267	260	0.793842	1	0.86301	0.0183785	-0.00547513	-0.0238537
YLR433C	2190	2247	2693	3363	2190	2247	1964	2473	2.26494e-14	0.400516	7.05878e-07	-0.320535	-0.0370693	0.283465
YLR434C	47	40	107	142	47	40	36	51	0.132902	0.520292	0.075288	-0.40828	0.232661	0.640941
YLR436C	1870	1571	3451	3366	1870	1571	1790	1651	0.0186328	3.71168e-07	0.000366499	0.0359793	0.251355	0.215376
YLR437C	1678	1631	1195	984	1098	1081	1195	984	6.72983e-06	0.731787	0.00270273	0.28028	0.0409859	-0.239294
YLR438C-A	2988	3712	3068	3500	2936	3632	3068	3500	1.0377e-07	9.19506e-18	0.0144993	-0.190056	-0.313017	-0.12296
YLR440C	1646	1822	6301	4870	1646	1822	1998	1470	3.07261e-19	0.00295659	0	0.371659	-0.146559	-0.518218
YLR441C	65331	89309	144648	167404	65331	89309	71808	82832	4.87665e-173	1.48219693752374e-323	0	-0.210788	-0.451038	-0.24025
YLR442C	1662	1590	6198	5220	1662	1590	1727	1525	0.00042233	0.213111	0.0013675	0.247753	0.0638936	-0.183859
YLR447C	18833	12736	38115	29893	18833	12736	17731	13838	1.26413e-106	1.38089e-259	0	0.350551	0.564351	0.213799
YLR452C	3724	2476	12234	6590	3724	2476	4067	2133	2.74319e-135	7.32929e-57	3.19056e-12	0.892546	0.588842	-0.303704
YLR453C	200	189	946	943	200	189	199	190	0.685078	0.612198	0.631658	0.00458241	0.0816138	0.0770314
YLR457C	335	355	1585	1142	335	355	401	289	2.29181e-05	0.46951	6.3958e-06	0.47292	-0.0836579	-0.556578
YML004C	8961	11743	15165	17226	8961	11743	9747	10957	4.29045e-17	1.79374e-83	1.33227e-15	-0.183842	-0.390069	-0.206227
YML006C	1059	1217	2521	2276	1059	1217	1175	1101	0.125959	0.000994501	2.18453e-06	0.147496	-0.200627	-0.348122
YML007C-A	75	39	48	50	63	35	48	50	0.919607	0.00609263	0.0132929	-0.0588937	0.943416	1.00231
YML008C	14977	20930	8711	12015	8785	11941	8711	12015	5.61176e-117	7.32801e-107	0.458808	-0.463926	-0.482824	-0.0188972
YML009C	1763	3018	2190	2965	1763	3018	2013	2768	8.53781e-28	2.38795e-74	1.13051e-08	-0.437101	-0.77556	-0.338459
YML011C	624	501	1759	1531	624	501	602	523	0.0200041	0.000271954	0.244644	0.200281	0.316735	0.116454
YML015C	966	1062	3018	2466	966	1062	1099	929	0.00017348	0.0348714	1.18879e-08	0.29142	-0.136689	-0.428109
YML016C	2580	2658	5081	3912	2580	2658	2969	2269	3.94882e-22	0.287365	1.11022e-16	0.377206	-0.04297	-0.420176
YML018C	1846	2078	5590	9570	1846	2078	1417	2507	1.45918e-68	0.000225474	0	-0.775671	-0.170793	0.604878
YML021C	1748	1399	3951	3267	1748	1399	1715	1432	4.90107e-07	5.31196e-10	0.447649	0.274251	0.321309	0.0470578
YML023C	246	313	2336	3188	246	313	234	325	0.000136557	0.00520053	0.433915	-0.448611	-0.347504	0.101107
YML025C	1791	4459	1829	2921	1336	3414	1829	2921	6.2806e-57	2.44999e-206	0	-0.675407	-1.31595	-0.640548
YML026C	32501	43199	64406	78068	32501	43199	34300	41400	5.19349e-147	9.88131291682493e-324	0	-0.277536	-0.410514	-0.132978
YML032C	1174	1517	3795	4554	1174	1517	1215	1476	5.2808e-07	4.06989e-11	0.0972432	-0.263034	-0.369789	-0.106754
YML035C	3927	4440	5047	5076	3927	4440	4165	4202	0.693904	2.15496e-08	7.55696e-05	-0.00826598	-0.177132	-0.168866
YML037C	417	426	1175	964	417	426	451	392	0.0456931	0.782925	0.00709015	0.285556	-0.030806	-0.316362
YML038C	1691	1339	5607	5821	1691	1339	1501	1529	0.623785	1.73041e-10	3.87641e-11	-0.0540379	0.336721	0.390759
YML041C	1052	947	3469	2963	1052	947	1082	917	0.000242572	0.0199908	0.306165	0.227461	0.151698	-0.0757628
YML043C	474	533	4559	4941	474	533	478	529	0.115066	0.0675361	0.578758	-0.116086	-0.169248	-0.0531628
YML049C	1835	1741	3615	4035	1835	1741	1727	1849	0.0430146	0.119888	6.09359e-05	-0.158573	0.0758639	0.234437
YML053C	1689	1537	2397	2529	1689	1537	1572	1654	0.153826	0.00783807	0.00109894	-0.0773371	0.136052	0.213389
YML054C	631	4439	2294	5222	631	4439	1547	3523	7.77172e-174	4.94065645841247e-324	0	-1.18674	-2.81452	-1.62779
YML056C	5666	6932	22037	24697	5666	6932	5946	6652	3.32663e-10	1.65047e-29	1.34328e-05	-0.164408	-0.290941	-0.126533
YML059C	2204	2535	3080	3661	2204	2535	2157	2582	7.12955e-10	1.62227e-06	0.387153	-0.249307	-0.201862	0.0474459
YML061C	1536	1334	7980	6067	1536	1334	1625	1245	1.39366e-12	0.00017448	0.00122741	0.395405	0.20342	-0.191986
YML062C	1236	1377	5965	4752	1236	1377	1451	1162	1.70421e-08	0.00615597	1.66533e-14	0.327987	-0.15585	-0.483837
YML064C	1146	1172	6875	4572	1146	1172	1367	951	5.49167e-18	0.60359	0	0.588534	-0.0323655	-0.6209
YML067C	2726	1935	9116	7569	2726	1935	2487	2174	4.83979e-06	4.15822e-31	2.8164e-06	0.268298	0.494452	0.226154
YML071C	1390	1311	3082	3608	1390	1311	1265	1436	0.0010678	0.133384	2.18439e-06	-0.227332	0.0844172	0.31175
YML072C	32510	17692	11560	9224	13497	7287	11560	9224	4.04245e-59	4.94065645841247e-324	0	0.325677	0.877786	0.552109
YML073C	62034	85959	29351	33147	26239	36259	29351	33147	4.45288e-52	9.88131291682493e-324	0	-0.175469	-0.47059	-0.295121
YML074C	9398	13259	5726	5677	4718	6685	5726	5677	0.653071	4.5963e-76	0	0.0123989	-0.496546	-0.508945
YML075C	2615	10301	5950	20849	2615	10301	2906	10010	4.94065645841247e-324	4.94065645841247e-324	8.27154e-06	-1.80902	-1.9779	-0.168885
YML076C	955	756	2489	2540	955	756	821	890	0.100162	1.65228e-06	6.07474e-06	-0.0292623	0.337114	0.366377
YML081C-A	6150	10395	3445	5311	3214	5542	3445	5311	4.76011e-89	3.88265e-138	0.000710732	-0.62448	-0.757231	-0.132752
YML085C	17851	12921	9359	7837	9981	7215	9359	7837	3.82413e-31	4.11559e-99	3.09752e-14	0.256053	0.466287	0.210234
YML086C	9254	8500	4265	5673	5191	4747	4265	5673	2.23234e-45	8.8098e-06	0	-0.411566	0.122614	0.53418
YML087C	135	314	508	927	135	314	163	286	6.92053e-09	1.659e-17	0.0361247	-0.867741	-1.21781	-0.350064
YML091C	1938	6080	1969	6987	1938	6080	1761	6257	4.94065645841247e-324	4.94065645841247e-324	0.000737759	-1.82721	-1.6495	0.177707
YML092C	7658	10709	6845	8292	6331	8806	6845	8292	6.13435e-32	2.50282e-90	9.09045e-11	-0.27667	-0.483784	-0.207115
YML095C	533	504	963	1099	533	504	486	551	0.0468232	0.384584	0.0135765	-0.190584	0.0807118	0.271295
YML097C	1302	1415	4475	5229	1302	1415	1273	1444	0.00110487	0.0316403	0.0955063	-0.224647	-0.120073	0.104575
YML099C	817	880	6449	6162	817	880	867	830	0.382178	0.132287	0.0205511	0.0656768	-0.107167	-0.172844
YML101C	1269	853	1070	789	1109	750	1070	789	7.70881e-11	8.1672e-17	0.151316	0.439514	0.573074	0.133561
YML103C	4845	4023	8843	7947	4845	4023	4690	4178	5.70512e-08	2.67515e-18	0.0026683	0.154126	0.268225	0.114099
YML104C	669	599	6433	5033	669	599	692	576	0.0012313	0.0526154	0.0231188	0.354073	0.15945	-0.194623
YML105C	5330	5628	8118	7619	5330	5628	5722	5236	3.58895e-06	0.00454886	2.19436e-06	0.0915227	-0.0784868	-0.170009
YML107C	706	671	3544	3622	706	671	703	674	0.450528	0.359543	0.217272	-0.0314079	0.0733554	0.104763
YML110C	6356	5911	8578	10611	6356	5911	5509	6758	1.69223e-29	6.09235e-05	0	-0.306847	0.104717	0.411564
YML114C	932	1035	2152	2235	932	1035	963	1004	0.367114	0.0214335	0.217493	-0.0545968	-0.151229	-0.0966322
YML115C	3496	3619	6998	7416	3496	3619	3440	3675	0.00553108	0.148075	0.41875	-0.0836986	-0.0498859	0.0338127
YML120C	4894	12107	3263	6098	2645	6716	3263	6098	1.4819e-191	0	0	-0.902137	-1.30676	-0.404618
YML122C	35	23	50	38	35	23	31	27	0.694004	0.148006	0.672159	0.395929	0.605721	0.209792
YML123C	34676	206	52844	165	34676	206	34765	117	4.94065645841247e-324	4.94065645841247e-324	7.11161e-10	8.32313	7.39515	-0.92798
YML124C	6102	5649	12685	12795	6102	5649	5840	5911	0.518447	3.04401e-05	0.000120663	-0.0124566	0.111287	0.123743
YML125C	3843	3908	5152	4788	3843	3908	4064	3687	1.94084e-05	0.467262	0.00297304	0.105709	-0.0241975	-0.129907
YML126C	17249	35164	9253	23555	10795	22013	9253	23555	4.94065645841247e-324	4.94065645841247e-324	0	-1.34804	-1.02759	0.320454
YML128C	5809	3484	8428	5631	5809	3484	5560	3733	1.59539e-80	9.25237e-130	8.42848e-05	0.581799	0.737545	0.155746
YML129C	2481	2972	1395	1646	1344	1697	1395	1646	5.7354e-06	1.65748e-10	0.739291	-0.238699	-0.260512	-0.0218132
YML130C	3630	3884	3323	4117	3591	3849	3323	4117	3.505e-20	0.0028845	7.82724e-06	-0.309107	-0.0975737	0.211534
YMR001C	3590	3344	11334	9905	3590	3344	3691	3243	7.88085e-08	0.0032559	0.0212838	0.194428	0.102409	-0.0920192
YMR006C	4412	14562	5154	12621	4118	13657	5154	12621	4.94065645841247e-324	4.94065645841247e-324	0	-1.29206	-1.7227	-0.430642
YMR008C	4748	10679	3518	6654	3138	7034	3518	6654	1.39944e-215	4.94065645841247e-324	1.96281e-10	-0.919466	-1.16938	-0.249918
YMR013C	571	465	4235	3458	571	465	578	458	0.000214806	0.00109568	0.968123	0.292424	0.29626	0.00383593
YMR015C	10856	18695	10445	21713	10856	18695	9613	19938	4.94065645841247e-324	4.94065645841247e-324	0	-1.05575	-0.78416	0.271587
YMR016C	2194	2982	1554	1486	1273	1767	1554	1486	0.224294	3.21655e-19	1.76525e-14	0.0645524	-0.442717	-0.507269
YMR021C	1035	1187	5130	4068	1035	1187	1282	940	4.22627e-13	0.00135312	6.66134e-15	0.334639	-0.197689	-0.532328
YMR023C	312	373	2779	2638	312	373	352	333	0.491641	0.0218094	0.00452287	0.0751213	-0.25763	-0.332751
YMR026C	609	597	4108	3482	609	597	677	529	2.2559e-05	0.751447	0.019104	0.23852	0.0287113	-0.209809
YMR029C	2242	1969	9467	7569	2242	1969	2314	1897	1.40145e-10	2.7536e-05	0.00655691	0.322805	0.187323	-0.135481
YMR031C	11664	9809	13141	10283	11664	9809	12062	9411	2.79528e-73	9.85575e-37	0.000149766	0.353814	0.249885	-0.103929
YMR034C	96	54	395	415	96	54	80	70	0.46255	0.000759505	0.000558825	-0.0712587	0.830075	0.901334
YMR036C	552	885	2193	2983	552	885	604	833	1.67054e-09	1.40141e-18	0.00693633	-0.443858	-0.681009	-0.237151
YMR037C	4547	5234	3037	2968	2806	3199	3037	2968	0.380211	4.18554e-07	6.0815e-07	0.0331558	-0.202999	-0.236155
YMR038C	5810	5373	7559	6369	5810	5373	6093	5090	2.50677e-21	3.73264e-05	0.00025337	0.247129	0.11281	-0.134318
YMR039C	3455	4248	4654	5062	3455	4248	3698	4005	0.000488589	1.68868e-19	6.17633e-05	-0.121236	-0.298098	-0.176862
YMR041C	856	478	3155	2487	856	478	742	592	4.4359e-05	2.69405e-25	3.45539e-08	0.343233	0.8406	0.497367
YMR047C	6552	7874	7598	6037	6200	7435	7598	6037	8.54889e-41	3.89e-26	0	0.331788	-0.265161	-0.596949
YMR049C	5987	10367	5597	7536	4796	8337	5597	7536	2.20798e-64	4.19984e-212	0	-0.429145	-0.792093	-0.362948
YMR053C	260	103	704	644	260	103	175	188	0.528859	8.71142e-17	1.71402e-11	0.128515	1.33587	1.20735
YMR055C	649	584	1331	1214	649	584	647	586	0.0874626	0.0683161	0.845699	0.132742	0.15225	0.019508
YMR056C	393	583	2838	2744	393	583	501	475	0.423592	1.29203e-09	9.60937e-10	0.0485941	-0.568967	-0.617561
YMR060C	826	1127	2046	3813	826	1127	730	1223	4.42114e-29	1.03454e-11	5.96732e-09	-0.89812	-0.448274	0.449847
YMR062C	13159	7746	14328	10389	13159	7746	12148	8757	4.26607e-122	3.91761512558773e-310	0	0.46378	0.764526	0.300746
YMR067C	2564	2517	2112	2409	2265	2256	2112	2409	1.064e-05	0.905293	0.00024501	-0.189825	0.026691	0.216516
YMR071C	3267	2568	7806	6602	3267	2568	3161	2674	1.94121e-10	5.77393e-20	0.0189546	0.24168	0.347321	0.105641
YMR073C	992	1004	2579	2564	992	1004	998	998	1	0.805524	0.73493	0.00841551	-0.0173472	-0.0257628
YMR074C	3440	3508	6343	5616	3440	3508	3691	3257	2.03303e-07	0.421518	2.85162e-06	0.175622	-0.0282402	-0.203863
YMR076C	3130	2357	4310	3327	3130	2357	3146	2341	1.54384e-27	1.64316e-25	0.487943	0.373466	0.409211	0.0357449
YMR077C	638	622	2662	2354	638	622	668	592	0.0345691	0.672621	0.121852	0.177396	0.0366418	-0.140754
YMR078C	1137	879	3948	4120	1137	879	997	1019	0.640005	9.96025e-09	1.93086e-09	-0.0615223	0.371297	0.43282
YMR080C	3923	5072	6271	7487	3923	5072	4115	4880	7.61164e-16	8.19957e-34	0.00351155	-0.255692	-0.370597	-0.114905
YMR088C	7649	3297	17480	11340	7649	3297	6703	4243	3.51413e-123	4.94065645841247e-324	0	0.624285	1.21412	0.589833
YMR089C	3311	4492	6749	10849	3311	4492	3016	4787	4.47761e-90	7.51766e-41	9.16241e-10	-0.684816	-0.440091	0.244725
YMR091C	5678	4374	5072	9769	5678	4374	3468	6584	2.02067e-215	1.01264e-38	0	-0.945656	0.37643	1.32209
YMR092C	10103	7396	24036	17419	10103	7396	10121	7378	7.94326e-96	2.28791e-93	0.580165	0.464535	0.449967	-0.0145684
YMR097C	813	799	2846	2754	813	799	808	804	0.94044	0.74611	0.784091	0.0474071	0.0250598	-0.0223473
YMR098C	802	1518	3583	4733	802	1518	981	1339	1.11684e-13	1.23329e-50	1.15241e-13	-0.401587	-0.920498	-0.518911
YMR099C	7471	7470	11278	10347	7471	7470	7779	7162	4.64982e-07	1	5.30367e-05	0.124299	0.000193119	-0.124106
YMR102C	1168	1685	2308	3176	1168	1685	1183	1670	7.45762e-20	3.42957e-22	0.313477	-0.460568	-0.528708	-0.0681406
YMR103C	66	42	582	639	66	42	51	57	0.630634	0.0264235	0.00720747	-0.134797	0.652077	0.786873
YMR104C	808	868	1824	2057	808	868	790	886	0.020285	0.149515	0.406409	-0.173436	-0.10334	0.0700963
YMR105C	9783	4539	3710	2734	4396	2048	3710	2734	4.54475e-34	2.999e-192	0	0.440406	1.1079	0.667497
YMR106C	509	504	1173	1106	509	504	526	487	0.232489	0.899996	0.51702	0.0848516	0.0142419	-0.0706097
YMR110C	4170	3979	9447	8344	4170	3979	4324	3825	3.42227e-08	0.0353063	0.00390541	0.179117	0.0676415	-0.111476
YMR111C	362	425	2571	2412	362	425	411	376	0.225501	0.0270378	0.00350183	0.0920997	-0.231473	-0.323573
YMR112C	901	1386	1741	1816	901	1386	1140	1147	0.90016	3.02899e-24	7.24976e-13	-0.060848	-0.621328	-0.56048
YMR114C	435	334	1231	1105	435	334	419	350	0.0141482	0.00030524	0.0616322	0.155784	0.381167	0.225383
YMR116C	121869	136997	183947	219473	121869	136997	118073	140793	1.48219693752374e-323	2.34562e-194	0	-0.254753	-0.168813	0.0859402
YMR117C	864	734	2270	1774	864	734	889	709	7.38538e-06	0.00124395	0.159861	0.355686	0.235251	-0.120435
YMR120C	75347	95092	90884	90212	75347	95092	85497	84942	0.179623	1.48219693752374e-323	0	0.010707	-0.335774	-0.346481
YMR121C	2747	2905	2302	2499	2322	2479	2302	2499	0.00466841	0.0243482	0.504936	-0.118463	-0.0806813	0.0377818
YMR126C	340	223	3173	2725	340	223	295	268	0.273166	9.31192e-07	0.00257954	0.219591	0.608491	0.3889
YMR127C	402	401	3518	2780	402	401	451	352	0.00053558	1	0.00191208	0.339671	0.00359326	-0.336077
YMR131C	4674	6275	19546	21831	4674	6275	5182	5767	2.37145e-08	5.78012e-53	0	-0.159505	-0.424958	-0.265453
YMR132C	449	658	1755	1941	449	658	544	563	0.588526	3.61674e-10	4.76485e-05	-0.145329	-0.551372	-0.406043
YMR135C	1493	1455	5908	5789	1493	1455	1507	1441	0.231241	0.495589	0.895122	0.0293557	0.037195	0.00783934
YMR137C	429	426	1960	2116	429	426	412	443	0.304899	0.945474	0.26654	-0.110486	0.0101242	0.12061
YMR142C	82414	117787	51838	82109	55027	78920	51838	82109	9.88131291682493e-324	9.88131291682493e-324	0	-0.66353	-0.515219	0.148311
YMR145C	5940	43901	5632	38484	5274	38842	5632	38484	4.94065645841247e-324	4.94065645841247e-324	7.89545e-05	-2.77254	-2.88572	-0.113179
YMR146C	14440	18121	9793	14207	10685	13315	9793	14207	1.73049e-179	1.02315e-64	0	-0.536779	-0.327592	0.209187
YMR150C	746	398	3993	2125	746	398	725	419	1.17205e-19	4.6509e-25	0.970546	0.91001	0.906407	-0.00360303
YMR154C	401	356	899	1008	401	356	352	405	0.0586901	0.109714	0.00662278	-0.165103	0.171725	0.336828
YMR156C	309	245	629	468	309	245	325	229	5.22012e-05	0.00738189	0.545342	0.426551	0.334825	-0.0917264
YMR157C	1214	1429	2754	2893	1214	1429	1270	1373	0.0472303	3.1169e-05	0.0159387	-0.0710378	-0.235237	-0.1642
YMR159C	204	132	736	471	204	132	211	125	3.14258e-06	0.000101474	0.93029	0.643979	0.628031	-0.0159475
YMR162C	1974	1296	4399	3697	1974	1296	1810	1460	1.00398e-09	1.47444e-32	4.08835e-09	0.250821	0.607056	0.356236
YMR163C	536	394	1739	1697	536	394	474	456	0.577242	3.62001e-06	0.000138429	0.0352714	0.444037	0.408766
YMR164C	1018	1061	1484	1334	1018	1061	1077	1002	0.104578	0.356984	0.0105508	0.153732	-0.0596871	-0.21342
YMR165C	1269	1440	1682	1821	1269	1440	1309	1400	0.0837595	0.00108623	0.358905	-0.114553	-0.182377	-0.0678235
YMR166C	384	755	627	987	384	755	432	707	3.40257e-16	1.90271e-28	0.00582223	-0.654585	-0.97537	-0.320786
YMR168C	528	438	2633	2930	528	438	442	524	0.00912227	0.00416599	2.59007e-05	-0.154193	0.269607	0.4238
YMR169C	238	264	980	923	238	264	261	241	0.396454	0.264487	0.103213	0.0864511	-0.149576	-0.236027
YMR170C	816	503	1383	1177	816	503	705	614	0.0131783	6.07622e-18	2.82267e-06	0.232687	0.698011	0.465324
YMR171C	1515	1110	4878	4294	1515	1110	1432	1193	3.34636e-06	2.77299e-15	3.86703e-05	0.183968	0.448758	0.264791
YMR174C	172	158	219	141	172	158	201	129	8.75432e-05	0.474277	0.0210141	0.635236	0.122484	-0.512752
YMR180C	339	280	2006	1955	339	280	327	292	0.171708	0.0196685	0.0561829	0.037153	0.275858	0.238705
YMR181C	972	540	483	463	597	349	483	463	0.536767	6.65318e-16	9.14968e-11	0.061011	0.847997	0.786986
YMR182C	58	259	74	241	57	258	74	241	8.63241e-22	1.08277e-31	0.107814	-1.70344	-2.15883	-0.455391
YMR183C	9947	9883	5535	5062	5283	5314	5535	5062	4.52163e-06	0.770726	0.000577184	0.128876	0.00931244	-0.119563
YMR187C	338	359	2223	1864	338	359	344	353	0.761899	0.448741	0.00394813	0.254106	-0.0869606	-0.341067
YMR188C	1923	3073	7854	6099	1923	3073	2828	2168	9.92478e-21	6.1796e-60	0	0.364855	-0.676289	-1.04114
YMR190C	1125	928	2001	1874	1125	928	1096	957	0.00231363	1.49875e-05	0.0203874	0.0946002	0.277728	0.183128
YMR194C-A	51	25	349	179	51	25	48	28	0.0286267	0.00383624	0.861995	0.963267	1.02857	0.0653017
YMR194C-B	282	153	1309	414	282	153	321	114	7.02956e-24	6.34367e-10	3.95821e-06	1.66076	0.882164	-0.778599
YMR197C	3058	2987	3074	2343	2747	2670	3074	2343	2.97928e-23	0.301788	3.99023e-11	0.39176	0.0338912	-0.357869
YMR201C	608	883	1385	1815	608	883	661	830	1.32949e-05	1.11277e-12	0.105953	-0.390084	-0.538342	-0.148259
YMR204C	640	530	1425	1173	640	530	629	541	0.0109447	0.001429	0.932224	0.280759	0.27208	-0.00867936
YMR205C	76544	54847	24876	19456	25797	18535	24876	19456	1.95803e-146	8.97385e-262	2.9976e-15	0.354539	0.480877	0.126337
YMR207C	636	714	3077	3234	636	714	664	686	0.567645	0.0360721	0.272209	-0.0717952	-0.166897	-0.0951021
YMR209C	1001	729	6092	4325	1001	729	1052	678	2.20247e-19	6.63858e-11	0.628176	0.494216	0.457451	-0.0367646
YMR212C	2489	2395	9652	10373	2489	2395	2334	2550	0.00209165	0.183267	0.000534804	-0.103933	0.0555406	0.159474
YMR216C	3878	4195	6194	6646	3878	4195	3841	4232	1.41595e-05	0.000435812	0.774626	-0.101615	-0.113358	-0.0117431
YMR218C	1019	976	6463	5333	1019	976	1118	877	7.46628e-08	0.347053	0.00211045	0.277257	0.062201	-0.215056
YMR221C	3535	2408	4219	4553	3535	2408	2889	3054	0.0333815	1.34316e-48	0	-0.109916	0.553875	0.663791
YMR222C	1889	2696	1395	1334	1135	1594	1395	1334	0.250737	1.5255e-18	2.22045e-16	0.0645065	-0.513198	-0.577704
YMR224C	574	659	1300	1564	574	659	593	640	0.190169	0.0167128	0.493565	-0.266729	-0.199228	0.0675012
YMR225C	1276	2191	863	1266	790	1339	863	1266	2.36672e-18	7.03507e-33	0.00535112	-0.552845	-0.779961	-0.227116
YMR226C	30127	27230	23285	23621	24641	22265	23285	23621	0.121914	5.42503e-28	0	-0.0206692	0.14586	0.166529
YMR227C	1434	1459	2632	2374	1434	1459	1536	1357	0.000931882	0.655455	0.00994409	0.14884	-0.0249349	-0.173774
YMR229C	20974	26458	17899	18800	16222	20477	17899	18800	2.62399e-06	1.725e-109	0	-0.0708537	-0.335102	-0.264248
YMR235C	5966	7018	10376	13495	5966	7018	5602	7382	4.07717e-55	2.74329e-20	4.66754e-06	-0.379175	-0.234296	0.144879
YMR239C	728	1033	7103	6149	728	1033	939	822	0.00569008	3.81132e-13	0	0.208077	-0.50483	-0.712907
YMR240C	769	946	6534	4615	769	946	1014	701	4.20127e-14	2.10497e-05	0	0.501636	-0.298857	-0.800492
YMR242C	58188	81275	25172	36648	25653	36167	25172	36648	4.94065645841247e-324	4.94065645841247e-324	2.40752e-05	-0.541915	-0.48209	0.0598246
YMR243C	5416	6782	20437	24428	5416	6782	5672	6526	1.10603e-14	3.70419e-35	0.0234308	-0.257352	-0.324483	-0.0671307
YMR244C-A	1384	1520	1056	907	937	1026	1056	907	0.000832168	0.0469838	2.64489e-05	0.219435	-0.135227	-0.354663
YMR247C	2720	2996	5695	5741	2720	2996	2824	2892	0.375515	0.000274751	0.0062678	-0.0116062	-0.139431	-0.127825
YMR252C	94	72	922	729	94	72	92	74	0.186854	0.102833	0.846618	0.338848	0.384664	0.0458159
YMR253C	1237	835	2423	1699	1237	835	1216	856	2.64932e-15	9.83413e-19	0.487641	0.512109	0.566997	0.0548888
YMR256C	4748	13721	2622	6184	2302	6504	2622	6184	4.94065645841247e-324	4.94065645841247e-324	1.9752e-12	-1.23787	-1.53099	-0.293121
YMR257C	244	349	1201	1635	244	349	248	345	7.8027e-05	1.85862e-05	0.5896	-0.445054	-0.516346	-0.0712914
YMR258C	1072	890	6670	5794	1072	890	1061	901	0.000328869	4.33196e-05	0.353172	0.203127	0.268428	0.0653006
[truncated: 3,317 more rows]

## Sheet: SNP_RawCounts
BY_chromosome	BY_position	RM_chromosome	RM_position	ORF	name	ORFStatus	strandOfCountedAllele	BY_FP	BY_mRNA	BYRM1_FP	BYRM2_FP	BYRM1_mRNA	BYRM2_mRNA	RM_FP	RM_mRNA	BYRM1_FP	BYRM2_FP	BYRM1_mRNA	BYRM2_mRNA
chrI	33502	I	12019	YAL061W	YAL061W	Uncharacterized	+	704	115	115	207	45	44	330	35	80	148	41	39
chrI	33548	I	12065	YAL061W	YAL061W	Uncharacterized	+	438	100	142	183	32	30	177	24	33	92	34	27
chrI	33612	I	12129	YAL061W	YAL061W	Uncharacterized	+	252	124	38	99	36	28	149	34	37	93	34	32
chrI	33892	I	12409	YAL061W	YAL061W	Uncharacterized	+	201	123	37	43	47	48	89	29	41	43	36	33
chrI	33996	I	12513	YAL061W	YAL061W	Uncharacterized	+	101	90	39	39	24	38	46	27	25	47	25	29
chrI	34170	I	12687	YAL061W	YAL061W	Uncharacterized	+	74	78	20	36	23	28	34	39	10	19	18	23
chrI	34308	I	12825	YAL061W	YAL061W	Uncharacterized	+	70	99	24	16	28	39	41	46	20	22	38	33
chrI	34515	I	13032	YAL061W	YAL061W	Uncharacterized	+	54	97	10	15	34	42	36	34	13	16	29	23
chrI	34554	I	13071	YAL061W	YAL061W	Uncharacterized	+	137	147	25	34	32	38	58	35	16	37	46	36
chrI	35466	I	13982	YAL060W	BDH1	Verified	+	195	263	26	51	65	79	1045	691	44	146	141	171
chrI	35508	I	14024	YAL060W	BDH1	Verified	+	540	552	129	132	131	127	1851	917	267	266	221	258
chrI	35514	I	14030	YAL060W	BDH1	Verified	+	518	467	114	129	106	120	1642	820	231	237	213	210
chrI	35568	I	14084	YAL060W	BDH1	Verified	+	340	305	71	91	70	72	640	418	77	106	71	112
chrI	35631	I	14147	YAL060W	BDH1	Verified	+	500	411	69	122	100	101	1465	696	184	216	222	175
chrI	35668	I	14184	YAL060W	BDH1	Verified	+	324	247	62	80	82	83	1384	668	155	207	134	180
chrI	35736	I	14252	YAL060W	BDH1	Verified	+	180	261	39	61	65	74	827	504	77	118	100	205
chrI	35751	I	14267	YAL060W	BDH1	Verified	+	337	267	49	81	62	73	1128	513	83	168	121	134
chrI	35818	I	14334	YAL060W	BDH1	Verified	+	371	271	74	82	65	119	1196	575	151	233	132	180
chrI	35970	I	14486	YAL060W	BDH1	Verified	+	225	418	26	41	108	101	786	863	70	91	171	190
chrI	36005	I	14521	YAL060W	BDH1	Verified	+	242	385	30	69	86	94	860	758	88	112	135	222
chrI	36048	I	14564	YAL060W	BDH1	Verified	+	233	362	46	66	70	109	1280	900	93	199	191	190
chrI	36123	I	14639	YAL060W	BDH1	Verified	+	196	353	16	44	79	132	856	793	59	129	174	181
chrI	36146	I	14662	YAL060W	BDH1	Verified	+	205	473	28	30	77	126	821	938	35	114	186	187
chrI	36160	I	14676	YAL060W	BDH1	Verified	+	154	431	32	47	68	134	833	872	109	138	202	198
chrI	36524	I	15039	YAL059W	ECM1	Verified	+	2	3	0	1	2	0	5	11	2	0	0	3
chrI	36524	I	15039	YAL059C-A	YAL059C-A	Dubious	-	0	1	0	0	0	0	0	0	0	0	1	0
chrI	36574	I	15089	YAL059W	ECM1	Verified	+	41	131	11	14	25	33	82	142	17	6	38	41
chrI	36574	I	15089	YAL059C-A	YAL059C-A	Dubious	-	0	1	0	0	0	0	3	1	0	0	1	0
chrI	36637	I	15152	YAL059W	ECM1	Verified	+	98	175	18	21	34	60	326	188	15	15	23	69
chrI	36637	I	15152	YAL059C-A	YAL059C-A	Dubious	-	0	1	0	0	0	0	0	0	0	0	0	0
chrI	36898	I	15413	YAL059W	ECM1	Verified	+	58	203	15	21	38	58	240	202	28	21	59	61
chrI	36898	I	15413	YAL059C-A	YAL059C-A	Dubious	-	0	0	0	0	0	0	0	1	0	0	2	0
chrI	37008	I	15523	YAL059W	ECM1	Verified	+	57	151	14	20	22	44	237	149	18	30	31	38
chrI	37019	I	15534	YAL059W	ECM1	Verified	+	61	154	23	40	25	47	239	128	42	27	30	62
chrI	37069	I	15584	YAL059W	ECM1	Verified	+	45	168	7	10	42	49	129	215	11	16	44	70
chrI	37478	I	15993	YAL058W	CNE1	Verified	+	54	73	9	10	15	27	64	60	16	7	12	14
chrI	37553	I	16068	YAL058W	CNE1	Verified	+	61	58	9	14	7	9	72	52	11	18	8	20
chrI	37595	I	16110	YAL058W	CNE1	Verified	+	30	50	12	9	8	18	36	61	11	12	20	33
chrI	37885	I	16400	YAL058W	CNE1	Verified	+	11	70	1	6	14	9	16	78	1	3	17	24
chrI	37976	I	16491	YAL058W	CNE1	Verified	+	4	59	1	2	10	10	15	73	2	1	18	13
chrI	38120	I	16635	YAL058W	CNE1	Verified	+	18	67	7	4	14	27	34	63	10	8	9	17
chrI	38236	I	16751	YAL058W	CNE1	Verified	+	9	52	2	3	9	15	30	69	0	6	4	11
chrI	38361	I	16876	YAL058W	CNE1	Verified	+	11	75	5	3	12	18	35	63	8	4	16	17
chrI	38490	I	17005	YAL058W	CNE1	Verified	+	12	56	4	3	6	12	12	47	2	3	9	13
chrI	38524	I	17039	YAL058W	CNE1	Verified	+	23	57	3	7	13	25	21	44	4	2	16	21
chrI	38657	I	17172	YAL058W	CNE1	Verified	+	13	54	1	2	15	15	13	58	4	2	16	13
chrI	38689	I	17204	YAL058W	CNE1	Verified	+	12	74	0	7	3	18	9	61	3	2	20	11
chrI	38888	I	17403	YAL056C-A	YAL056C-A	Dubious	-	0	1	0	0	0	0	0	1	0	0	0	0
chrI	38888	I	17403	YAL058W	CNE1	Verified	+	20	99	5	4	28	28	34	84	0	2	27	39
chrI	38980	I	17495	YAL056C-A	YAL056C-A	Dubious	-	1	0	0	0	1	0	1	2	0	0	0	0
chrI	39009	I	17524	YAL056C-A	YAL056C-A	Dubious	-	0	1	0	0	0	0	0	0	0	0	0	0
chrI	39795	I	18310	YAL056W	GPB2	Verified	+	20	116	10	7	19	30	18	44	3	4	17	20
chrI	39901	I	18416	YAL056W	GPB2	Verified	+	24	87	4	18	25	24	24	38	7	5	11	14
chrI	39919	I	18434	YAL056W	GPB2	Verified	+	32	140	10	20	26	36	33	52	5	5	19	10
chrI	39920	I	18435	YAL056W	GPB2	Verified	+	32	112	10	22	23	30	35	39	4	3	16	12
chrI	39963	I	18478	YAL056W	GPB2	Verified	+	10	106	2	5	33	27	10	35	3	1	12	17
chrI	40064	I	18579	YAL056W	GPB2	Verified	+	27	130	7	5	37	28	12	47	2	2	21	25
chrI	40237	I	18752	YAL056W	GPB2	Verified	+	14	139	6	5	38	37	15	62	4	6	22	21
chrI	40380	I	18895	YAL056W	GPB2	Verified	+	20	127	1	5	23	29	15	43	3	2	17	25
chrI	40860	I	19375	YAL056W	GPB2	Verified	+	8	115	1	2	33	20	9	38	3	6	8	8
chrI	40866	I	19381	YAL056W	GPB2	Verified	+	15	100	3	3	29	14	4	40	1	2	9	12
chrI	40914	I	19429	YAL056W	GPB2	Verified	+	25	133	7	9	29	23	11	52	5	4	18	18
chrI	41278	I	19793	YAL056W	GPB2	Verified	+	11	124	4	5	22	32	11	56	0	0	17	21
chrI	41481	I	19996	YAL056W	GPB2	Verified	+	1	12	0	0	1	3	17	40	3	7	12	4
chrI	41499	I	20014	YAL056W	GPB2	Verified	+	14	74	6	5	23	24	6	45	1	7	4	16
chrI	41587	I	20102	YAL056W	GPB2	Verified	+	25	148	15	16	36	52	18	77	2	2	14	22
chrI	41739	I	20254	YAL056W	GPB2	Verified	+	7	170	0	3	30	32	5	45	3	1	17	25
chrI	41802	I	20317	YAL056W	GPB2	Verified	+	15	161	4	7	47	39	15	66	3	5	13	32
chrI	41883	I	20398	YAL056W	GPB2	Verified	+	15	139	5	18	45	39	12	68	2	3	18	26
chrI	42257	I	20772	YAL055W	PEX22	Verified	+	160	69	11	16	11	12	74	23	15	19	6	12
chrI	42484	I	20999	YAL055W	PEX22	Verified	+	34	51	2	4	18	8	28	28	0	6	7	24
chrI	42527	I	21042	YAL055W	PEX22	Verified	+	30	69	5	3	7	15	32	36	3	6	5	14
chrI	42554	I	21069	YAL055W	PEX22	Verified	+	30	56	5	3	11	15	26	23	12	7	5	10
chrI	42562	I	21077	YAL055W	PEX22	Verified	+	32	49	6	7	12	18	28	14	6	3	12	13
chrI	42590	I	21105	YAL055W	PEX22	Verified	+	29	60	6	15	10	24	31	27	6	8	13	17
chrI	42629	I	21144	YAL055W	PEX22	Verified	+	41	66	5	16	15	9	35	28	4	11	4	8
chrI	42635	I	21150	YAL055W	PEX22	Verified	+	49	55	8	5	19	9	36	15	1	10	3	2
chrI	42684	I	21199	YAL055W	PEX22	Verified	+	32	52	5	0	14	13	26	32	5	7	10	14
chrI	43004	I	21519	YAL054C	ACS1	Verified	-	24	19	2	1	7	10	77	38	9	11	8	3
chrI	43137	I	21652	YAL054C	ACS1	Verified	-	2	20	0	0	14	9	0	11	1	0	6	8
chrI	43478	I	21993	YAL054C	ACS1	Verified	-	2	11	1	0	7	5	7	6	0	4	0	5
chrI	43565	I	22080	YAL054C	ACS1	Verified	-	0	4	0	0	0	0	0	4	0	0	2	1
chrI	43691	I	22206	YAL054C	ACS1	Verified	-	0	0	0	0	0	0	0	0	0	0	0	0
chrI	43784	I	22299	YAL054C	ACS1	Verified	-	0	0	0	0	1	0	0	0	0	0	0	0
chrI	44384	I	22899	YAL054C	ACS1	Verified	-	0	1	0	0	0	0	3	0	0	0	0	0
chrI	44588	I	23103	YAL054C	ACS1	Verified	-	4	0	0	2	0	0	2	0	0	0	1	0
chrI	44675	I	23190	YAL054C	ACS1	Verified	-	0	0	0	0	0	0	0	0	0	0	0	0
chrI	44891	I	23406	YAL054C	ACS1	Verified	-	0	0	0	0	0	0	1	0	0	0	0	0
chrI	46030	I	24548	YAL053W	FLC2	Verified	+	261	51	46	99	38	31	445	86	57	96	43	36
chrI	46375	I	24893	YAL053W	FLC2	Verified	+	95	62	39	53	30	21	249	93	25	50	21	18
chrI	46723	I	25241	YAL053W	FLC2	Verified	+	114	80	28	39	27	22	249	76	26	37	13	29
chrI	46837	I	25355	YAL053W	FLC2	Verified	+	65	69	25	39	25	39	166	102	30	43	24	22
chrI	46846	I	25364	YAL053W	FLC2	Verified	+	94	95	19	28	13	36	188	99	28	39	32	36
chrI	46894	I	25412	YAL053W	FLC2	Verified	+	44	48	9	20	32	15	102	49	10	14	14	16
chrI	46912	I	25430	YAL053W	FLC2	Verified	+	42	58	16	24	13	17	101	56	13	14	22	12
chrI	46966	I	25484	YAL053W	FLC2	Verified	+	78	66	29	28	28	33	167	86	43	43	25	16
chrI	47044	I	25562	YAL053W	FLC2	Verified	+	71	55	12	34	17	16	156	78	13	37	19	10
chrI	47206	I	25724	YAL053W	FLC2	Verified	+	44	53	2	16	14	10	82	70	6	16	15	19
chrI	47518	I	26036	YAL053W	FLC2	Verified	+	129	56	25	43	29	16	208	98	24	30	30	31
chrI	47660	I	26178	YAL053W	FLC2	Verified	+	23	44	7	19	20	32	76	85	1	12	17	19
chrI	47690	I	26208	YAL053W	FLC2	Verified	+	54	77	18	25	26	36	117	98	15	21	23	28
chrI	47896	I	26414	YAL053W	FLC2	Verified	+	62	74	13	18	28	38	143	81	17	24	17	25
chrI	48115	I	26633	YAL053W	FLC2	Verified	+	75	76	20	36	26	21	190	86	42	39	28	27
chrI	48751	I	27269	YAL051W	OAF1	Verified	+	47	18	16	9	4	2	50	22	8	11	4	12
chrI	48815	I	27333	YAL051W	OAF1	Verified	+	31	15	10	9	4	3	75	16	11	14	8	6
chrI	48890	I	27408	YAL051W	OAF1	Verified	+	75	21	25	16	4	2	101	24	14	20	8	7
chrI	49103	I	27621	YAL051W	OAF1	Verified	+	51	15	8	19	3	12	58	16	13	8	5	1
chrI	49114	I	27632	YAL051W	OAF1	Verified	+	54	18	6	16	3	7	70	19	9	13	7	4
chrI	49247	I	27765	YAL051W	OAF1	Verified	+	26	20	1	13	8	2	51	19	4	10	7	5
chrI	49403	I	27921	YAL051W	OAF1	Verified	+	3	9	2	0	1	5	12	13	2	3	3	4
chrI	49589	I	28107	YAL051W	OAF1	Verified	+	40	14	7	11	9	16	33	38	9	13	5	14
chrI	49871	I	28389	YAL051W	OAF1	Verified	+	17	16	9	5	3	5	22	21	4	6	7	10
chrI	50024	I	28542	YAL051W	OAF1	Verified	+	10	6	1	1	7	11	12	34	1	1	3	6
chrI	50204	I	28722	YAL051W	OAF1	Verified	+	7	17	3	1	2	1	19	17	0	3	2	2
chrI	50343	I	28861	YAL051W	OAF1	Verified	+	9	25	8	0	8	6	18	21	3	0	5	4
chrI	50354	I	28872	YAL051W	OAF1	Verified	+	17	22	8	4	10	5	25	22	3	2	4	5
chrI	50384	I	28902	YAL051W	OAF1	Verified	+	16	22	2	3	7	4	22	36	1	1	4	2
chrI	50432	I	28950	YAL051W	OAF1	Verified	+	7	15	0	0	2	2	12	20	1	1	10	8
chrI	50456	I	28974	YAL051W	OAF1	Verified	+	8	17	5	3	4	8	9	11	4	4	6	4
chrI	50498	I	29016	YAL051W	OAF1	Verified	+	5	12	1	2	3	4	17	41	2	0	5	11
chrI	50660	I	29178	YAL051W	OAF1	Verified	+	6	15	3	3	10	12	7	22	0	0	5	0
chrI	50663	I	29181	YAL051W	OAF1	Verified	+	10	20	4	3	4	10	17	21	2	0	6	2
chrI	50840	I	29358	YAL051W	OAF1	Verified	+	7	29	4	3	10	10	18	31	1	9	10	16
chrI	51095	I	29613	YAL051W	OAF1	Verified	+	4	14	1	1	7	7	2	21	0	0	1	7
chrI	51287	I	29805	YAL051W	OAF1	Verified	+	10	10	4	4	4	4	11	26	3	0	2	4
chrI	51371	I	29889	YAL051W	OAF1	Verified	+	13	24	2	7	14	5	33	29	2	7	16	10
chrI	51434	I	29952	YAL051W	OAF1	Verified	+	11	24	4	5	11	8	15	36	2	3	6	10
chrI	51951	I	30469	YAL049C	AIM2	Verified	-	94	162	28	43	32	45	151	298	16	27	58	90
chrI	52124	I	30642	YAL049C	AIM2	Verified	-	224	222	55	89	71	99	664	475	101	130	144	180
chrI	52164	I	30682	YAL049C	AIM2	Verified	-	86	114	13	39	34	46	260	322	35	55	76	79
chrI	52310	I	30828	YAL049C	AIM2	Verified	-	165	266	18	49	102	82	866	443	82	136	140	171
chrI	52846	I	31364	YAL048C	GEM1	Verified	-	2	39	0	4	11	2	11	31	3	4	9	13
chrI	52849	I	31367	YAL048C	GEM1	Verified	-	4	28	1	5	11	3	8	29	1	2	7	7
chrI	52939	I	31457	YAL048C	GEM1	Verified	-	15	27	6	9	14	5	25	21	5	2	1	8
chrI	52951	I	31469	YAL048C	GEM1	Verified	-	8	30	6	6	8	6	21	26	7	3	6	13
chrI	52984	I	31502	YAL048C	GEM1	Verified	-	6	31	2	7	7	11	14	37	2	1	9	13
chrI	52996	I	31514	YAL048C	GEM1	Verified	-	10	33	0	3	4	7	9	28	1	3	8	8
chrI	53146	I	31664	YAL048C	GEM1	Verified	-	14	39	4	4	3	10	14	37	0	2	11	3
chrI	53167	I	31685	YAL048C	GEM1	Verified	-	10	32	3	3	11	6	16	36	4	4	16	9
chrI	53266	I	31784	YAL048C	GEM1	Verified	-	10	30	2	5	5	9	21	30	4	5	6	8
chrI	53542	I	32060	YAL048C	GEM1	Verified	-	12	34	2	3	5	1	24	29	7	3	6	10
chrI	53836	I	32354	YAL048C	GEM1	Verified	-	12	33	5	8	4	11	19	35	2	4	10	6
chrI	53851	I	32369	YAL048C	GEM1	Verified	-	12	28	2	4	9	14	12	42	4	4	8	12
chrI	53935	I	32453	YAL048C	GEM1	Verified	-	8	17	3	1	5	4	22	14	6	5	5	5
chrI	54175	I	32693	YAL048C	GEM1	Verified	-	6	12	0	4	2	2	8	14	1	4	2	3
chrI	54198	I	32716	YAL048C	GEM1	Verified	-	13	15	3	8	5	3	25	17	2	13	3	1
chrI	54244	I	32762	YAL048C	GEM1	Verified	-	4	20	2	2	3	2	11	26	0	3	5	5
chrI	54319	I	32837	YAL048C	GEM1	Verified	-	15	27	5	7	6	1	26	26	1	7	8	8
chrI	54478	I	32996	YAL048C	GEM1	Verified	-	15	20	3	10	3	12	25	30	1	9	5	5
chrI	54481	I	32999	YAL048C	GEM1	Verified	-	21	35	5	14	8	14	48	26	5	7	3	5
chrI	54508	I	33026	YAL048C	GEM1	Verified	-	14	42	1	14	10	5	40	34	8	11	10	12
chrI	54661	I	33179	YAL047W-A	YAL047W-A	Dubious	+	3	3	0	1	1	6	0	1	0	0	0	1
chrI	54661	I	33179	YAL048C	GEM1	Verified	-	24	33	8	11	7	5	55	24	12	7	7	8
chrI	54679	I	33197	YAL047W-A	YAL047W-A	Dubious	+	0	6	0	0	0	1	0	0	0	0	1	1
chrI	54679	I	33197	YAL048C	GEM1	Verified	-	35	44	9	3	7	16	57	41	4	8	3	12
chrI	54742	I	33260	YAL047W-A	YAL047W-A	Dubious	+	0	0	0	0	2	2	0	1	0	0	1	0
chrI	54742	I	33260	YAL048C	GEM1	Verified	-	69	6	9	18	3	2	78	18	6	15	3	6
chrI	54784	I	33302	YAL047W-A	YAL047W-A	Dubious	+	0	5	1	0	1	1	0	2	0	0	3	0
chrI	54784	I	33302	YAL048C	GEM1	Verified	-	57	13	20	16	7	5	75	11	4	8	6	5
chrI	54806	I	33324	YAL047W-A	YAL047W-A	Dubious	+	0	3	0	0	2	0	0	4	0	0	1	0
chrI	55145	I	33663	YAL047C	SPC72	Verified	-	23	23	8	4	5	13	44	25	4	4	6	5
chrI	55171	I	33689	YAL047C	SPC72	Verified	-	12	21	7	6	3	2	12	14	7	4	6	4
chrI	55213	I	33731	YAL047C	SPC72	Verified	-	8	17	4	3	5	4	25	20	2	2	3	4
chrI	55256	I	33774	YAL047C	SPC72	Verified	-	6	20	1	1	3	11	9	14	1	0	4	6
chrI	55327	I	33845	YAL047C	SPC72	Verified	-	9	25	0	6	11	2	26	21	4	1	9	6
chrI	55508	I	34026	YAL047C	SPC72	Verified	-	11	18	1	9	2	4	28	14	2	4	4	6
chrI	55688	I	34206	YAL047C	SPC72	Verified	-	2	10	4	2	4	7	20	15	0	4	7	4
chrI	55793	I	34311	YAL047C	SPC72	Verified	-	18	28	4	2	10	7	25	25	1	1	8	4
chrI	56107	I	34625	YAL047C	SPC72	Verified	-	7	25	2	7	1	10	36	10	4	6	2	3
chrI	56129	I	34647	YAL047C	SPC72	Verified	-	15	12	6	7	2	1	36	9	2	4	2	3
chrI	56144	I	34662	YAL047C	SPC72	Verified	-	8	18	0	2	6	0	31	15	2	2	1	10
chrI	56195	I	34713	YAL047C	SPC72	Verified	-	5	7	3	5	4	5	31	15	2	4	2	1
chrI	56351	I	34869	YAL047C	SPC72	Verified	-	5	26	1	3	4	3	19	33	1	2	10	4
chrI	56786	I	35304	YAL047C	SPC72	Verified	-	25	18	2	2	6	4	56	37	3	11	4	11
chrI	57041	I	35560	YAL046C	AIM1	Verified	-	109	90	35	27	33	28	198	177	40	15	28	61
chrI	57155	I	35674	YAL046C	AIM1	Verified	-	218	99	47	59	51	57	359	180	48	58	65	73
chrI	57320	I	35839	YAL046C	AIM1	Verified	-	436	88	109	101	48	32	786	195	86	106	71	62
chrI	57669	I	36188	YAL044W-A	YAL044W-A	Uncharacterized	+	105	94	12	43	22	24	259	75	30	44	22	26
chrI	57669	I	36188	YAL045C	YAL045C	Dubious	-	0	1	0	0	0	0	0	1	0	0	0	0
chrI	58073	I	36592	YAL044C	GCV3	Verified	-	1543	1648	460	507	389	515	2292	989	427	449	370	509
chrI	58794	I	37312	YAL043C	PTA1	Verified	-	55	38	7	6	10	11	123	66	6	19	25	17
chrI	58827	I	37345	YAL043C	PTA1	Verified	-	27	43	9	15	12	8	63	53	13	7	8	9
chrI	59073	I	37591	YAL043C	PTA1	Verified	-	34	41	13	11	18	4	77	65	17	10	15	17
chrI	59229	I	37747	YAL043C	PTA1	Verified	-	32	31	10	12	3	18	80	37	10	10	8	14
chrI	59265	I	37783	YAL043C	PTA1	Verified	-	49	43	20	28	14	8	129	47	19	28	17	14
chrI	59349	I	37867	YAL043C	PTA1	Verified	-	46	41	18	17	5	16	89	47	12	18	10	10
chrI	59394	I	37912	YAL043C	PTA1	Verified	-	38	23	19	21	12	23	135	28	32	22	21	28
chrI	59475	I	37993	YAL043C	PTA1	Verified	-	44	37	22	16	5	4	110	28	18	19	13	8
chrI	59496	I	38014	YAL043C	PTA1	Verified	-	46	33	10	12	9	7	85	26	7	13	16	3
chrI	59976	I	38494	YAL043C	PTA1	Verified	-	53	34	20	19	16	5	147	48	12	15	18	7
chrI	59985	I	38503	YAL043C	PTA1	Verified	-	41	28	18	19	15	7	106	51	14	12	9	5
chrI	60165	I	38683	YAL043C	PTA1	Verified	-	14	27	16	13	12	5	51	33	8	9	15	8
chrI	60198	I	38716	YAL043C	PTA1	Verified	-	32	32	2	8	12	16	53	48	6	3	20	9
chrI	60246	I	38764	YAL043C	PTA1	Verified	-	52	45	6	12	5	8	141	32	24	24	8	14
chrI	60384	I	38902	YAL043C	PTA1	Verified	-	58	44	22	28	12	18	108	47	15	31	6	11
chrI	60417	I	38935	YAL043C	PTA1	Verified	-	30	23	5	9	12	8	69	45	8	16	10	7
chrI	60774	I	39292	YAL043C	PTA1	Verified	-	60	29	23	21	7	15	143	37	16	18	6	13
chrI	60912	I	39430	YAL043C	PTA1	Verified	-	64	21	11	28	15	4	164	37	18	26	8	8
chrI	62361	I	40879	YAL042W	ERV46	Verified	+	166	561	32	70	106	110	235	344	46	42	92	116
chrI	62869	I	41387	YAL041W	CDC24	Verified	+	31	46	5	14	8	9	135	26	4	3	9	9
chrI	63520	I	42038	YAL041W	CDC24	Verified	+	31	68	7	8	15	13	55	57	11	14	10	6
chrI	64483	I	43001	YAL041W	CDC24	Verified	+	43	53	14	18	23	23	100	78	10	11	11	25
chrI	65365	I	43883	YAL041W	CDC24	Verified	+	15	62	11	9	15	30	48	64	8	14	13	15
chrI	65871	I	44390	YAL040C	CLN3	Verified	-	12	23	5	2	10	8	19	28	10	7	3	4
chrI	65892	I	44411	YAL040C	CLN3	Verified	-	7	20	8	4	12	21	38	25	0	12	10	13
chrI	65910	I	44429	YAL040C	CLN3	Verified	-	15	15	7	6	15	25	28	33	5	6	10	7
chrI	65991	I	44510	YAL040C	CLN3	Verified	-	17	33	7	10	13	8	24	36	9	17	15	6
chrI	66003	I	44522	YAL040C	CLN3	Verified	-	7	19	9	13	11	7	33	24	10	13	23	12
chrI	66033	I	44552	YAL040C	CLN3	Verified	-	8	17	5	9	19	2	14	33	2	4	10	11
chrI	66948	I	45467	YAL040C	CLN3	Verified	-	7	25	3	4	7	11	20	31	3	10	17	10
chrI	67269	I	45788	YAL040C	CLN3	Verified	-	29	23	9	13	10	9	96	32	5	17	6	11
chrI	67275	I	45794	YAL040C	CLN3	Verified	-	24	28	11	12	15	8	111	22	3	15	3	2
chrI	67421	I	45940	YAL040C	CLN3	Verified	-	92	21	29	18	13	10	185	21	23	22	21	11
chrI	67476	I	45995	YAL040C	CLN3	Verified	-	140	33	56	67	19	15	350	35	30	35	17	11
chrI	68785	I	47303	YAL039C	CYC3	Verified	-	47	85	31	34	45	50	211	131	24	37	41	50
chrI	74327	I	52832	YAL037W	YAL037W	Uncharacterized	+	3	64	0	0	6	6	2	20	0	0	3	14
chrI	74572	I	53077	YAL037W	YAL037W	Uncharacterized	+	2	86	0	0	4	13	1	20	0	2	5	15
chrI	76030	I	54538	YAL036C	RBG1	Verified	-	222	202	43	111	48	58	549	271	67	64	41	70
chrI	76456	I	54964	YAL035W	FUN12	Verified	+	777	208	293	287	84	56	2060	149	240	251	86	78
chrI	77115	I	55623	YAL035W	FUN12	Verified	+	369	130	117	160	48	68	996	152	124	158	53	30
chrI	81262	I	59767	YAL034C	FUN19	Verified	-	6	13	1	3	3	7	19	6	4	8	4	6
chrI	81442	I	59947	YAL034C	FUN19	Verified	-	13	22	5	8	6	7	44	13	8	8	6	7
chrI	83613	I	62118	YAL032C	PRP45	Verified	-	31	34	12	16	10	19	83	47	11	10	10	13
chrI	84112	I	62617	YAL032C	PRP45	Verified	-	67	39	17	26	8	9	130	49	22	39	20	26
chrI	84858	I	63364	YAL031C	GIP4	Verified	-	33	26	19	16	14	11	84	31	22	21	11	9
chrI	84858	I	63364	YAL031W-A	YAL031W-A	Dubious	+	0	0	0	0	0	0	0	0	0	0	0	0
chrI	85480	I	63986	YAL031C	GIP4	Verified	-	36	31	8	11	1	14	66	19	16	14	9	3
chrI	88173	I	66679	YAL029C	MYO4	Verified	-	13	73	2	4	18	27	32	76	3	3	31	21
chrI	88212	I	66718	YAL029C	MYO4	Verified	-	19	82	6	6	17	23	21	71	4	7	26	20
chrI	88393	I	66899	YAL029C	MYO4	Verified	-	9	68	5	4	23	19	12	85	5	10	21	28
chrI	88645	I	67151	YAL029C	MYO4	Verified	-	17	74	5	2	18	18	16	33	3	3	6	12
chrI	88782	I	67288	YAL029C	MYO4	Verified	-	15	70	6	3	29	21	24	87	4	5	28	32
chrI	88812	I	67318	YAL029C	MYO4	Verified	-	14	47	10	4	14	19	45	68	4	10	17	22
chrI	89060	I	67566	YAL029C	MYO4	Verified	-	19	75	5	5	11	36	25	51	6	5	19	19
chrI	89266	I	67772	YAL029C	MYO4	Verified	-	8	55	1	1	12	17	15	30	3	2	21	18
chrI	89268	I	67774	YAL029C	MYO4	Verified	-	9	60	1	1	17	15	13	40	5	3	10	18
chrI	89334	I	67840	YAL029C	MYO4	Verified	-	19	39	6	9	11	17	29	55	5	3	15	17
chrI	89430	I	67936	YAL029C	MYO4	Verified	-	31	58	1	5	12	21	32	57	9	1	10	21
chrI	89433	I	67939	YAL029C	MYO4	Verified	-	26	64	3	14	26	24	29	63	7	3	17	15
chrI	89472	I	67978	YAL029C	MYO4	Verified	-	18	28	29	20	12	14	43	58	10	17	12	17
chrI	89484	I	67990	YAL029C	MYO4	Verified	-	18	29	16	13	12	13	40	64	14	9	4	19
chrI	89494	I	68000	YAL029C	MYO4	Verified	-	18	38	6	12	12	7	42	52	9	17	4	24
chrI	89561	I	68067	YAL029C	MYO4	Verified	-	31	41	3	8	8	13	31	80	6	6	11	28
chrI	89705	I	68211	YAL029C	MYO4	Verified	-	16	39	7	9	11	11	31	52	11	6	8	13
chrI	89805	I	68311	YAL029C	MYO4	Verified	-	15	34	3	6	6	14	20	59	2	1	12	16
chrI	89880	I	68386	YAL029C	MYO4	Verified	-	17	41	5	9	12	11	26	44	6	5	20	29
chrI	89979	I	68485	YAL029C	MYO4	Verified	-	10	26	3	1	14	10	19	45	4	1	21	16
chrI	90064	I	68570	YAL029C	MYO4	Verified	-	12	45	1	1	18	12	14	55	2	3	13	13
chrI	90330	I	68836	YAL029C	MYO4	Verified	-	7	34	3	2	9	12	10	27	6	2	10	10
chrI	91472	I	69978	YAL029C	MYO4	Verified	-	11	15	8	8	9	9	35	35	2	2	6	13
chrI	93789	I	72294	YAL028W	FRT2	Verified	+	4	3	0	1	1	1	1	3	0	0	2	3
chrI	94351	I	72856	YAL028W	FRT2	Verified	+	5	10	0	2	4	2	8	15	0	0	1	1
chrI	94472	I	72977	YAL028W	FRT2	Verified	+	8	13	0	1	3	3	5	5	1	2	3	8
chrI	99471	I	77976	YAL026C	DRS2	Verified	-	73	32	25	26	11	5	137	39	14	25	15	8
chrI	107538	I	86045	YAL023C	PMT2	Verified	-	130	67	15	31	18	20	139	90	11	19	19	15
chrI	109735	I	88241	YAL022C	FUN26	Verified	-	29	165	10	13	20	33	59	108	7	9	26	49
chrI	112136	I	90642	YAL021C	CCR4	Verified	-	82	46	31	20	24	13	116	40	10	24	15	19
chrI	112237	I	90743	YAL021C	CCR4	Verified	-	114	45	35	43	13	17	269	34	36	38	16	20
chrI	112549	I	91055	YAL021C	CCR4	Verified	-	47	26	16	20	9	21	369	42	35	47	7	7
chrI	113132	I	91647	YAL021C	CCR4	Verified	-	124	27	30	31	20	7	212	34	20	45	14	4
chrI	113207	I	91722	YAL021C	CCR4	Verified	-	161	43	49	57	11	12	371	28	35	68	11	20
chrI	113326	I	91841	YAL021C	CCR4	Verified	-	180	38	32	44	11	8	526	38	35	53	17	10
chrI	114628	I	93143	YAL019W-A	YAL019W-A	Dubious	+	0	0	0	0	0	0	0	1	0	0	0	0
chrI	114652	I	93167	YAL019W-A	YAL019W-A	Dubious	+	0	0	0	0	0	0	0	0	0	0	0	0
chrI	116327	I	94842	YAL019W	FUN30	Verified	+	13	36	14	7	8	20	71	31	8	9	3	5
chrI	119344	I	97859	YAL018C	YAL018C	Uncharacterized	-	0	0	0	0	0	0	0	0	0	0	0	0
chrI	119350	I	97865	YAL018C	YAL018C	Uncharacterized	-	0	0	0	0	0	0	0	0	0	0	0	0
chrI	119404	I	97919	YAL018C	YAL018C	Uncharacterized	-	0	0	0	0	0	0	0	0	0	0	0	0
chrI	119460	I	97975	YAL018C	YAL018C	Uncharacterized	-	0	0	0	0	0	0	1	0	0	0	1	0
chrI	120347	I	98862	YAL017W	PSK1	Verified	+	65	20	26	28	6	2	147	19	32	28	6	10
chrI	120378	I	98893	YAL017W	PSK1	Verified	+	57	26	14	26	14	14	105	18	7	14	5	4
chrI	127853	I	106374	YAL015C	NTG1	Verified	-	20	28	3	12	17	19	41	51	5	5	12	16
chrI	128302	I	106822	YAL014C	SYN8	Verified	-	55	83	11	28	20	18	111	89	10	24	29	31
chrI	128704	I	107226	YAL014C	SYN8	Verified	-	51	68	12	9	14	21	50	64	9	13	13	18
chrI	129476	I	107998	YAL013W	DEP1	Verified	+	83	33	9	22	4	8	183	43	19	22	11	15
chrI	129517	I	108039	YAL013W	DEP1	Verified	+	25	52	9	19	13	11	181	55	23	24	12	18
chrI	130292	I	108814	YAL013W	DEP1	Verified	+	34	36	10	7	9	3	58	34	8	10	7	8
chrI	130362	I	108884	YAL013W	DEP1	Verified	+	14	38	11	2	6	10	44	35	6	5	10	6
chrI	130975	I	109498	YAL012W	CYS3	Verified	+	4086	253	908	1147	224	63	5977	216	899	1149	222	62
chrI	131539	I	110062	YAL012W	CYS3	Verified	+	1878	185	263	412	93	80	3421	282	247	541	98	83
chrI	131635	I	110158	YAL012W	CYS3	Verified	+	3645	269	575	1015	173	70	4411	230	565	782	180	83
chrI	131980	I	110503	YAL012W	CYS3	Verified	+	1092	279	265	238	88	96	1759	310	310	272	122	95
chrI	132423	I	110946	YAL011W	SWC3	Verified	+	18	16	3	1	3	2	15	9	1	2	1	1
chrI	132468	I	110991	YAL011W	SWC3	Verified	+	15	10	9	9	3	6	48	12	9	11	5	6
chrI	132618	I	111141	YAL011W	SWC3	Verified	+	33	14	9	11	5	0	60	15	8	7	1	5
chrI	132723	I	111246	YAL011W	SWC3	Verified	+	30	16	12	4	10	6	47	12	4	4	4	3
chrI	132831	I	111354	YAL011W	SWC3	Verified	+	12	7	11	5	0	6	26	14	5	3	1	1
chrI	133080	I	111603	YAL011W	SWC3	Verified	+	2	24	1	0	16	9	9	21	3	1	4	5
chrI	133134	I	111657	YAL011W	SWC3	Verified	+	3	15	2	1	3	6	5	13	1	1	2	1
chrI	133174	I	111697	YAL011W	SWC3	Verified	+	9	12	2	1	7	6	18	16	0	2	7	3
chrI	133346	I	111869	YAL011W	SWC3	Verified	+	5	17	4	4	2	2	18	24	2	0	7	11
chrI	133347	I	111870	YAL011W	SWC3	Verified	+	5	14	2	2	4	8	20	18	4	6	3	7
chrI	133374	I	111897	YAL011W	SWC3	Verified	+	3	19	2	2	3	3	8	19	3	1	1	4
chrI	133425	I	111948	YAL011W	SWC3	Verified	+	2	26	2	0	5	2	10	14	0	3	3	5
chrI	133429	I	111952	YAL011W	SWC3	Verified	+	2	16	4	2	1	2	13	10	0	3	6	3
chrI	133615	I	112138	YAL011W	SWC3	Verified	+	6	20	0	2	3	11	24	20	3	0	3	7
chrI	133640	I	112163	YAL011W	SWC3	Verified	+	2	18	0	1	3	5	3	17	1	0	2	3
chrI	133749	I	112272	YAL011W	SWC3	Verified	+	11	26	6	4	3	5	33	20	9	7	6	6
chrI	133857	I	112380	YAL011W	SWC3	Verified	+	9	16	1	2	4	4	8	13	1	2	2	8
chrI	134219	I	112742	YAL010C	MDM10	Verified	-	7	39	7	7	17	9	28	54	8	3	17	21
chrI	134475	I	112998	YAL010C	MDM10	Verified	-	10	36	0	0	8	7	5	36	5	0	5	16
chrI	134587	I	113110	YAL010C	MDM10	Verified	-	8	46	5	7	7	19	25	48	3	1	14	8
chrI	134604	I	113127	YAL010C	MDM10	Verified	-	8	48	3	9	8	14	20	62	0	4	8	13
chrI	134639	I	113162	YAL010C	MDM10	Verified	-	2	40	1	3	9	11	13	44	2	0	13	8
chrI	134661	I	113184	YAL010C	MDM10	Verified	-	10	60	1	1	4	15	8	38	2	0	10	18
chrI	135181	I	113704	YAL010C	MDM10	Verified	-	6	62	2	5	15	12	21	55	5	3	13	12
chrI	135222	I	113745	YAL010C	MDM10	Verified	-	16	39	6	9	4	10	44	31	1	13	15	21
chrI	135325	I	113848	YAL010C	MDM10	Verified	-	18	36	3	3	8	10	26	38	4	6	12	11
chrI	135952	I	114475	YAL009W	SPO7	Verified	+	32	153	2	2	25	26	42	61	5	9	19	23
chrI	136041	I	114564	YAL009W	SPO7	Verified	+	25	114	7	4	12	20	57	91	5	7	25	26
chrI	136153	I	114676	YAL009W	SPO7	Verified	+	33	122	6	11	18	20	48	71	1	14	36	24
chrI	136160	I	114683	YAL009W	SPO7	Verified	+	31	132	6	9	26	24	41	84	4	17	17	27
chrI	136195	I	114718	YAL009W	SPO7	Verified	+	13	129	4	3	36	30	19	82	8	4	28	39
chrI	136961	I	115484	YAL008W	FUN14	Verified	+	482	89	58	93	43	28	559	72	41	115	33	29
chrI	137148	I	115671	YAL008W	FUN14	Verified	+	202	114	23	40	21	12	217	49	49	67	19	35
chrI	137167	I	115690	YAL008W	FUN14	Verified	+	137	98	24	32	17	29	222	44	43	58	34	33
chrI	137237	I	115760	YAL008W	FUN14	Verified	+	168	105	35	49	33	32	184	72	38	44	36	46
chrI	137336	I	115859	YAL008W	FUN14	Verified	+	238	111	59	57	34	30	340	73	85	101	29	31
chrI	138257	I	116780	YAL007C	ERP2	Verified	-	621	382	63	111	93	90	874	323	73	124	95	91
chrI	139692	I	118212	YAL005C	SSA1	Verified	-	7129	476	1790	2299	379	161	5498	246	1021	1516	207	74
chrI	141180	I	119700	YAL005C	SSA1	Verified	-	3533	269	774	1137	210	100	1529	114	248	382	97	39
chrI	141180	I	119700	YAL004W	YAL004W	Dubious	+	0	0	0	0	0	0	0	0	0	0	0	0
chrI	141184	I	119704	YAL005C	SSA1	Verified	-	4050	284	852	1093	180	99	2372	102	411	713	113	45
chrI	141184	I	119704	YAL004W	YAL004W	Dubious	+	0	0	0	0	0	0	0	0	0	0	0	0
chrI	141342	I	119862	YAL005C	SSA1	Verified	-	5313	299	987	1585	294	106	1544	87	121	326	84	21
chrI	141342	I	119862	YAL004W	YAL004W	Dubious	+	0	0	0	0	0	0	0	0	0	0	0	0
chrI	143085	I	121607	YAL003W	EFB1	Verified	+	5815	1109	1190	1978	580	398	14023	2611	1393	2264	668	524
chrI	143806	I	122328	YAL002W	VPS8	Verified	+	17	21	3	7	6	9	31	21	1	5	4	4
chrI	144684	I	123206	YAL002W	VPS8	Verified	+	2	18	3	0	5	7	7	23	2	1	5	3
chrI	144826	I	123348	YAL002W	VPS8	Verified	+	4	14	1	1	13	6	7	12	2	3	9	10
chrI	145634	I	124156	YAL002W	VPS8	Verified	+	3	23	1	2	6	3	18	18	1	4	6	2
chrI	145720	I	124242	YAL002W	VPS8	Verified	+	6	22	3	4	4	4	20	12	1	6	8	9
chrI	146738	I	125260	YAL002W	VPS8	Verified	+	10	28	2	4	8	11	8	19	0	6	7	9
chrI	146820	I	125342	YAL002W	VPS8	Verified	+	6	12	1	0	10	7	10	17	1	0	7	6
chrI	147726	I	126248	YAL001C	TFC3	Verified	-	30	136	6	8	19	32	36	29	5	8	6	26
chrI	147785	I	126307	YAL001C	TFC3	Verified	-	21	97	2	3	26	19	28	94	4	9	29	21
chrI	149307	I	127829	YAL001C	TFC3	Verified	-	29	99	4	12	17	17	49	63	9	12	9	24
chrI	149467	I	127989	YAL001C	TFC3	Verified	-	27	66	4	7	13	17	34	53	2	12	8	16
chrI	149562	I	128084	YAL001C	TFC3	Verified	-	45	89	5	18	10	12	77	78	13	19	15	27
chrI	149773	I	128295	YAL001C	TFC3	Verified	-	51	84	11	12	22	24	69	65	11	19	17	25
chrI	150303	I	128825	YAL001C	TFC3	Verified	-	19	83	8	10	8	23	41	42	6	5	5	9
chrI	150921	I	129443	YAL001C	TFC3	Verified	-	60	84	11	17	11	22	101	60	11	18	13	23
chrI	152274	I	130802	YAR002W	NUP60	Verified	+	262	101	37	39	21	39	397	73	25	17	21	22
chrI	152291	I	130819	YAR002W	NUP60	Verified	+	122	92	19	23	23	35	271	97	18	25	14	17
chrI	152336	I	130864	YAR002W	NUP60	Verified	+	189	95	68	64	31	30	395	101	56	78	50	49
chrI	152709	I	131237	YAR002W	NUP60	Verified	+	89	111	44	44	25	19	240	84	30	39	29	27
chrI	152728	I	131256	YAR002W	NUP60	Verified	+	108	69	30	42	27	10	244	67	26	31	16	22
chrI	152932	I	131460	YAR002W	NUP60	Verified	+	103	108	22	38	26	34	249	72	26	36	32	26
chrI	152970	I	131498	YAR002W	NUP60	Verified	+	94	105	39	44	21	28	257	82	27	43	26	39
chrI	153156	I	131684	YAR002W	NUP60	Verified	+	143	101	29	63	33	23	325	121	36	48	37	32
chrI	153742	I	132270	YAR002W	NUP60	Verified	+	192	116	26	69	36	22	302	116	18	43	20	30
chrI	154332	I	132863	YAR002C-A	ERP1	Verified	-	465	386	128	114	121	139	685	416	96	127	105	131
chrI	155562	I	134093	YAR003W	SWD1	Verified	+	15	115	2	4	29	54	24	105	5	3	43	39
chrI	156174	I	134705	YAR003W	SWD1	Verified	+	21	122	4	3	25	40	32	99	5	11	28	32
chrI	156835	I	135367	YAR007C	RFA1	Verified	-	74	162	19	38	58	51	147	186	13	18	45	53
chrI	156949	I	135481	YAR007C	RFA1	Verified	-	138	100	32	38	35	31	297	104	47	54	23	18
chrI	157114	I	135646	YAR007C	RFA1	Verified	-	220	115	91	58	47	54	479	81	71	52	34	43
chrI	157134	I	135666	YAR007C	RFA1	Verified	-	287	151	84	76	48	49	576	87	98	96	39	54
chrI	157269	I	135801	YAR007C	RFA1	Verified	-	69	111	20	31	57	39	172	122	23	26	21	60
chrI	157339	I	135871	YAR007C	RFA1	Verified	-	78	109	22	25	31	45	198	87	22	18	19	21
chrI	157344	I	135876	YAR007C	RFA1	Verified	-	87	99	23	23	26	43	198	88	21	24	22	37
chrI	157428	I	135960	YAR007C	RFA1	Verified	-	159	131	59	48	48	52	443	128	74	74	48	46
chrI	157912	I	136444	YAR007C	RFA1	Verified	-	134	126	35	38	31	38	300	79	29	49	27	30
chrI	157927	I	136459	YAR007C	RFA1	Verified	-	191	131	34	65	49	38	413	94	63	86	36	33
chrI	158089	I	136621	YAR007C	RFA1	Verified	-	176	114	74	91	23	32	463	89	85	86	26	23
chrI	158200	I	136732	YAR007C	RFA1	Verified	-	161	89	50	68	41	30	318	114	35	59	39	19
chrI	158341	I	136873	YAR007C	RFA1	Verified	-	147	104	41	46	39	24	280	106	35	57	32	25
chrI	158503	I	137035	YAR007C	RFA1	Verified	-	256	100	59	109	19	26	511	86	51	137	30	39
chrI	158597	I	137129	YAR007C	RFA1	Verified	-	133	93	28	38	32	23	497	128	82	67	49	26
chrI	158971	I	137503	YAR008W	SEN34	Verified	+	61	60	8	15	17	24	73	66	9	16	20	23
chrI	159164	I	137696	YAR008W	SEN34	Verified	+	19	60	8	8	12	13	46	55	13	9	21	24
chrI	159467	I	137999	YAR008W	SEN34	Verified	+	26	99	3	4	23	44	33	86	1	11	29	39
chrI	167326	I	139928	YAR014C	BUD14	Verified	-	48	119	3	14	23	22	71	88	8	16	17	29
chrI	168686	I	141288	YAR014C	BUD14	Verified	-	64	128	7	21	14	36	106	69	12	23	27	45
chrI	168767	I	141369	YAR014C	BUD14	Verified	-	68	119	8	19	27	14	131	141	4	13	22	31
chrI	168772	I	141374	YAR014C	BUD14	Verified	-	58	104	6	18	31	20	141	124	9	9	26	24
chrI	168787	I	141389	YAR014C	BUD14	Verified	-	69	153	18	19	26	25	181	122	14	14	33	38
chrI	168836	I	141438	YAR014C	BUD14	Verified	-	116	128	17	24	20	22	175	85	14	17	12	26
chrI	169422	I	142024	YAR015W	ADE1	Verified	+	1000	485	186	205	137	118	2419	521	119	211	91	140
chrI	169476	I	142078	YAR015W	ADE1	Verified	+	1361	777	147	355	187	203	2730	1024	162	283	195	151
chrI	169638	I	142240	YAR015W	ADE1	Verified	+	590	708	151	157	157	197	1557	979	143	157	181	223
chrI	169689	I	142291	YAR015W	ADE1	Verified	+	743	928	247	224	199	274	1692	997	162	221	224	214
chrI	169830	I	142432	YAR015W	ADE1	Verified	+	669	667	148	217	152	158	2199	876	194	213	177	184
chrI	169887	I	142489	YAR015W	ADE1	Verified	+	694	706	144	136	128	152	1620	965	113	130	144	172
chrI	169992	I	142594	YAR015W	ADE1	Verified	+	517	594	116	142	140	130	935	813	83	107	119	108
chrI	170022	I	142624	YAR015W	ADE1	Verified	+	377	656	81	74	149	171	962	1046	77	78	175	169
chrI	170564	I	143166	YAR018C	KIN3	Verified	-	24	35	2	0	14	22	35	57	2	5	14	29
chrI	171389	I	143991	YAR018C	KIN3	Verified	-	71	38	4	21	11	7	97	32	7	29	12	4
chrI	171431	I	144033	YAR018C	KIN3	Verified	-	31	48	16	7	14	9	106	51	10	9	19	19
chrI	172431	I	145034	YAR019C	CDC15	Verified	-	1	19	0	0	2	5	10	10	2	0	2	5
chrI	172585	I	145188	YAR019C	CDC15	Verified	-	2	11	1	1	3	8	6	12	0	1	5	3
chrI	173222	I	145825	YAR019C	CDC15	Verified	-	6	8	1	2	0	3	7	14	2	0	2	4
chrI	173339	I	145942	YAR019C	CDC15	Verified	-	1	11	0	1	0	1	0	7	2	0	1	1
chrI	173845	I	146448	YAR019C	CDC15	Verified	-	10	13	0	4	4	1	21	7	2	1	2	2
chrI	174118	I	146721	YAR019C	CDC15	Verified	-	4	10	0	7	4	2	13	9	1	2	0	0
chrI	174371	I	146974	YAR019C	CDC15	Verified	-	3	6	1	1	6	1	3	5	1	0	4	2
chrI	174746	I	147349	YAR019C	CDC15	Verified	-	8	9	4	5	2	0	19	11	1	1	0	2
chrI	174919	I	147522	YAR019C	CDC15	Verified	-	14	13	1	4	3	2	26	3	1	5	0	2
chrI	174938	I	147541	YAR019C	CDC15	Verified	-	9	8	2	3	6	1	13	13	0	14	0	2
chrI	175281	I	147884	YAR019W-A	YAR019W-A	Dubious	+	0	0	0	0	0	0	3	0	1	0	0	1
chrI	175315	I	147918	YAR019W-A	YAR019W-A	Dubious	+	5	23	0	0	5	9	8	18	1	0	7	7
chrI	179397	I	151996	YAR023C	YAR023C	Uncharacterized	-	2	36	0	1	6	19	16	26	0	2	8	15
chrI	179578	I	152177	YAR023C	YAR023C	Uncharacterized	-	5	37	0	0	4	11	15	24	1	3	10	9
chrI	179772	I	152371	YAR023C	YAR023C	Uncharacterized	-	1	33	0	0	4	13	21	31	4	8	13	24
chrI	179796	I	152395	YAR023C	YAR023C	Uncharacterized	-	0	40	0	1	5	14	19	28	0	5	6	23
chrI	183881	I	156772	YAR027W	UIP3	Verified	+	171	191	26	43	44	81	77	31	6	22	16	24
chrI	184083	I	156974	YAR027W	UIP3	Verified	+	30	141	5	7	34	25	26	30	2	2	14	15
chrI	184235	I	157126	YAR027W	UIP3	Verified	+	90	240	23	29	24	78	41	34	8	9	7	32
chrI	184256	I	157147	YAR027W	UIP3	Verified	+	93	212	16	24	42	57	39	58	0	6	18	27
chrI	184418	I	157309	YAR027W	UIP3	Verified	+	74	223	14	23	65	49	28	49	7	7	10	24
chrI	184450	I	157341	YAR027W	UIP3	Verified	+	110	205	18	25	53	73	29	46	1	12	17	25
chrI	184921	I	157814	YAR028W	YAR028W	Uncharacterized	+	49	89	14	9	18	23	16	31	5	3	8	4
chrI	185126	I	158019	YAR028W	YAR028W	Uncharacterized	+	55	102	7	10	12	26	18	12	1	5	14	12
chrI	185159	I	158052	YAR028W	YAR028W	Uncharacterized	+	20	103	1	3	13	24	7	14	2	1	7	9
chrI	185194	I	158087	YAR028W	YAR028W	Uncharacterized	+	56	90	5	14	17	12	10	15	0	1	2	14
chrI	185226	I	158119	YAR028W	YAR028W	Uncharacterized	+	48	74	6	8	8	15	7	11	2	3	6	11
chrI	185303	I	158196	YAR028W	YAR028W	Uncharacterized	+	28	77	4	15	18	14	6	15	0	3	9	14
chrI	185314	I	158207	YAR028W	YAR028W	Uncharacterized	+	29	82	3	11	15	16	1	12	2	1	8	6
chrI	185438	I	158332	YAR028W	YAR028W	Uncharacterized	+	14	126	0	5	13	34	2	18	0	0	6	7
chrI	185469	I	158363	YAR028W	YAR028W	Uncharacterized	+	22	77	1	8	18	15	0	13	1	0	8	4
chrI	185480	I	158374	YAR028W	YAR028W	Uncharacterized	+	20	71	3	5	13	15	0	20	0	0	6	2
chrI	186440	I	159336	YAR029W	YAR029W	Uncharacterized	+	1	42	1	0	4	12	1	13	0	0	2	6
chrI	186504	I	159400	YAR029W	YAR029W	Uncharacterized	+	2	42	0	1	2	11	2	15	0	0	3	6
chrI	186505	I	159401	YAR029W	YAR029W	Uncharacterized	+	2	45	0	1	6	14	4	11	0	0	2	7
chrI	186596	I	159493	YAR030C	YAR030C	Dubious	-	0	0	0	0	0	0	0	0	0	0	0	0
chrI	186619	I	159516	YAR030C	YAR030C	Dubious	-	0	0	0	0	0	0	0	0	0	0	0	0
chrI	186714	I	159611	YAR030C	YAR030C	Dubious	-	0	3	0	0	2	0	0	0	0	0	0	0
chrI	186754	I	159651	YAR030C	YAR030C	Dubious	-	0	0	0	0	0	0	0	0	0	0	0	0
chrI	186807	I	159704	YAR030C	YAR030C	Dubious	-	1	2	0	0	0	0	0	2	0	0	0	0
chrI	186841	I	159738	YAR030C	YAR030C	Dubious	-	0	4	0	0	0	0	0	0	0	0	0	0
chrI	186841	I	159738	YAR031W	PRM9	Verified	+	0	1	0	0	0	0	0	0	0	0	0	0
chrI	186896	I	159794	YAR031W	PRM9	Verified	+	2	0	0	0	0	0	0	0	0	0	0	0
chrI	186907	I	159806	YAR031W	PRM9	Verified	+	0	1	0	0	0	0	0	0	0	0	0	0
chrI	186936	I	159835	YAR031W	PRM9	Verified	+	0	1	0	0	0	0	0	0	0	0	0	0
chrI	186974	I	159873	YAR031W	PRM9	Verified	+	1	4	0	0	0	2	0	0	0	0	0	0
chrI	186987	I	159886	YAR031W	PRM9	Verified	+	1	5	0	0	0	2	0	0	0	0	0	0
chrI	187280	I	160179	YAR031W	PRM9	Verified	+	8	16	1	4	2	2	2	1	0	0	1	3
chrI	188151	I	161023	YAR033W	MST28	Verified	+	31	78	1	4	13	14	42	23	2	1	3	3
chrI	188347	I	161219	YAR033W	MST28	Verified	+	24	75	3	3	7	14	23	17	2	10	5	0
chrI	188386	I	161258	YAR033W	MST28	Verified	+	42	66	5	12	7	19	22	9	4	2	8	3
chrI	188708	I	161580	YAR033W	MST28	Verified	+	21	59	9	5	10	5	11	10	1	1	2	4
chrI	188715	I	161587	YAR033W	MST28	Verified	+	13	39	2	4	11	6	7	17	5	0	2	6
chrI	188716	I	161588	YAR033W	MST28	Verified	+	15	37	4	6	9	6	11	7	0	0	1	4
chrI	191617	I	164618	YAR035W	YAT1	Verified	+	2	5	0	0	0	0	4	5	0	0	0	0
chrI	191704	I	164705	YAR035W	YAT1	Verified	+	2	4	1	0	0	1	8	3	0	2	2	1
chrI	192073	I	165074	YAR035W	YAT1	Verified	+	0	10	1	1	1	2	2	4	0	2	0	1
chrI	192139	I	165140	YAR035W	YAT1	Verified	+	4	4	3	0	0	1	7	17	2	0	0	0
chrI	192149	I	165150	YAR035W	YAT1	Verified	+	1	9	0	2	0	1	7	13	2	1	0	0
chrI	192196	I	165197	YAR035W	YAT1	Verified	+	8	2	1	2	1	0	10	5	2	0	0	0
chrI	192795	I	165797	YAR042W	SWH1	Verified	+	46	11	9	6	6	4	97	24	7	3	4	5
chrI	192954	I	165956	YAR042W	SWH1	Verified	+	38	18	5	3	4	2	61	18	7	4	0	6
chrI	193260	I	166262	YAR042W	SWH1	Verified	+	39	13	5	8	1	12	58	20	6	13	3	5
chrI	193452	I	166454	YAR042W	SWH1	Verified	+	21	13	6	6	7	11	41	23	3	6	5	5
chrI	193500	I	166502	YAR042W	SWH1	Verified	+	30	23	7	6	6	16	43	27	6	11	6	3
chrI	194101	I	167109	YAR042W	SWH1	Verified	+	37	19	6	24	4	11	60	31	10	6	5	14
chrI	194104	I	167112	YAR042W	SWH1	Verified	+	28	14	5	14	6	7	59	38	5	8	5	4
chrI	194166	I	167174	YAR042W	SWH1	Verified	+	72	19	13	21	7	7	94	26	9	19	11	4
chrI	194169	I	167177	YAR042W	SWH1	Verified	+	65	20	7	16	6	9	87	34	10	12	7	6
chrI	194290	I	167298	YAR042W	SWH1	Verified	+	38	27	6	5	1	3	61	31	10	11	11	4
chrI	194475	I	167483	YAR042W	SWH1	Verified	+	20	15	5	6	7	6	76	23	19	8	2	11
chrI	194499	I	167507	YAR042W	SWH1	Verified	+	27	15	2	7	4	0	50	19	13	4	10	2
chrI	194626	I	167634	YAR042W	SWH1	Verified	+	19	11	4	5	5	6	59	25	5	12	5	11
chrI	194700	I	167708	YAR042W	SWH1	Verified	+	24	21	5	5	7	8	32	30	5	4	5	9
chrI	194867	I	167875	YAR042W	SWH1	Verified	+	27	17	6	10	8	12	43	26	5	12	3	7
chrI	195459	I	168467	YAR042W	SWH1	Verified	+	47	31	8	8	3	9	25	26	8	5	8	9
chrI	195677	I	168685	YAR042W	SWH1	Verified	+	9	18	4	6	13	11	18	25	3	1	6	2
chrI	195872	I	168880	YAR042W	SWH1	Verified	+	10	18	5	5	4	15	25	47	8	11	11	6
chrI	195910	I	168918	YAR042W	SWH1	Verified	+	17	29	4	2	10	9	19	38	4	3	13	11
chrII	10135	II	6049	YBL107C	MIC23	Verified	-	21	79	9	17	20	34	90	108	11	8	16	21
chrII	12133	II	8047	YBL106C	SRO77	Verified	-	5	16	0	2	0	0	13	9	0	0	3	8
chrII	12194	II	8108	YBL106C	SRO77	Verified	-	4	16	0	0	3	3	7	21	1	1	2	0
chrII	13061	II	8975	YBL106C	SRO77	Verified	-	1	12	0	0	2	5	6	10	0	0	2	5
chrII	14298	II	10212	YBL105C	PKC1	Verified	-	21	33	2	3	12	10	30	33	2	5	8	14
chrII	15222	II	11136	YBL105C	PKC1	Verified	-	63	40	12	34	13	14	114	37	16	32	23	20
chrII	18636	II	14550	YBL104C	SEA4	Verified	-	9	27	12	5	14	8	49	39	8	4	6	10
chrII	19967	II	15881	YBL104C	SEA4	Verified	-	12	28	8	1	8	6	17	46	2	4	7	5
chrII	22385	II	18299	YBL103C	RTG3	Verified	-	65	75	7	19	24	19	105	52	17	11	21	21
chrII	23441	II	19355	YBL103C	RTG3	Verified	-	45	63	11	16	22	14	101	63	6	18	6	10
chrII	24209	II	20123	YBL102W	SFT2	Verified	+	390	324	50	96	89	105	462	262	42	83	73	85
chrII	24341	II	20255	YBL102W	SFT2	Verified	+	239	326	62	111	90	129	467	256	79	111	81	91
chrII	26500	II	22414	YBL101C	ECM21	Verified	-	44	17	12	26	10	6	112	27	8	17	9	7
chrII	37424	II	26987	YBL099W	ATP1	Verified	+	1340	148	917	1035	246	92	5510	424	889	1048	262	146
chrII	37454	II	27017	YBL099W	ATP1	Verified	+	2484	225	1263	1729	356	169	9575	667	1303	1989	445	194
chrII	37628	II	27191	YBL099W	ATP1	Verified	+	1662	220	582	886	234	120	5341	652	664	828	248	140
chrII	38273	II	27836	YBL099W	ATP1	Verified	+	731	186	329	375	192	104	2448	617	406	372	189	138
chrII	39234	II	28796	YBL098W	BNA4	Verified	+	152	202	27	69	69	109	358	243	35	81	94	102
chrII	40260	II	29822	YBL098W	BNA4	Verified	+	39	131	46	32	56	65	129	165	31	22	53	67
chrII	41245	II	30805	YBL097W	BRN1	Verified	+	12	47	2	5	9	20	24	33	1	3	12	11
chrII	49603	II	39163	YBL089W	AVT5	Verified	+	93	68	9	19	12	17	106	44	6	9	15	28
chrII	50915	II	40475	YBL089W	AVT5	Verified	+	17	90	5	3	17	24	22	51	2	0	11	22
chrII	51771	II	41331	YBL088C	TEL1	Verified	-	5	12	0	0	4	5	2	10	0	0	3	4
chrII	54156	II	43716	YBL088C	TEL1	Verified	-	0	3	1	0	0	0	0	8	0	0	1	0
chrII	56422	II	45982	YBL088C	TEL1	Verified	-	2	8	0	0	4	2	3	4	1	0	0	3
chrII	59046	II	48606	YBL088C	TEL1	Verified	-	6	9	1	6	2	2	8	11	1	1	4	7
chrII	59164	II	48724	YBL088C	TEL1	Verified	-	7	6	1	4	1	1	19	11	5	5	6	3
chrII	67976	II	57535	YBL084C	CDC27	Verified	-	15	31	2	7	10	10	25	24	1	3	11	9
chrII	68834	II	58375	YBL084C	CDC27	Verified	-	20	22	5	1	9	12	26	32	4	1	2	15
chrII	72395	II	61932	YBL081W	YBL081W	Uncharacterized	+	29	24	8	8	1	6	43	14	7	8	4	8
chrII	72663	II	62200	YBL081W	YBL081W	Uncharacterized	+	30	30	7	14	7	4	93	25	5	8	12	6
chrII	73337	II	62874	YBL080C	PET112	Verified	-	5	47	0	3	14	19	13	46	4	5	11	11
chrII	73354	II	62891	YBL080C	PET112	Verified	-	3	34	2	2	16	7	16	41	3	2	17	8
chrII	73470	II	63007	YBL080C	PET112	Verified	-	8	60	3	4	14	13	26	40	3	2	10	17
chrII	73646	II	63183	YBL080C	PET112	Verified	-	7	67	1	0	24	19	24	49	6	1	7	25
chrII	73697	II	63234	YBL080C	PET112	Verified	-	5	48	2	1	17	6	22	41	3	5	4	23
chrII	73758	II	63295	YBL080C	PET112	Verified	-	6	57	5	2	4	3	17	55	2	5	2	15
chrII	73871	II	63408	YBL080C	PET112	Verified	-	1	48	5	5	3	16	44	32	6	11	6	14
chrII	73943	II	63480	YBL080C	PET112	Verified	-	13	59	3	2	12	11	28	39	6	4	10	31
chrII	74102	II	63639	YBL080C	PET112	Verified	-	9	34	3	2	12	7	15	38	3	9	12	17
chrII	74189	II	63726	YBL080C	PET112	Verified	-	7	70	2	1	13	21	9	45	4	1	8	15
chrII	74688	II	64225	YBL080C	PET112	Verified	-	11	14	3	3	4	0	98	48	20	17	7	13
chrII	75564	II	65101	YBL079W	NUP170	Verified	+	68	25	15	17	8	5	114	32	20	19	5	3
chrII	76187	II	65724	YBL079W	NUP170	Verified	+	30	22	8	9	12	7	91	44	8	4	7	10
chrII	76203	II	65740	YBL079W	NUP170	Verified	+	22	35	13	3	4	7	88	36	6	11	8	4
chrII	76212	II	65749	YBL079W	NUP170	Verified	+	27	35	9	12	11	7	77	50	9	11	13	6
chrII	76314	II	65851	YBL079W	NUP170	Verified	+	14	33	3	2	7	6	37	25	5	5	6	9
chrII	76824	II	66361	YBL079W	NUP170	Verified	+	17	32	3	7	8	15	54	41	3	13	17	11
chrII	76869	II	66406	YBL079W	NUP170	Verified	+	14	26	5	7	6	9	25	30	4	5	6	9
chrII	76947	II	66484	YBL079W	NUP170	Verified	+	18	27	4	10	7	12	41	39	3	4	12	12
chrII	77223	II	66760	YBL079W	NUP170	Verified	+	54	35	13	14	13	8	68	36	12	17	8	5
chrII	77239	II	66776	YBL079W	NUP170	Verified	+	65	26	14	27	10	5	105	39	17	15	10	7
chrII	77259	II	66796	YBL079W	NUP170	Verified	+	43	39	15	16	8	10	93	27	16	25	11	9
chrII	81501	II	71038	YBL076C	ILS1	Verified	-	913	332	130	306	128	130	1173	415	120	191	105	144
chrII	83698	II	73235	YBL076C	ILS1	Verified	-	284	302	52	78	78	117	441	312	90	97	91	97
chrII	87391	II	76928	YBL074C	AAR2	Verified	-	11	37	0	8	5	10	34	34	4	2	8	6
chrII	87849	II	77386	YBL073W	YBL073W	Dubious	+	0	0	0	0	0	0	0	0	0	0	0	0
chrII	89547	II	79080	YBL071C-B	YBL071C-B	Uncharacterized	-	3	4	0	0	0	0	0	2	0	0	0	0
chrII	93811	II	83344	YBL067C	UBP13	Verified	-	14	71	4	0	16	12	17	62	3	2	15	30
chrII	93952	II	83485	YBL067C	UBP13	Verified	-	10	29	7	5	8	12	14	60	0	4	13	27
chrII	102053	II	91585	YBL063W	KIP1	Verified	+	24	21	7	11	3	4	43	14	8	7	1	1
chrII	103188	II	92720	YBL063W	KIP1	Verified	+	6	11	5	5	6	2	14	10	2	1	6	3
chrII	107123	II	96655	YBL061C	SKT5	Verified	-	50	78	11	15	20	29	148	93	15	17	17	23
chrII	108452	II	97984	YBL060W	YEL1	Verified	+	14	36	2	4	6	14	45	50	8	9	6	10
chrII	108764	II	98296	YBL060W	YEL1	Verified	+	4	40	5	1	14	13	13	52	2	1	22	16
chrII	109094	II	98626	YBL060W	YEL1	Verified	+	6	35	8	6	6	5	37	33	4	3	8	9
chrII	109165	II	98697	YBL060W	YEL1	Verified	+	16	67	2	7	14	18	25	59	9	10	15	18
chrII	112335	II	101867	YBL058W	SHP1	Verified	+	220	171	58	103	58	56	479	178	45	79	52	67
chrII	114766	II	104298	YBL056W	PTC3	Verified	+	99	387	22	35	100	100	195	387	29	45	95	130
chrII	115774	II	105306	YBL055C	Verified	Verified	-	15	87	2	4	22	25	22	70	3	5	18	22
chrII	116024	II	105556	YBL055C	Verified	Verified	-	10	133	7	6	26	26	27	92	5	3	19	35
chrII	116038	II	105570	YBL055C	Verified	Verified	-	12	84	2	1	23	29	30	76	3	1	36	23
chrII	116084	II	105616	YBL055C	Verified	Verified	-	18	99	4	9	24	21	44	110	0	4	23	17
chrII	116106	II	105638	YBL055C	Verified	Verified	-	20	108	15	9	21	41	34	106	4	1	26	26
chrII	116143	II	105675	YBL055C	Verified	Verified	-	27	129	2	13	10	29	47	99	3	5	26	33
chrII	116518	II	106050	YBL055C	Verified	Verified	-	59	125	12	14	28	44	84	124	6	9	14	29
chrII	116701	II	106233	YBL055C	Verified	Verified	-	70	140	13	14	26	26	115	82	11	11	43	26
chrII	116704	II	106236	YBL055C	Verified	Verified	-	60	132	8	13	33	25	111	100	10	9	24	34
chrII	116707	II	106239	YBL055C	Verified	Verified	-	69	129	16	23	37	18	84	117	13	12	29	29
chrII	117595	II	107125	YBL054W	TOD6	Verified	+	180	40	37	21	8	15	286	57	31	28	9	15
chrII	117972	II	107502	YBL054W	TOD6	Verified	+	25	34	4	9	11	7	92	70	14	12	11	13
chrII	118370	II	107900	YBL054W	TOD6	Verified	+	20	33	11	13	4	19	78	49	2	9	10	19
chrII	118457	II	107987	YBL054W	TOD6	Verified	+	14	27	3	3	9	8	76	49	3	4	8	2
chrII	118818	II	108348	YBL054W	TOD6	Verified	+	34	52	10	18	8	14	112	49	15	16	6	16
chrII	118921	II	108451	YBL054W	TOD6	Verified	+	18	33	3	9	8	10	42	29	3	6	8	8
chrII	118953	II	108483	YBL054W	TOD6	Verified	+	29	23	12	14	6	17	47	48	12	11	7	6
chrII	118959	II	108489	YBL054W	TOD6	Verified	+	22	21	5	9	4	11	66	44	8	5	1	7
chrII	119103	II	108633	YBL054W	TOD6	Verified	+	30	58	12	11	16	14	117	90	7	9	16	20
chrII	119499	II	109027	YBL052C	SAS3	Verified	-	3	64	0	0	12	15	3	57	0	0	10	30
chrII	119499	II	109027	YBL053W	YBL053W	Dubious	+	0	0	0	0	0	0	0	0	0	0	0	0
chrII	119604	II	109132	YBL052C	SAS3	Verified	-	6	71	2	3	20	31	7	60	2	0	20	22
chrII	119604	II	109132	YBL053W	YBL053W	Dubious	+	0	1	0	0	0	0	0	0	0	0	0	0
chrII	119739	II	109267	YBL052C	SAS3	Verified	-	5	99	1	0	18	25	11	80	1	1	17	24
chrII	120170	II	109701	YBL052C	SAS3	Verified	-	4	95	2	2	15	31	10	67	1	2	11	29
chrII	120369	II	109900	YBL052C	SAS3	Verified	-	12	116	0	3	18	23	5	78	0	1	17	30
chrII	120427	II	109958	YBL052C	SAS3	Verified	-	5	84	1	1	15	12	4	70	4	0	15	19
chrII	120430	II	109961	YBL052C	SAS3	Verified	-	3	95	1	4	11	9	4	76	1	0	14	16
chrII	120437	II	109968	YBL052C	SAS3	Verified	-	2	90	1	2	24	6	3	73	0	0	14	28
chrII	120585	II	110116	YBL052C	SAS3	Verified	-	3	66	1	1	11	14	5	53	2	5	13	15
chrII	120630	II	110161	YBL052C	SAS3	Verified	-	6	140	2	0	22	25	4	64	0	2	16	17
chrII	120701	II	110232	YBL052C	SAS3	Verified	-	5	99	2	0	8	17	10	67	2	1	10	20
chrII	120888	II	110419	YBL052C	SAS3	Verified	-	8	59	1	2	16	21	4	55	0	2	16	10
chrII	121101	II	110632	YBL052C	SAS3	Verified	-	4	42	3	0	10	8	3	41	0	2	10	9
chrII	121194	II	110725	YBL052C	SAS3	Verified	-	4	88	0	6	18	17	18	68	2	2	15	21
chrII	121421	II	110952	YBL052C	SAS3	Verified	-	9	100	4	8	21	28	27	56	3	5	15	16
chrII	121809	II	111340	YBL052C	SAS3	Verified	-	44	88	1	3	14	9	60	79	4	7	24	23
chrII	121848	II	111379	YBL052C	SAS3	Verified	-	72	83	29	7	8	20	136	52	19	16	15	20
chrII	123008	II	112538	YBL051C	PIN4	Verified	-	253	65	43	64	16	16	397	43	61	93	23	18
chrII	123100	II	112630	YBL051C	PIN4	Verified	-	97	34	56	39	8	7	158	17	30	37	19	6
chrII	123103	II	112633	YBL051C	PIN4	Verified	-	97	40	51	26	15	16	155	15	24	37	5	13
chrII	123311	II	112841	YBL051C	PIN4	Verified	-	147	40	57	55	19	6	201	34	45	39	13	7
chrII	123320	II	112850	YBL051C	PIN4	Verified	-	136	36	54	57	20	10	237	37	75	38	13	9
chrII	123339	II	112869	YBL051C	PIN4	Verified	-	110	37	34	46	14	17	188	25	44	48	23	13
chrII	123764	II	113294	YBL051C	PIN4	Verified	-	195	33	39	62	16	9	254	34	44	65	16	8
chrII	123940	II	113470	YBL051C	PIN4	Verified	-	207	51	51	65	25	24	249	32	37	62	21	5
chrII	124174	II	113704	YBL051C	PIN4	Verified	-	214	45	21	43	25	14	255	32	60	47	10	7
chrII	124193	II	113723	YBL051C	PIN4	Verified	-	208	39	41	56	29	15	277	28	40	54	13	15
chrII	124286	II	113816	YBL051C	PIN4	Verified	-	119	18	31	33	8	2	160	12	26	41	6	5
chrII	124505	II	114035	YBL051C	PIN4	Verified	-	137	33	23	33	11	17	186	30	11	46	15	2
chrII	124574	II	114104	YBL051C	PIN4	Verified	-	135	32	31	54	15	18	317	43	52	71	33	25
chrII	124616	II	114146	YBL051C	PIN4	Verified	-	188	28	45	50	18	8	202	14	36	39	9	13
chrII	124617	II	114147	YBL051C	PIN4	Verified	-	163	36	48	44	18	6	206	16	34	43	5	12
chrII	124677	II	114207	YBL051C	PIN4	Verified	-	111	38	33	37	6	6	309	27	56	50	9	11
chrII	125552	II	115082	YBL050W	SEC17	Verified	+	140	216	36	75	75	71	374	218	55	73	65	92
chrII	126836	II	116366	YBL049W	MOH1	Verified	+	20	8	2	5	4	1	15	6	6	6	2	2
chrII	127964	II	117493	YBL047C	EDE1	Verified	-	212	80	82	88	34	32	425	75	76	115	22	27
chrII	128257	II	117786	YBL047C	EDE1	Verified	-	235	77	91	107	24	19	229	57	54	51	27	17
chrII	128423	II	117952	YBL047C	EDE1	Verified	-	117	63	22	42	25	26	155	52	21	46	23	17
chrII	128547	II	118076	YBL047C	EDE1	Verified	-	149	62	42	60	24	19	234	49	64	79	21	31
chrII	128669	II	118198	YBL047C	EDE1	Verified	-	217	97	79	113	40	17	321	77	71	83	60	21
chrII	128935	II	118464	YBL047C	EDE1	Verified	-	101	62	32	35	20	18	145	58	33	55	15	15
chrII	129254	II	118783	YBL047C	EDE1	Verified	-	177	63	19	67	25	22	174	75	22	52	25	22
chrII	129308	II	118837	YBL047C	EDE1	Verified	-	139	68	67	75	20	19	298	51	84	82	19	34
chrII	129347	II	118876	YBL047C	EDE1	Verified	-	72	63	23	37	21	25	212	40	43	59	12	32
chrII	129386	II	118915	YBL047C	EDE1	Verified	-	195	50	51	75	13	18	263	53	61	73	19	18
chrII	129437	II	118966	YBL047C	EDE1	Verified	-	218	73	86	82	32	23	267	44	71	77	26	12
chrII	129668	II	119197	YBL047C	EDE1	Verified	-	224	41	63	66	15	13	361	50	67	80	19	15
chrII	129692	II	119221	YBL047C	EDE1	Verified	-	325	54	68	114	32	17	372	34	88	130	30	14
chrII	129791	II	119320	YBL047C	EDE1	Verified	-	452	64	81	160	39	11	514	52	72	152	35	22
chrII	130040	II	119569	YBL047C	EDE1	Verified	-	291	63	64	78	20	21	353	44	56	87	26	11
chrII	130349	II	119878	YBL047C	EDE1	Verified	-	39	32	8	11	11	7	220	34	33	39	13	15
chrII	130407	II	119936	YBL047C	EDE1	Verified	-	475	64	108	175	24	22	640	67	115	120	31	22
chrII	130769	II	120298	YBL047C	EDE1	Verified	-	453	54	93	133	40	14	442	34	92	120	27	13
chrII	130976	II	120505	YBL047C	EDE1	Verified	-	275	63	47	66	15	13	355	29	56	93	14	18
chrII	130988	II	120517	YBL047C	EDE1	Verified	-	279	39	41	62	16	14	391	39	52	72	14	25
chrII	131020	II	120549	YBL047C	EDE1	Verified	-	342	51	52	126	32	9	455	38	65	115	31	20
chrII	131051	II	120580	YBL047C	EDE1	Verified	-	365	66	74	141	27	13	464	51	67	123	24	15
chrII	131705	II	121234	YBL047C	EDE1	Verified	-	402	40	117	118	27	11	567	51	120	140	46	18
chrII	131783	II	121312	YBL047C	EDE1	Verified	-	423	57	137	118	41	19	576	51	157	113	42	15
chrII	132482	II	122011	YBL046W	PSY4	Verified	+	148	98	20	29	20	19	168	88	9	16	14	19
chrII	132564	II	122093	YBL046W	PSY4	Verified	+	54	57	15	18	7	8	115	70	17	26	18	7
chrII	132576	II	122105	YBL046W	PSY4	Verified	+	84	70	19	26	8	23	165	79	19	40	25	18
chrII	132654	II	122183	YBL046W	PSY4	Verified	+	55	42	11	13	16	6	107	61	9	13	15	20
chrII	132945	II	122474	YBL046W	PSY4	Verified	+	37	65	12	5	11	19	46	78	7	8	11	7
chrII	133163	II	122719	YBL046W	PSY4	Verified	+	32	65	13	15	21	17	42	65	6	18	27	12
chrII	133239	II	122795	YBL046W	PSY4	Verified	+	50	82	9	8	13	15	55	62	11	14	18	21
chrII	133355	II	122911	YBL046W	PSY4	Verified	+	19	43	4	6	11	8	25	36	2	9	5	4
chrII	133435	II	122991	YBL046W	PSY4	Verified	+	16	80	3	6	19	15	22	97	7	7	11	18
chrII	133612	II	123168	YBL046W	PSY4	Verified	+	24	55	6	10	10	11	59	73	6	8	11	22
chrII	133742	II	123298	YBL046W	PSY4	Verified	+	40	74	3	10	13	22	54	118	8	7	9	41
chrII	135183	II	124731	YBL045C	COR1	Verified	-	1099	288	512	843	257	165	4302	563	543	1004	237	247
chrII	135214	II	124762	YBL045C	COR1	Verified	-	784	269	367	546	280	165	2520	723	307	506	279	205
chrII	135402	II	124950	YBL045C	COR1	Verified	-	720	247	308	620	201	176	3391	672	309	573	254	181
chrII	136840	II	126388	YBL043W	ECM13	Verified	+	2	16	1	5	6	20	36	32	2	3	0	20
chrII	137272	II	126820	YBL043W	ECM13	Verified	+	1	11	1	2	6	8	28	45	1	4	4	10
chrII	137341	II	126889	YBL043W	ECM13	Verified	+	0	14	0	3	10	10	21	29	2	1	5	8
chrII	138346	II	127888	YBL042C	FUI1	Verified	-	16	125	1	5	34	54	36	221	2	4	31	34
chrII	138529	II	128071	YBL042C	FUI1	Verified	-	17	156	10	7	66	56	73	219	4	6	32	35
chrII	138695	II	128237	YBL042C	FUI1	Verified	-	54	159	11	22	40	47	181	234	7	18	30	35
chrII	138734	II	128276	YBL042C	FUI1	Verified	-	32	134	13	10	53	46	96	192	10	12	44	54
chrII	138835	II	128377	YBL042C	FUI1	Verified	-	23	101	10	4	35	51	89	175	7	8	32	37
chrII	139079	II	128621	YBL042C	FUI1	Verified	-	36	92	8	7	22	34	102	168	16	4	39	29
chrII	139728	II	129270	YBL042C	FUI1	Verified	-	74	98	24	34	31	53	274	177	30	36	28	45
chrII	140021	II	129563	YBL042C	FUI1	Verified	-	99	79	35	28	34	24	280	152	38	34	49	36
chrII	140061	II	129603	YBL042C	FUI1	Verified	-	72	106	33	29	31	31	363	132	32	26	22	18
chrII	140131	II	129673	YBL042C	FUI1	Verified	-	61	137	27	39	45	39	221	153	12	42	45	48
chrII	140174	II	129716	YBL042C	FUI1	Verified	-	84	76	22	38	27	41	258	115	24	24	21	25
chrII	141292	II	130834	YBL041W	PRE7	Verified	+	288	203	54	68	70	64	574	461	45	76	82	103
chrII	141579	II	131122	YBL041W	PRE7	Verified	+	987	266	159	290	105	68	1090	193	114	211	65	59
chrII	142181	II	131726	YBL040C	ERD2	Verified	-	216	665	28	31	178	232	174	544	39	37	148	199
chrII	142186	II	131731	YBL040C	ERD2	Verified	-	174	654	36	27	209	233	173	474	25	40	160	172
chrII	142208	II	131753	YBL040C	ERD2	Verified	-	125	709	31	30	178	236	179	470	14	27	152	127
chrII	142364	II	131909	YBL040C	ERD2	Verified	-	206	567	48	26	97	148	196	414	36	33	85	154
chrII	142625	II	132170	YBL040C	ERD2	Verified	-	378	681	105	85	176	167	608	483	93	103	177	200
chrII	143491	II	133036	YBL039W-B	YBL039W-B	Uncharacterized	+	69	80	6	10	25	19	59	70	10	28	28	34
chrII	144151	II	133697	YBL039C	URA7	Verified	-	213	474	68	89	116	155	608	429	86	67	83	124
chrII	144820	II	134366	YBL039C	URA7	Verified	-	139	328	48	57	86	113	454	395	49	49	81	101
chrII	144937	II	134483	YBL039C	URA7	Verified	-	197	468	44	72	112	156	646	447	62	74	95	105
chrII	145108	II	134654	YBL039C	URA7	Verified	-	188	380	17	53	85	121	379	367	51	59	85	111
chrII	145474	II	135020	YBL039C	URA7	Verified	-	169	396	25	50	93	112	509	450	42	54	85	112
chrII	145486	II	135032	YBL039C	URA7	Verified	-	155	384	36	62	110	98	677	407	54	60	82	107
chrII	146217	II	135749	YBL038W	MRPL16	Verified	+	417	310	142	182	82	102	1533	268	221	222	92	122
chrII	146312	II	135844	YBL038W	MRPL16	Verified	+	109	265	42	61	84	117	509	338	64	61	87	101
chrII	146333	II	135865	YBL038W	MRPL16	Verified	+	111	256	74	81	88	94	456	207	79	71	61	95
chrII	146444	II	135976	YBL038W	MRPL16	Verified	+	213	247	95	133	82	109	908	361	101	190	82	89
chrII	146609	II	136141	YBL038W	MRPL16	Verified	+	52	129	13	40	41	55	358	200	36	61	48	113
chrII	146672	II	136204	YBL038W	MRPL16	Verified	+	109	235	51	50	75	96	433	332	53	63	97	101
chrII	146699	II	136231	YBL038W	MRPL16	Verified	+	170	215	39	81	71	81	547	320	64	105	91	100
chrII	147484	II	137016	YBL037W	APL3	Verified	+	80	25	14	27	7	10	134	29	29	23	23	11
chrII	147946	II	137478	YBL037W	APL3	Verified	+	20	22	7	11	10	14	47	30	5	5	11	16
chrII	148172	II	137704	YBL037W	APL3	Verified	+	18	15	3	3	4	5	33	20	3	7	5	8
chrII	148327	II	137859	YBL037W	APL3	Verified	+	33	23	3	8	9	5	36	23	2	4	7	8
chrII	148429	II	137961	YBL037W	APL3	Verified	+	9	20	2	3	10	4	21	22	1	3	11	1
chrII	148600	II	138132	YBL037W	APL3	Verified	+	21	21	3	5	7	11	25	25	3	5	10	8
chrII	149026	II	138558	YBL037W	APL3	Verified	+	31	23	4	9	11	11	53	15	5	12	4	5
chrII	149182	II	138714	YBL037W	APL3	Verified	+	24	18	7	15	4	3	39	20	5	10	7	8
chrII	149400	II	138932	YBL037W	APL3	Verified	+	50	20	10	17	12	2	43	20	20	16	6	7
chrII	149696	II	139228	YBL037W	APL3	Verified	+	22	21	6	10	11	7	33	15	3	14	11	6
chrII	149872	II	139404	YBL037W	APL3	Verified	+	16	17	5	6	4	5	29	29	12	1	4	8
chrII	150200	II	139732	YBL037W	APL3	Verified	+	20	19	3	8	8	6	30	17	8	7	1	10
chrII	150513	II	140053	YBL036C	Verified	Verified	-	101	205	21	21	43	64	148	217	37	21	50	62
chrII	150781	II	140321	YBL036C	Verified	Verified	-	97	233	34	41	61	57	288	221	42	74	51	82
chrII	151212	II	140752	YBL036C	Verified	Verified	-	242	264	62	57	94	83	424	332	38	76	96	117
chrII	151574	II	141115	YBL035C	POL12	Verified	-	25	37	13	11	12	4	75	39	7	8	14	6
chrII	151682	II	141223	YBL035C	POL12	Verified	-	33	42	7	14	11	17	50	62	5	5	12	16
chrII	151709	II	141250	YBL035C	POL12	Verified	-	39	45	4	7	9	9	41	60	6	12	5	14
chrII	151724	II	141265	YBL035C	POL12	Verified	-	22	29	3	4	9	12	35	33	5	14	9	7
chrII	151946	II	141487	YBL035C	POL12	Verified	-	42	39	6	11	7	11	76	49	7	9	19	11
chrII	151976	II	141517	YBL035C	POL12	Verified	-	33	39	10	18	12	2	75	33	5	9	12	7
chrII	152073	II	141614	YBL035C	POL12	Verified	-	30	15	10	13	8	21	45	46	13	7	14	17
chrII	152204	II	141745	YBL035C	POL12	Verified	-	24	22	14	7	12	4	51	27	3	9	13	21
chrII	152451	II	141992	YBL035C	POL12	Verified	-	22	23	7	11	7	9	51	36	12	17	8	4
chrII	152612	II	142153	YBL035C	POL12	Verified	-	45	32	13	13	6	10	45	25	5	7	6	9
chrII	152624	II	142165	YBL035C	POL12	Verified	-	60	8	19	16	10	8	89	23	15	9	5	11
chrII	152750	II	142291	YBL035C	POL12	Verified	-	69	50	26	27	19	16	113	50	10	26	10	10
chrII	152894	II	142435	YBL035C	POL12	Verified	-	43	27	7	15	9	4	81	30	15	13	14	8
chrII	152949	II	142490	YBL035C	POL12	Verified	-	62	25	7	10	14	5	101	34	6	19	6	12
chrII	153035	II	142576	YBL035C	POL12	Verified	-	83	23	22	32	5	5	150	26	14	25	14	15
chrII	153228	II	142769	YBL035C	POL12	Verified	-	68	26	8	22	7	12	111	35	20	21	9	6
chrII	153455	II	142996	YBL035C	POL12	Verified	-	45	38	13	14	6	5	107	37	13	14	12	11
chrII	154001	II	143542	YBL034C	STU1	Verified	-	19	28	3	5	5	8	23	38	4	11	5	16
chrII	154142	II	143683	YBL034C	STU1	Verified	-	19	20	5	7	3	7	31	11	7	8	9	4
chrII	154740	II	144281	YBL034C	STU1	Verified	-	20	18	5	9	5	10	36	19	4	7	4	10
chrII	154799	II	144340	YBL034C	STU1	Verified	-	14	19	3	7	5	4	18	13	1	10	1	8
chrII	155591	II	145132	YBL034C	STU1	Verified	-	19	14	6	5	4	8	24	5	4	6	1	4
chrII	155739	II	145280	YBL034C	STU1	Verified	-	13	12	6	0	3	4	24	8	5	4	2	2
chrII	155783	II	145324	YBL034C	STU1	Verified	-	10	12	2	4	5	1	21	7	1	7	5	4
chrII	155846	II	145387	YBL034C	STU1	Verified	-	4	7	4	2	7	3	10	9	1	3	6	4
chrII	155972	II	145513	YBL034C	STU1	Verified	-	14	12	6	9	7	3	29	11	3	7	6	2
chrII	156194	II	145735	YBL034C	STU1	Verified	-	11	5	8	4	1	2	25	4	8	7	1	4
chrII	156203	II	145744	YBL034C	STU1	Verified	-	12	9	6	3	0	2	31	5	5	6	4	5
chrII	156261	II	145802	YBL034C	STU1	Verified	-	11	9	1	9	5	2	54	11	2	13	5	2
chrII	158114	II	147655	YBL034C	STU1	Verified	-	27	12	6	6	2	1	56	9	7	9	2	2
chrII	158800	II	148341	YBL033C	RIB1	Verified	-	25	51	8	8	14	10	101	100	7	7	16	46
chrII	158803	II	148344	YBL033C	RIB1	Verified	-	27	56	8	11	15	13	97	108	13	12	23	42
chrII	158953	II	148494	YBL033C	RIB1	Verified	-	73	52	7	16	25	19	155	121	14	22	29	27
chrII	159079	II	148620	YBL033C	RIB1	Verified	-	70	64	13	15	13	18	148	87	13	21	15	25
chrII	160403	II	149943	YBL032W	HEK2	Verified	+	326	131	38	89	44	33	499	109	73	105	35	44
chrII	160810	II	150350	YBL032W	HEK2	Verified	+	145	84	25	32	40	26	196	85	21	23	29	16
chrII	161065	II	150605	YBL032W	HEK2	Verified	+	376	119	86	112	42	37	521	90	87	98	37	40
chrII	161229	II	150769	YBL032W	HEK2	Verified	+	236	158	62	64	37	45	423	110	64	68	32	48
chrII	161297	II	150837	YBL032W	HEK2	Verified	+	489	142	149	168	37	33	523	111	118	87	50	32
chrII	161757	II	151297	YBL031W	SHE1	Verified	+	100	31	10	13	13	4	142	23	17	19	8	14
chrII	161840	II	151380	YBL031W	SHE1	Verified	+	40	34	2	15	6	2	64	30	6	9	13	4
chrII	162251	II	151791	YBL031W	SHE1	Verified	+	29	27	6	12	9	5	50	37	7	9	9	10
chrII	162420	II	151960	YBL031W	SHE1	Verified	+	16	36	2	4	10	7	34	28	3	2	9	3
chrII	162696	II	152236	YBL031W	SHE1	Verified	+	26	33	3	5	5	5	40	27	1	8	9	8
chrII	163080	II	152620	YBL030C	PET9	Verified	-	1207	355	390	632	306	319	3866	850	326	551	288	226
chrII	163180	II	152720	YBL030C	PET9	Verified	-	898	305	426	534	188	301	4296	547	381	598	190	262
chrII	163284	II	152824	YBL030C	PET9	Verified	-	1137	285	391	785	206	322	3800	561	379	689	170	207
chrII	163349	II	152889	YBL030C	PET9	Verified	-	1765	328	951	1092	365	310	4576	749	876	962	307	264
chrII	163497	II	153037	YBL030C	PET9	Verified	-	1001	273	538	987	202	185	4023	268	381	689	125	147
chrII	163787	II	153327	YBL030C	PET9	Verified	-	2726	305	1179	1997	441	232	10069	655	1395	1729	390	176
chrII	163854	II	153394	YBL030C	PET9	Verified	-	3095	279	1734	2982	623	177	11882	575	1410	2497	454	159
chrII	163892	II	153432	YBL030C	PET9	Verified	-	1426	243	503	932	230	182	6996	546	562	1082	245	150
chrII	163967	II	153507	YBL030C	PET9	Verified	-	2711	308	3608	2311	486	212	14037	509	3304	2024	421	158
chrII	163989	II	153529	YBL030C	PET9	Verified	-	1490	287	1490	1086	325	184	7644	589	1346	1013	275	175
chrII	166544	II	156068	YBL029W	YBL029W	Uncharacterized	+	75	47	11	21	4	12	98	45	8	18	9	20
chrII	166572	II	156096	YBL029W	YBL029W	Uncharacterized	+	47	37	5	10	8	15	71	43	9	15	10	7
chrII	166703	II	156227	YBL029W	YBL029W	Uncharacterized	+	57	35	9	12	16	8	86	28	6	15	5	7
chrII	166909	II	156433	YBL029W	YBL029W	Uncharacterized	+	45	36	15	19	10	11	62	48	12	12	3	10
chrII	167174	II	156698	YBL029W	YBL029W	Uncharacterized	+	39	38	13	15	9	18	61	38	12	17	12	17
chrII	167527	II	157050	YBL028C	Verified	Verified	-	158	451	37	53	98	134	285	481	26	31	120	155
chrII	171570	II	161089	YBL025W	RRN10	Verified	+	81	133	13	14	12	35	116	116	6	19	26	58
chrII	171612	II	161131	YBL025W	RRN10	Verified	+	48	72	8	15	11	29	136	84	23	21	21	16
chrII	173028	II	162547	YBL024W	NCL1	Verified	+	181	88	57	76	36	51	435	201	60	80	42	46
chrII	173043	II	162562	YBL024W	NCL1	Verified	+	134	97	49	61	44	45	472	188	35	70	57	34
chrII	173254	II	162773	YBL024W	NCL1	Verified	+	143	86	70	84	42	25	381	143	32	57	41	43
chrII	173385	II	162904	YBL024W	NCL1	Verified	+	180	92	40	80	52	42	373	172	33	52	50	41
chrII	173659	II	163178	YBL024W	NCL1	Verified	+	87	87	20	34	29	34	253	142	26	35	49	45
chrII	173973	II	163492	YBL024W	NCL1	Verified	+	253	110	36	86	41	48	520	211	38	98	69	60
chrII	174030	II	163549	YBL024W	NCL1	Verified	+	158	67	14	59	40	42	477	202	41	56	54	62
chrII	174060	II	163579	YBL024W	NCL1	Verified	+	249	93	42	70	43	51	345	184	39	60	32	38
chrII	174535	II	164048	YBL024W	NCL1	Verified	+	91	85	45	42	15	29	314	182	45	45	39	66
chrII	174555	II	164068	YBL024W	NCL1	Verified	+	203	88	37	81	35	32	346	248	54	52	40	59
chrII	175054	II	164574	YBL023C	MCM2	Verified	-	18	66	2	5	22	18	27	62	8	11	25	26
chrII	175109	II	164629	YBL023C	MCM2	Verified	-	44	87	12	15	27	31	54	70	12	9	27	18
chrII	175409	II	164929	YBL023C	MCM2	Verified	-	17	66	5	7	13	17	36	64	3	7	26	17
chrII	175439	II	164959	YBL023C	MCM2	Verified	-	12	58	8	5	10	11	22	56	5	3	12	9
chrII	175505	II	165025	YBL023C	MCM2	Verified	-	23	49	3	3	26	26	26	69	8	18	25	14
chrII	175526	II	165046	YBL023C	MCM2	Verified	-	18	64	3	9	21	20	41	75	9	8	28	18
chrII	175784	II	165304	YBL023C	MCM2	Verified	-	32	56	9	10	19	13	40	73	9	9	17	6
chrII	175964	II	165484	YBL023C	MCM2	Verified	-	76	54	11	28	22	16	94	39	14	25	16	16
chrII	176009	II	165529	YBL023C	MCM2	Verified	-	74	54	13	14	17	17	104	62	9	12	19	27
chrII	176084	II	165604	YBL023C	MCM2	Verified	-	22	25	8	10	13	15	57	52	12	9	3	11
chrII	176261	II	165781	YBL023C	MCM2	Verified	-	24	33	3	9	16	9	29	40	7	11	7	8
chrII	178351	II	167871	YBL022C	PIM1	Verified	-	152	85	54	57	39	28	269	142	40	65	41	34
chrII	179248	II	168768	YBL022C	PIM1	Verified	-	99	46	40	31	13	20	241	83	47	33	16	27
chrII	179257	II	168777	YBL022C	PIM1	Verified	-	38	52	26	24	14	29	180	89	32	24	19	19
chrII	179290	II	168810	YBL022C	PIM1	Verified	-	74	42	30	20	27	16	151	67	32	25	20	12
chrII	179410	II	168930	YBL022C	PIM1	Verified	-	70	50	27	29	20	14	157	74	25	24	31	21
chrII	179872	II	169392	YBL022C	PIM1	Verified	-	81	64	24	40	21	26	222	70	19	41	24	16
chrII	180070	II	169590	YBL022C	PIM1	Verified	-	116	69	38	68	31	27	293	107	26	74	22	17
chrII	180255	II	169775	YBL022C	PIM1	Verified	-	93	64	35	40	21	38	259	84	34	25	21	28
chrII	180379	II	169899	YBL022C	PIM1	Verified	-	46	52	10	17	9	11	264	72	41	28	15	18
chrII	180607	II	170127	YBL022C	PIM1	Verified	-	175	62	35	62	29	19	624	89	62	101	31	35
chrII	182436	II	171956	YBL020W	RFT1	Verified	+	72	37	10	21	17	12	194	84	14	12	18	30
chrII	182892	II	172412	YBL020W	RFT1	Verified	+	23	49	12	4	25	13	62	134	5	8	16	21
chrII	182901	II	172421	YBL020W	RFT1	Verified	+	29	66	18	8	33	28	57	113	13	14	28	23
chrII	183084	II	172604	YBL020W	RFT1	Verified	+	15	52	3	2	8	16	10	92	2	1	18	19
chrII	183117	II	172637	YBL020W	RFT1	Verified	+	11	57	8	2	12	14	34	110	3	9	25	29
chrII	183198	II	172718	YBL020W	RFT1	Verified	+	10	51	1	7	11	27	38	88	4	9	18	23
chrII	183456	II	172976	YBL020W	RFT1	Verified	+	15	47	1	4	7	6	33	70	8	4	14	10
chrII	183459	II	172979	YBL020W	RFT1	Verified	+	15	40	9	10	7	10	35	82	14	7	18	21
chrII	183619	II	173139	YBL020W	RFT1	Verified	+	12	60	1	2	13	8	23	85	1	5	19	32
chrII	183810	II	173330	YBL020W	RFT1	Verified	+	13	50	2	3	19	18	20	102	1	4	21	22
chrII	183889	II	173409	YBL020W	RFT1	Verified	+	10	34	2	2	14	9	20	75	3	1	9	20
chrII	184372	II	173891	YBL019W	APN2	Verified	+	25	23	0	11	7	10	62	27	13	14	10	2
chrII	184388	II	173907	YBL019W	APN2	Verified	+	26	28	3	7	2	7	67	17	5	11	6	8
chrII	184606	II	174125	YBL019W	APN2	Verified	+	22	30	2	8	18	19	29	34	3	5	8	6
chrII	184932	II	174451	YBL019W	APN2	Verified	+	6	26	2	1	12	0	8	19	3	2	8	6
chrII	184941	II	174460	YBL019W	APN2	Verified	+	4	28	0	2	4	2	13	27	0	0	11	7
chrII	185376	II	174896	YBL019W	APN2	Verified	+	8	47	1	5	8	10	31	54	5	3	9	17
chrII	185442	II	174962	YBL019W	APN2	Verified	+	13	47	3	4	8	24	25	41	3	6	14	20
chrII	185478	II	174998	YBL019W	APN2	Verified	+	3	60	0	1	8	16	13	43	2	3	9	20
chrII	185492	II	175012	YBL019W	APN2	Verified	+	6	43	2	2	8	11	15	34	1	6	13	24
chrII	185526	II	175046	YBL019W	APN2	Verified	+	12	51	2	0	22	11	16	40	2	1	12	8
chrII	185579	II	175099	YBL019W	APN2	Verified	+	7	60	0	4	6	11	12	35	5	1	12	21
chrII	185762	II	175282	YBL019W	APN2	Verified	+	20	44	3	3	13	11	33	41	1	7	14	15
chrII	185891	II	175411	YBL019W	APN2	Verified	+	19	43	7	10	18	12	29	35	6	5	10	13
chrII	186008	II	175528	YBL018C	POP8	Verified	-	13	142	6	4	40	48	44	132	7	7	23	56
chrII	186067	II	175587	YBL018C	POP8	Verified	-	18	181	8	14	37	56	35	145	6	0	43	42
chrII	186185	II	175705	YBL018C	POP8	Verified	-	55	187	10	17	35	59	117	165	5	14	37	24
chrII	186210	II	175730	YBL018C	POP8	Verified	-	89	218	17	31	51	64	211	167	19	19	47	49
chrII	186253	II	175773	YBL018C	POP8	Verified	-	126	206	41	45	44	44	264	160	42	37	55	44
chrII	186915	II	176435	YBL017C	PEP1	Verified	-	74	90	10	21	31	31	126	102	26	19	19	33
chrII	187153	II	176673	YBL017C	PEP1	Verified	-	41	61	9	13	14	14	96	76	16	14	28	29
chrII	187157	II	176677	YBL017C	PEP1	Verified	-	58	74	10	13	13	15	113	76	17	19	19	42
chrII	187788	II	177308	YBL017C	PEP1	Verified	-	106	67	24	29	28	19	135	84	25	26	27	26
chrII	187873	II	177393	YBL017C	PEP1	Verified	-	118	91	26	43	30	28	153	79	20	43	15	26
chrII	188701	II	178221	YBL017C	PEP1	Verified	-	61	66	6	12	17	23	74	59	12	15	28	21
chrII	188734	II	178254	YBL017C	PEP1	Verified	-	78	70	23	26	24	22	108	72	11	20	37	24
chrII	188743	II	178263	YBL017C	PEP1	Verified	-	89	45	19	19	23	12	84	72	7	25	34	29
chrII	189163	II	178683	YBL017C	PEP1	Verified	-	50	67	4	9	20	17	72	60	8	15	33	19
chrII	189263	II	178783	YBL017C	PEP1	Verified	-	97	73	18	33	22	36	141	55	22	27	13	38
chrII	189739	II	179259	YBL017C	PEP1	Verified	-	96	29	26	26	20	5	87	39	16	18	15	11
chrII	190246	II	179766	YBL017C	PEP1	Verified	-	155	64	27	47	24	14	161	71	19	29	21	33
chrII	190255	II	179775	YBL017C	PEP1	Verified	-	201	64	28	43	31	19	202	75	14	30	30	28
chrII	190308	II	179828	YBL017C	PEP1	Verified	-	181	50	9	49	17	24	227	63	15	52	14	18
chrII	190351	II	179871	YBL017C	PEP1	Verified	-	146	22	46	47	16	8	177	20	37	45	16	13
chrII	190355	II	179875	YBL017C	PEP1	Verified	-	101	17	42	21	10	20	118	26	46	34	20	11
chrII	190452	II	179972	YBL017C	PEP1	Verified	-	139	42	18	52	17	16	121	57	16	20	23	11
chrII	190737	II	180257	YBL017C	PEP1	Verified	-	189	72	29	47	22	32	149	56	15	23	20	18
chrII	190816	II	180336	YBL017C	PEP1	Verified	-	131	34	22	44	12	6	92	37	16	26	14	11
chrII	190944	II	180464	YBL017C	PEP1	Verified	-	123	41	22	42	21	9	48	49	6	9	17	27
chrII	190980	II	180500	YBL017C	PEP1	Verified	-	141	46	18	34	24	20	119	64	7	18	8	14
chrII	191363	II	180877	YBL017C	PEP1	Verified	-	81	65	31	19	16	16	87	51	36	25	13	10
chrII	191377	II	180891	YBL017C	PEP1	Verified	-	68	28	20	10	14	12	91	33	14	12	3	12
chrII	191422	II	180936	YBL017C	PEP1	Verified	-	72	59	27	24	25	15	119	63	33	20	24	31
chrII	191424	II	180938	YBL017C	PEP1	Verified	-	79	66	14	11	20	9	127	57	29	26	20	35
chrII	191470	II	180984	YBL017C	PEP1	Verified	-	248	47	65	73	21	16	277	51	35	61	18	23
chrII	191521	II	181035	YBL017C	PEP1	Verified	-	659	66	138	163	28	10	716	46	104	135	49	7
chrII	191528	II	181042	YBL017C	PEP1	Verified	-	770	55	165	200	34	17	788	36	115	157	34	17
chrII	192591	II	182103	YBL016W	FUS3	Verified	+	150	104	0	0	2	1	399	182	0	0	1	2
chrII	193380	II	182892	YBL016W	FUS3	Verified	+	48	146	0	0	0	0	168	203	0	0	0	1
chrII	193398	II	182910	YBL016W	FUS3	Verified	+	81	132	1	0	0	2	144	212	0	1	0	2
chrII	193450	II	182962	YBL016W	FUS3	Verified	+	55	106	1	0	0	0	91	159	0	0	0	0
chrII	194226	II	183742	YBL015W	ACH1	Verified	+	208	34	87	138	35	16	356	29	45	55	21	8
chrII	195009	II	184525	YBL015W	ACH1	Verified	+	70	38	53	53	12	12	192	49	24	31	7	4
chrII	195168	II	184684	YBL015W	ACH1	Verified	+	35	23	20	23	15	16	80	42	21	9	13	9
chrII	195177	II	184693	YBL015W	ACH1	Verified	+	69	55	59	68	36	27	139	75	31	24	21	10
chrII	195180	II	184696	YBL015W	ACH1	Verified	+	78	45	51	62	39	19	150	66	26	17	18	16
chrII	199139	II	188643	YBL014C	RRN6	Verified	-	5	31	0	0	6	7	2	30	0	2	7	10
chrII	199248	II	188752	YBL014C	RRN6	Verified	-	4	29	1	0	8	13	5	38	1	0	4	6
chrII	199390	II	188894	YBL014C	RRN6	Verified	-	4	30	1	0	12	13	2	32	0	0	10	14
chrII	199391	II	188895	YBL014C	RRN6	Verified	-	4	31	3	2	16	15	5	32	0	0	8	12
chrII	199514	II	189018	YBL014C	RRN6	Verified	-	4	52	1	2	5	9	4	56	1	2	8	14
chrII	199762	II	189266	YBL014C	RRN6	Verified	-	13	30	2	5	7	12	12	27	1	0	5	7
chrII	199961	II	189465	YBL014C	RRN6	Verified	-	4	48	0	4	8	13	7	37	1	2	7	9
chrII	200008	II	189512	YBL014C	RRN6	Verified	-	3	60	1	0	10	13	3	42	0	0	11	7
chrII	200483	II	189987	YBL014C	RRN6	Verified	-	4	33	1	0	8	7	6	32	1	3	2	10
chrII	200522	II	190026	YBL014C	RRN6	Verified	-	7	39	0	1	7	9	4	21	1	1	9	22
chrII	200530	II	190034	YBL014C	RRN6	Verified	-	6	35	2	1	5	7	9	32	1	1	6	14
chrII	200968	II	190472	YBL014C	RRN6	Verified	-	4	34	1	1	8	9	5	31	0	2	13	3
chrII	201063	II	190567	YBL014C	RRN6	Verified	-	5	45	2	2	6	7	16	39	6	1	8	16
chrII	201476	II	190980	YBL014C	RRN6	Verified	-	11	47	1	5	3	8	20	41	4	2	10	9
chrII	201611	II	191115	YBL014C	RRN6	Verified	-	10	26	0	3	5	9	16	48	2	1	3	3
chrII	201647	II	191151	YBL014C	RRN6	Verified	-	9	33	1	3	4	8	18	28	4	0	5	3
chrII	202108	II	191612	YBL013W	FMT1	Verified	+	94	8	33	21	4	4	122	2	12	10	3	3
chrII	202227	II	191731	YBL013W	FMT1	Verified	+	11	4	7	8	0	3	27	8	8	11	1	1
chrII	202411	II	191915	YBL013W	FMT1	Verified	+	19	3	3	9	2	2	53	1	5	2	1	2
chrII	202724	II	192228	YBL013W	FMT1	Verified	+	19	6	2	3	1	3	37	6	4	12	3	1
chrII	202739	II	192243	YBL013W	FMT1	Verified	+	11	7	1	8	0	2	14	8	3	3	0	1
chrII	203114	II	192618	YBL013W	FMT1	Verified	+	16	10	2	7	1	2	29	6	6	4	2	7
chrII	203566	II	193070	YBL011W	SCT1	Verified	+	64	29	13	17	17	12	150	40	9	8	13	15
chrII	203566	II	193070	YBL012C	YBL012C	Dubious	-	0	1	0	0	0	0	0	0	0	0	0	0
chrII	203783	II	193287	YBL011W	SCT1	Verified	+	30	30	4	18	7	15	70	36	3	15	9	5
chrII	203783	II	193287	YBL012C	YBL012C	Dubious	-	0	0	0	0	0	0	0	0	0	0	0	0
chrII	204215	II	193719	YBL011W	SCT1	Verified	+	23	36	11	10	17	13	57	55	9	8	10	12
chrII	204404	II	193908	YBL011W	SCT1	Verified	+	30	46	4	15	21	15	38	59	8	5	12	7
chrII	204458	II	193962	YBL011W	SCT1	Verified	+	24	41	11	12	9	12	55	48	8	4	4	10
chrII	204536	II	194040	YBL011W	SCT1	Verified	+	53	44	10	6	13	9	68	35	10	9	12	11
chrII	204995	II	194499	YBL011W	SCT1	Verified	+	21	40	8	11	8	9	56	64	5	9	8	15
chrII	205151	II	194655	YBL011W	SCT1	Verified	+	53	48	6	19	15	18	83	69	11	19	21	13
chrII	205157	II	194661	YBL011W	SCT1	Verified	+	47	47	10	30	7	23	85	55	12	7	12	16
chrII	205343	II	194847	YBL011W	SCT1	Verified	+	13	31	3	3	16	18	40	49	4	6	15	16
chrII	206280	II	195769	YBL010C	YBL010C	Uncharacterized	-	20	85	1	8	27	15	58	77	2	8	23	14
chrII	206369	II	195858	YBL010C	YBL010C	Uncharacterized	-	28	111	7	4	34	42	52	107	6	9	20	43
chrII	206713	II	196202	YBL010C	YBL010C	Uncharacterized	-	62	113	13	19	18	28	89	103	13	15	31	28
chrII	207220	II	196708	YBL009W	ALK2	Verified	+	54	40	20	13	7	5	124	38	11	11	9	5
chrII	207561	II	197049	YBL009W	ALK2	Verified	+	67	30	15	18	9	4	130	29	17	19	8	2
chrII	207923	II	197411	YBL009W	ALK2	Verified	+	30	38	13	21	10	3	76	44	13	12	7	8
chrII	208189	II	197677	YBL009W	ALK2	Verified	+	55	37	8	16	4	10	151	37	14	25	11	11
chrII	208213	II	197701	YBL009W	ALK2	Verified	+	89	26	22	25	9	5	223	53	20	37	14	4
chrII	208351	II	197839	YBL009W	ALK2	Verified	+	50	30	4	13	9	8	86	43	2	12	8	8
chrII	208417	II	197905	YBL009W	ALK2	Verified	+	42	29	5	14	3	6	97	53	6	7	7	14
chrII	208471	II	197959	YBL009W	ALK2	Verified	+	19	31	7	11	2	8	83	50	8	8	14	13
chrII	208543	II	198031	YBL009W	ALK2	Verified	+	32	42	2	12	6	7	57	43	7	12	6	9
chrII	208682	II	198170	YBL009W	ALK2	Verified	+	24	41	4	6	14	4	31	46	4	5	6	10
chrII	208735	II	198223	YBL009W	ALK2	Verified	+	8	27	3	5	13	9	18	31	1	2	10	5
chrII	208870	II	198358	YBL009W	ALK2	Verified	+	15	37	5	9	5	4	42	45	3	4	15	7
chrII	208879	II	198367	YBL009W	ALK2	Verified	+	14	37	4	6	4	8	37	41	6	4	13	5
chrII	208915	II	198403	YBL009W	ALK2	Verified	+	6	27	4	4	10	10	42	28	2	2	11	13
chrII	208916	II	198404	YBL009W	ALK2	Verified	+	13	27	4	4	8	7	32	28	2	6	7	11
chrII	208963	II	198451	YBL009W	ALK2	Verified	+	22	41	6	7	15	13	67	47	13	4	5	10
chrII	209754	II	199242	YBL008W	HIR1	Verified	+	40	21	6	8	11	4	65	33	13	10	9	7
chrII	210006	II	199494	YBL008W	HIR1	Verified	+	9	28	5	2	8	8	19	35	5	1	13	10
chrII	210102	II	199590	YBL008W	HIR1	Verified	+	8	39	2	8	8	14	22	45	6	7	9	18
chrII	210387	II	199875	YBL008W	HIR1	Verified	+	12	38	2	10	12	20	21	48	4	1	14	3
chrII	210582	II	200070	YBL008W	HIR1	Verified	+	6	36	3	3	8	5	15	33	3	5	7	8
chrII	210974	II	200462	YBL008W	HIR1	Verified	+	1	48	1	0	9	11	13	48	3	1	8	7
chrII	211332	II	200817	YBL008W	HIR1	Verified	+	14	45	5	3	11	8	41	47	1	6	6	7
chrII	211581	II	201066	YBL008W	HIR1	Verified	+	30	48	5	18	12	7	55	59	8	5	11	17
chrII	212638	II	202124	YBL007C	SLA1	Verified	-	177	92	13	62	32	23	268	68	23	72	35	34
chrII	212810	II	202296	YBL007C	SLA1	Verified	-	450	127	104	161	50	37	501	54	78	140	31	27
chrII	212882	II	202368	YBL007C	SLA1	Verified	-	223	122	41	87	42	24	333	81	56	94	33	36
chrII	212886	II	202372	YBL007C	SLA1	Verified	-	251	131	68	66	40	33	446	88	71	93	30	31
chrII	213466	II	202952	YBL007C	SLA1	Verified	-	275	92	69	97	32	23	481	54	107	92	32	20
chrII	213545	II	203031	YBL007C	SLA1	Verified	-	184	74	51	67	37	30	301	57	29	67	15	18
chrII	213628	II	203114	YBL007C	SLA1	Verified	-	165	50	36	79	23	19	309	48	21	100	25	15
chrII	213728	II	203214	YBL007C	SLA1	Verified	-	140	57	22	33	16	19	148	50	26	27	3	6
chrII	214190	II	203676	YBL007C	SLA1	Verified	-	143	63	37	39	22	18	170	54	36	35	17	21
chrII	214439	II	203925	YBL007C	SLA1	Verified	-	313	70	85	97	21	18	408	42	95	106	18	15
chrII	214711	II	204197	YBL007C	SLA1	Verified	-	179	43	25	65	33	11	220	28	30	70	14	10
chrII	214801	II	204287	YBL007C	SLA1	Verified	-	396	64	103	129	19	20	587	48	77	158	24	6
chrII	214810	II	204296	YBL007C	SLA1	Verified	-	379	66	144	175	28	11	744	44	155	209	28	17
chrII	214891	II	204377	YBL007C	SLA1	Verified	-	355	44	90	113	30	15	487	45	107	113	45	21
chrII	215016	II	204502	YBL007C	SLA1	Verified	-	286	69	59	93	30	22	402	65	68	94	35	11
chrII	215181	II	204667	YBL007C	SLA1	Verified	-	224	49	23	60	22	20	324	36	41	49	12	10
chrII	215946	II	205432	YBL007C	SLA1	Verified	-	28	31	3	10	4	11	52	34	11	11	10	7
chrII	215962	II	205448	YBL007C	SLA1	Verified	-	62	51	20	16	6	4	92	35	21	18	12	13
chrII	216631	II	206117	YBL006C	LDB7	Verified	-	113	490	43	62	99	159	263	375	35	48	105	134
chrII	216794	II	206280	YBL006W-A	YBL006W-A	Dubious	+	1	4	0	0	0	0	0	4	0	0	0	2
chrII	216794	II	206280	YBL006C	LDB7	Verified	-	103	427	12	32	83	89	214	324	15	23	82	80
chrII	217015	II	206501	YBL006C	LDB7	Verified	-	253	676	50	62	120	179	418	427	48	82	123	168
chrII	217070	II	206556	YBL006C	LDB7	Verified	-	224	386	27	38	56	98	360	279	23	43	67	85
chrII	217109	II	206595	YBL006C	LDB7	Verified	-	395	368	86	77	92	81	310	233	70	69	50	76
chrII	217636	II	207122	YBL005W	PDR3	Verified	+	27	23	6	1	3	7	26	6	0	9	4	3
chrII	218039	II	207525	YBL005W	PDR3	Verified	+	13	14	3	3	1	4	24	9	3	1	5	6
chrII	218507	II	207993	YBL005W	PDR3	Verified	+	4	16	2	1	4	2	2	11	1	0	1	1
chrII	218630	II	208116	YBL005W	PDR3	Verified	+	5	15	2	6	3	4	14	11	5	5	3	6
chrII	218666	II	208152	YBL005W	PDR3	Verified	+	6	20	3	3	2	11	8	8	0	0	0	7
chrII	218876	II	208362	YBL005W	PDR3	Verified	+	6	9	2	1	6	3	3	14	1	2	4	0
chrII	219410	II	208896	YBL005W	PDR3	Verified	+	4	18	2	2	5	10	4	12	3	0	2	6
chrII	219506	II	208992	YBL005W	PDR3	Verified	+	2	12	0	0	5	7	2	10	2	0	4	2
chrII	220055	II	209541	YBL005W	PDR3	Verified	+	10	16	3	2	4	4	8	17	0	1	7	3
chrII	220122	II	209608	YBL005W	PDR3	Verified	+	6	17	0	0	5	4	8	18	0	0	4	10
chrII	220136	II	209622	YBL005W	PDR3	Verified	+	3	21	1	3	6	4	5	15	0	0	9	8
chrII	220216	II	209702	YBL005W	PDR3	Verified	+	3	14	0	0	8	10	2	36	0	0	10	8
chrII	220331	II	209817	YBL005W	PDR3	Verified	+	9	13	2	2	1	11	7	21	1	0	6	8
chrII	227881	II	211440	YBL004W	UTP20	Verified	+	56	32	14	24	14	4	183	32	18	30	5	12
chrII	228106	II	211665	YBL004W	UTP20	Verified	+	41	13	9	6	11	6	84	33	6	11	10	26
chrII	228251	II	211810	YBL004W	UTP20	Verified	+	43	32	8	12	10	5	107	28	9	13	7	6
chrII	228551	II	212110	YBL004W	UTP20	Verified	+	19	23	4	4	9	9	78	35	0	14	6	5
chrII	228581	II	212140	YBL004W	UTP20	Verified	+	27	23	2	4	8	5	63	32	2	12	7	4
chrII	228645	II	212204	YBL004W	UTP20	Verified	+	12	16	3	3	6	4	38	20	5	5	5	10
chrII	229777	II	213336	YBL004W	UTP20	Verified	+	39	29	9	11	6	9	113	26	6	18	1	2
chrII	230037	II	213596	YBL004W	UTP20	Verified	+	20	30	3	3	7	8	43	34	2	4	6	7
chrII	230255	II	213814	YBL004W	UTP20	Verified	+	20	26	15	6	5	9	62	29	14	15	11	8
chrII	230378	II	213937	YBL004W	UTP20	Verified	+	26	11	4	8	1	2	45	27	9	11	11	7
chrII	230576	II	214135	YBL004W	UTP20	Verified	+	19	26	6	3	2	5	27	19	3	3	5	4
chrII	230849	II	214408	YBL004W	UTP20	Verified	+	11	28	2	5	11	4	32	31	4	9	5	3
chrII	231614	II	215176	YBL004W	UTP20	Verified	+	8	21	4	2	9	9	23	24	5	6	6	4
chrII	231704	II	215266	YBL004W	UTP20	Verified	+	11	23	6	3	8	7	35	34	4	1	6	3
chrII	231837	II	215399	YBL004W	UTP20	Verified	+	24	22	5	4	8	19	30	24	5	5	6	8
chrII	231943	II	215505	YBL004W	UTP20	Verified	+	28	29	21	6	11	11	44	34	12	9	6	8
chrII	232156	II	215718	YBL004W	UTP20	Verified	+	17	24	4	4	5	14	41	21	10	7	12	7
chrII	232618	II	216180	YBL004W	UTP20	Verified	+	11	28	1	3	9	6	24	30	1	4	6	5
chrII	233405	II	216967	YBL004W	UTP20	Verified	+	22	25	8	7	7	19	32	43	4	9	10	2
chrII	234340	II	217902	YBL004W	UTP20	Verified	+	9	43	4	2	12	11	22	59	1	3	20	9
chrII	234385	II	217947	YBL004W	UTP20	Verified	+	3	29	1	1	8	9	24	37	4	4	6	11
chrII	234604	II	218166	YBL004W	UTP20	Verified	+	13	40	6	7	6	20	37	46	6	4	4	12
chrII	234673	II	218235	YBL004W	UTP20	Verified	+	12	50	2	3	10	19	33	66	2	4	16	20
chrII	234856	II	218418	YBL004W	UTP20	Verified	+	19	50	0	4	15	16	39	87	5	5	20	15
chrII	235113	II	218675	YBL004W	UTP20	Verified	+	7	51	5	2	11	14	20	57	2	1	20	16
chrII	235634	II	219196	YBL003C	HTA2	Verified	-	7452	7424	698	1845	1780	2135	6908	4199	407	1504	1406	1903
chrII	236626	II	220184	YBL002W	HTB2	Verified	+	3473	1559	777	1073	558	500	4915	1369	861	1168	623	583
chrII	238944	II	222503	YBR001C	NTH2	Verified	-	2	62	3	1	19	37	2	42	1	2	10	19
chrII	239434	II	222992	YBR001C	NTH2	Verified	-	21	60	5	2	7	10	9	23	2	3	3	22
chrII	239528	II	223086	YBR001C	NTH2	Verified	-	13	50	3	4	7	23	11	30	2	3	5	12
chrII	239597	II	223155	YBR001C	NTH2	Verified	-	8	29	5	6	13	23	12	38	4	5	6	12
chrII	239625	II	223183	YBR001C	NTH2	Verified	-	22	63	8	5	12	28	12	32	1	5	13	6
chrII	239864	II	223422	YBR001C	NTH2	Verified	-	30	66	7	5	16	16	14	48	6	8	2	12
chrII	239951	II	223509	YBR001C	NTH2	Verified	-	28	50	4	3	16	12	34	40	1	1	8	15
chrII	240048	II	223606	YBR001C	NTH2	Verified	-	23	57	3	9	18	18	17	31	3	3	18	17
chrII	240542	II	224100	YBR001C	NTH2	Verified	-	53	55	22	25	20	14	41	25	13	11	12	13
chrII	240840	II	224398	YBR001C	NTH2	Verified	-	47	60	22	20	15	17	61	45	13	9	15	17
chrII	240963	II	224521	YBR001C	NTH2	Verified	-	46	44	7	23	8	7	50	24	12	11	3	6
chrII	241196	II	224754	YBR001C	NTH2	Verified	-	33	36	5	12	10	6	49	21	10	6	8	13
chrII	242012	II	225570	YBR002C	RER2	Verified	-	17	124	10	3	32	34	24	166	4	6	33	40
chrII	242038	II	225596	YBR002C	RER2	Verified	-	27	149	4	5	26	46	63	200	6	6	34	59
chrII	242434	II	225992	YBR002C	RER2	Verified	-	121	112	16	33	24	24	162	149	23	25	37	55
chrII	243436	II	226993	YBR003W	COQ1	Verified	+	46	45	15	25	9	23	119	70	24	34	20	24
chrII	243486	II	227043	YBR003W	COQ1	Verified	+	42	42	11	16	16	10	92	40	10	21	17	18
chrII	243609	II	227166	YBR003W	COQ1	Verified	+	56	71	29	39	40	31	111	87	18	30	19	17
chrII	243768	II	227325	YBR003W	COQ1	Verified	+	50	78	14	12	37	41	66	115	13	23	40	37
chrII	244215	II	227772	YBR003W	COQ1	Verified	+	47	57	10	8	24	22	81	71	8	18	18	25
chrII	244779	II	228336	YBR004C	GPI18	Verified	-	14	50	6	6	25	26	28	67	7	4	23	22
chrII	245034	II	228591	YBR004C	GPI18	Verified	-	22	48	5	8	12	17	67	68	3	9	9	40
chrII	245073	II	228630	YBR004C	GPI18	Verified	-	12	32	1	4	5	4	28	51	4	3	10	13
chrII	245305	II	228862	YBR004C	GPI18	Verified	-	9	15	3	7	5	11	41	28	0	4	16	22
chrII	246027	II	229587	YBR005W	RCR1	Verified	+	56	74	18	22	19	21	137	83	15	32	24	33
chrII	246059	II	229619	YBR005W	RCR1	Verified	+	66	90	16	46	48	27	126	100	16	22	20	48
chrII	246172	II	229732	YBR005W	RCR1	Verified	+	84	79	20	32	22	32	237	108	31	43	21	29
chrII	247234	II	230793	YBR006W	UGA2	Verified	+	58	27	9	12	4	1	134	26	32	34	9	10
chrII	247522	II	231081	YBR006W	UGA2	Verified	+	13	34	2	4	5	8	42	35	2	12	9	23
chrII	247603	II	231162	YBR006W	UGA2	Verified	+	31	41	4	10	11	14	41	43	14	17	10	9
chrII	247759	II	231318	YBR006W	UGA2	Verified	+	33	72	10	9	15	12	45	37	13	11	17	13
chrII	247789	II	231348	YBR006W	UGA2	Verified	+	31	77	2	8	16	11	56	48	5	11	14	19
chrII	247813	II	231372	YBR006W	UGA2	Verified	+	19	60	1	4	15	15	20	35	2	3	10	15
chrII	247993	II	231552	YBR006W	UGA2	Verified	+	33	50	10	7	14	24	46	49	5	13	6	21
chrII	248152	II	231711	YBR006W	UGA2	Verified	+	27	93	2	7	19	44	37	104	13	11	20	26
chrII	248212	II	231771	YBR006W	UGA2	Verified	+	12	67	3	2	29	18	31	92	5	1	26	12
chrII	248918	II	232476	YBR007C	DSF2	Verified	-	15	33	7	3	8	10	22	25	5	5	8	13
chrII	249073	II	232631	YBR007C	DSF2	Verified	-	11	54	2	6	17	15	58	39	6	8	2	9
chrII	249400	II	232958	YBR007C	DSF2	Verified	-	56	23	16	11	8	7	67	20	3	18	14	14
chrII	249533	II	233091	YBR007C	DSF2	Verified	-	28	43	13	13	10	15	72	14	11	7	6	4
chrII	249570	II	233128	YBR007C	DSF2	Verified	-	38	48	5	8	7	25	56	24	7	6	8	14
chrII	249967	II	233525	YBR007C	DSF2	Verified	-	40	32	11	17	11	8	67	19	19	13	8	14
chrII	250250	II	233808	YBR007C	DSF2	Verified	-	22	35	8	12	7	20	37	13	13	9	6	12
chrII	250316	II	233874	YBR007C	DSF2	Verified	-	34	29	3	23	8	3	46	21	6	12	4	5
chrII	250396	II	233954	YBR007C	DSF2	Verified	-	36	37	8	8	14	10	64	29	14	20	8	4
chrII	250482	II	234040	YBR007C	DSF2	Verified	-	10	27	3	6	9	7	62	23	9	12	5	13
chrII	251004	II	234562	YBR007C	DSF2	Verified	-	39	31	9	12	7	12	62	5	12	14	4	7
chrII	252680	II	236237	YBR008C	FLR1	Verified	-	1	74	0	0	4	4	1	29	0	0	6	4
chrII	252704	II	236261	YBR008C	FLR1	Verified	-	0	60	0	0	1	14	1	26	0	0	8	8
chrII	252792	II	236349	YBR008C	FLR1	Verified	-	0	45	0	0	5	4	2	51	0	0	10	9
chrII	253219	II	236776	YBR008C	FLR1	Verified	-	1	44	0	0	4	7	2	28	0	0	9	5
chrII	253709	II	237266	YBR008C	FLR1	Verified	-	1	45	0	1	4	6	0	28	0	2	7	6
chrII	254030	II	237587	YBR008C	FLR1	Verified	-	0	27	0	0	1	10	0	31	0	0	8	7
chrII	254124	II	237681	YBR008C	FLR1	Verified	-	2	27	0	0	3	10	0	15	0	0	8	11
chrII	255469	II	239026	YBR009C	HHF1	Verified	-	4771	11279	1180	1437	2543	3346	7351	6365	1064	1216	2196	2800
chrII	257430	II	240987	YBR011C	IPP1	Verified	-	4491	660	769	1177	374	221	7517	773	813	1169	369	213
chrII	257913	II	241470	YBR011C	IPP1	Verified	-	16010	1018	2793	3902	652	366	28120	758	3146	3762	639	235
chrII	259158	II	242709	YBR012C	YBR012C	Dubious	-	2	40	0	0	3	8	14	64	0	3	18	15
chrII	259235	II	242786	YBR012C	YBR012C	Dubious	-	3	39	0	1	6	17	52	88	5	10	25	27
chrII	259284	II	242835	YBR012C	YBR012C	Dubious	-	1	39	0	0	1	15	19	51	5	7	5	22
chrII	259410	II	242961	YBR012C	YBR012C	Dubious	-	12	42	0	0	1	5	31	88	3	6	23	12
chrII	259419	II	242970	YBR012C	YBR012C	Dubious	-	16	32	0	0	12	12	42	93	1	3	22	21
chrII	259438	II	242989	YBR012C	YBR012C	Dubious	-	0	26	1	0	6	6	28	66	6	10	13	21
chrII	259451	II	243002	YBR012C	YBR012C	Dubious	-	5	26	0	0	12	6	25	50	4	12	19	15
chrII	259521	II	243072	YBR012C	YBR012C	Dubious	-	3	26	1	0	10	19	26	65	3	6	24	16
chrII	265775	II	243404	YBR013C	YBR013C	Uncharacterized	-	40	34	8	9	23	31	38	49	0	3	16	18
chrII	265831	II	243460	YBR013C	YBR013C	Uncharacterized	-	231	48	33	68	31	41	237	75	6	26	17	17
chrII	266791	II	244420	YBR014C	GRX7	Verified	-	129	343	46	33	58	106	186	166	29	37	46	88
chrII	266952	II	244581	YBR014C	GRX7	Verified	-	138	315	27	46	71	75	179	265	16	33	52	57
chrII	267100	II	244729	YBR014C	GRX7	Verified	-	98	223	27	24	47	73	129	97	20	19	20	77
chrII	269396	II	247026	YBR015C	MNN2	Verified	-	671	83	162	154	46	32	1156	85	173	143	50	22
chrII	274729	II	252354	YBR018C	GAL7	Verified	-	0	12	0	0	1	0	0	1	0	0	0	2
chrII	277912	II	255537	YBR019C	GAL10	Verified	-	0	0	0	0	0	0	0	1	0	0	0	0
chrII	278218	II	255843	YBR019C	GAL10	Verified	-	0	0	0	0	0	0	0	0	0	0	0	0
chrII	279910	II	257534	YBR020W	GAL1	Verified	+	0	5	0	0	1	2	0	4	0	0	0	0
chrII	286762	II	264365	YBR023C	CHS3	Verified	-	42	89	3	15	32	28	52	93	2	15	21	21
chrII	287483	II	265086	YBR023C	CHS3	Verified	-	50	57	11	20	21	13	138	71	25	27	17	16
chrII	291464	II	269071	YBR025C	OLA1	Verified	-	1317	520	349	494	218	205	3335	692	602	528	204	203
chrII	295710	II	273316	YBR028C	YPK3	Verified	-	71	94	20	25	30	16	142	89	25	24	21	27
chrII	295912	II	273518	YBR028C	YPK3	Verified	-	167	70	30	35	39	14	177	88	20	29	19	34
chrII	297226	II	274832	YBR029C	CDS1	Verified	-	78	92	26	28	55	46	269	152	29	34	39	36
chrII	297610	II	275216	YBR029C	CDS1	Verified	-	297	80	122	136	39	25	797	187	62	123	43	20
chrII	298721	II	276327	YBR030W	RKM3	Verified	+	25	93	1	6	26	27	30	167	3	4	30	35
chrII	298966	II	276572	YBR030W	RKM3	Verified	+	12	99	2	4	28	24	8	158	4	0	40	36
chrII	298990	II	276596	YBR030W	RKM3	Verified	+	18	106	4	0	29	46	13	126	3	6	23	63
chrII	299034	II	276640	YBR030W	RKM3	Verified	+	9	119	0	5	24	40	20	165	2	6	30	38
chrII	299174	II	276780	YBR030W	RKM3	Verified	+	8	92	0	1	25	50	17	150	3	2	24	33
chrII	299196	II	276802	YBR030W	RKM3	Verified	+	16	109	5	1	31	48	12	135	7	1	26	38
chrII	299389	II	276995	YBR030W	RKM3	Verified	+	7	61	3	2	14	14	15	94	2	0	25	14
chrII	299524	II	277130	YBR030W	RKM3	Verified	+	8	90	1	3	23	33	17	172	4	2	33	37
chrII	299680	II	277298	YBR030W	RKM3	Verified	+	4	80	3	2	27	34	13	139	2	1	27	58
chrII	299708	II	277326	YBR030W	RKM3	Verified	+	12	98	1	0	21	27	9	161	3	1	48	39
chrII	299759	II	277377	YBR030W	RKM3	Verified	+	5	86	3	3	25	31	13	125	3	0	29	41
chrII	299803	II	277421	YBR030W	RKM3	Verified	+	11	132	4	2	25	32	14	139	8	1	26	49
chrII	301549	II	279161	YBR032W	YBR032W	Dubious	+	0	0	0	0	0	0	0	0	0	0	0	0
chrII	301569	II	279181	YBR032W	YBR032W	Dubious	+	0	1	0	0	0	0	0	1	0	0	0	0
chrII	301570	II	279182	YBR032W	YBR032W	Dubious	+	0	1	0	0	0	0	0	1	0	0	0	0
chrII	301710	II	279322	YBR032W	YBR032W	Dubious	+	0	0	0	0	0	0	1	0	0	0	0	0
chrII	302104	II	279716	YBR033W	YBR033W	Uncharacterized	+	0	0	0	0	1	1	0	0	0	0	0	1
chrII	302245	II	279857	YBR033W	YBR033W	Uncharacterized	+	2	0	0	0	0	0	0	0	0	0	0	0
chrII	302473	II	280085	YBR033W	YBR033W	Uncharacterized	+	0	0	0	1	0	1	2	0	0	0	0	0
chrII	302839	II	280451	YBR033W	YBR033W	Uncharacterized	+	1	0	0	2	1	0	1	0	0	1	0	0
chrII	303125	II	280737	YBR033W	YBR033W	Uncharacterized	+	0	0	0	1	0	2	1	1	0	0	0	0
chrII	303528	II	281140	YBR033W	YBR033W	Uncharacterized	+	0	0	0	0	1	0	0	0	0	0	0	1
chrII	304691	II	282303	YBR033W	YBR033W	Uncharacterized	+	3	15	0	1	6	1	1	8	0	0	6	10
chrII	310030	II	287642	YBR036C	CSG2	Verified	-	527	246	131	143	69	64	734	183	113	131	79	62
chrII	310113	II	287725	YBR036C	CSG2	Verified	-	44	151	17	18	11	24	185	35	14	23	17	41
chrII	310972	II	288584	YBR037C	SCO1	Verified	-	20	65	4	12	17	19	56	101	8	5	20	29
chrII	312659	II	290271	YBR038W	CHS2	Verified	+	183	32	37	64	12	9	312	43	39	58	12	9
chrII	314198	II	291810	YBR038W	CHS2	Verified	+	31	48	14	5	10	14	76	48	7	7	12	7
chrII	318379	II	295991	YBR041W	FAT1	Verified	+	216	72	20	47	14	20	234	90	38	61	29	27
chrII	319900	II	297512	YBR041W	FAT1	Verified	+	152	77	38	24	20	25	112	106	37	28	22	32
chrII	320188	II	297800	YBR041W	FAT1	Verified	+	65	78	14	15	11	28	84	93	11	21	25	19
chrII	320539	II	298151	YBR042C	CST26	Verified	-	27	122	3	11	40	40	32	105	7	5	22	29
chrII	320583	II	298195	YBR042C	CST26	Verified	-	36	128	8	6	23	31	50	97	13	6	18	44
chrII	320597	II	298209	YBR042C	CST26	Verified	-	30	101	12	14	17	19	32	73	14	8	26	23
chrII	320638	II	298250	YBR042C	CST26	Verified	-	60	147	14	11	17	20	68	135	11	7	27	50
chrII	320644	II	298256	YBR042C	CST26	Verified	-	60	127	12	16	29	40	63	121	16	13	25	61
chrII	320788	II	298400	YBR042C	CST26	Verified	-	44	145	5	16	18	49	59	105	6	10	22	24
chrII	320851	II	298463	YBR042C	CST26	Verified	-	29	160	7	17	35	46	62	110	5	8	25	36
chrII	320886	II	298498	YBR042C	CST26	Verified	-	18	87	4	3	19	23	31	82	7	5	24	10
chrII	320988	II	298600	YBR042C	CST26	Verified	-	24	95	3	7	29	39	43	98	4	5	22	31
chrII	321385	II	298997	YBR042C	CST26	Verified	-	33	132	7	9	27	30	86	120	7	7	22	41
chrII	321438	II	299050	YBR042C	CST26	Verified	-	47	74	4	14	20	27	66	79	3	18	24	11
chrII	321553	II	299165	YBR042C	CST26	Verified	-	178	123	24	38	29	56	274	85	37	40	29	40
chrII	321906	II	299518	YBR043C	QDR3	Verified	-	8	128	4	2	9	31	8	118	2	2	26	41
chrII	322122	II	299734	YBR043C	QDR3	Verified	-	10	202	3	1	20	52	11	105	4	1	22	46
chrII	322182	II	299794	YBR043C	QDR3	Verified	-	12	171	0	3	9	41	9	107	2	2	12	27
chrII	322479	II	300091	YBR043C	QDR3	Verified	-	14	214	1	2	31	66	16	120	1	2	30	57
chrII	322610	II	300222	YBR043C	QDR3	Verified	-	6	132	4	2	17	23	6	80	4	2	13	37
chrII	322620	II	300232	YBR043C	QDR3	Verified	-	15	119	1	3	14	20	10	75	2	0	20	38
chrII	322797	II	300409	YBR043C	QDR3	Verified	-	16	169	1	5	20	34	6	112	2	1	20	26
chrII	322869	II	300481	YBR043C	QDR3	Verified	-	8	137	0	0	20	19	2	65	0	0	10	19
chrII	323106	II	300719	YBR043C	QDR3	Verified	-	11	127	0	0	11	28	3	105	1	2	28	28
chrII	323184	II	300797	YBR043C	QDR3	Verified	-	9	109	1	0	23	21	4	89	0	0	18	22
chrII	323214	II	300827	YBR043C	QDR3	Verified	-	15	166	1	1	26	30	2	85	1	1	21	31
chrII	323577	II	301190	YBR043C	QDR3	Verified	-	5	89	0	2	9	14	4	71	0	1	7	10
chrII	324455	II	302068	YBR044C	TCM62	Verified	-	4	52	2	7	14	25	20	82	4	7	17	28
chrII	324525	II	302138	YBR044C	TCM62	Verified	-	9	49	0	5	25	22	21	100	9	8	38	26
chrII	324887	II	302500	YBR044C	TCM62	Verified	-	20	70	2	8	23	40	16	106	8	3	27	31
chrII	324926	II	302539	YBR044C	TCM62	Verified	-	10	63	6	3	19	25	44	73	3	11	13	30
chrII	325007	II	302620	YBR044C	TCM62	Verified	-	14	81	7	5	19	38	40	85	4	9	23	25
chrII	325175	II	302788	YBR044C	TCM62	Verified	-	4	68	3	0	8	18	37	75	4	1	18	19
chrII	325202	II	302815	YBR044C	TCM62	Verified	-	5	69	0	4	17	10	28	89	8	2	31	27
chrII	325533	II	303146	YBR044C	TCM62	Verified	-	19	62	4	9	23	27	50	89	4	7	19	32
chrII	325550	II	303163	YBR044C	TCM62	Verified	-	13	64	7	6	20	21	65	96	8	9	17	27
chrII	325595	II	303208	YBR044C	TCM62	Verified	-	11	66	3	7	21	15	59	81	8	11	25	21
chrII	325701	II	303314	YBR044C	TCM62	Verified	-	28	74	13	19	17	21	106	95	22	17	17	28
chrII	328179	II	305794	YBR045C	GIP1	Verified	-	0	21	0	1	0	3	6	37	0	2	5	7
chrII	328278	II	305893	YBR045C	GIP1	Verified	-	2	34	1	1	0	1	11	37	0	5	11	4
chrII	328525	II	306140	YBR045C	GIP1	Verified	-	9	24	0	2	1	1	16	16	2	1	7	11
chrII	328531	II	306146	YBR045C	GIP1	Verified	-	6	26	0	1	1	4	16	32	5	0	6	7
chrII	328557	II	306172	YBR045C	GIP1	Verified	-	2	24	2	4	3	3	23	21	2	5	7	15
chrII	328647	II	306262	YBR045C	GIP1	Verified	-	4	12	0	0	0	5	7	22	0	4	6	6
chrII	328908	II	306523	YBR045C	GIP1	Verified	-	1	6	0	1	8	5	12	17	5	3	1	4
chrII	329472	II	307087	YBR045C	GIP1	Verified	-	0	4	0	1	0	0	3	1	0	0	1	0
chrII	329583	II	307198	YBR045C	GIP1	Verified	-	1	4	0	0	0	1	4	3	1	0	1	4
chrII	329654	II	307269	YBR045C	GIP1	Verified	-	0	5	0	0	1	0	0	6	0	0	3	0
chrII	329730	II	307345	YBR045C	GIP1	Verified	-	0	0	0	0	0	0	4	0	0	0	1	0
chrII	329757	II	307372	YBR045C	GIP1	Verified	-	3	0	0	0	0	4	1	0	0	0	0	0
chrII	329976	II	307591	YBR045C	GIP1	Verified	-	2	6	0	0	0	0	1	4	1	1	2	0
chrII	330647	II	308262	YBR046C	ZTA1	Verified	-	40	28	6	20	13	17	56	27	12	11	9	12
chrII	331253	II	308868	YBR046C	ZTA1	Verified	-	73	19	25	37	13	13	117	27	18	17	14	12
chrII	331350	II	308965	YBR046C	ZTA1	Verified	-	53	26	4	14	10	4	105	29	13	21	11	9
chrII	331446	II	309061	YBR046C	ZTA1	Verified	-	107	40	12	21	14	9	158	33	10	34	8	20
chrII	331937	II	309552	YBR047W	YBR047W	Uncharacterized	+	9	15	3	0	4	2	22	8	1	1	4	7
chrII	331973	II	309588	YBR047W	YBR047W	Uncharacterized	+	36	14	2	6	2	4	44	7	6	4	4	7
chrII	334452	II	312077	YBR049C	REB1	Verified	-	100	83	61	58	28	26	248	83	42	50	27	29
chrII	335310	II	312935	YBR049C	REB1	Verified	-	146	61	59	73	30	17	346	79	46	74	40	7
chrII	336060	II	313685	YBR049C	REB1	Verified	-	81	57	6	21	22	16	214	102	24	33	25	21
chrII	336720	II	314345	YBR049C	REB1	Verified	-	192	67	55	50	30	21	413	81	61	69	24	17
chrII	336747	II	314372	YBR049C	REB1	Verified	-	308	59	43	64	19	28	435	39	50	43	26	27
chrII	337320	II	314951	YBR050C	REG2	Verified	-	1	0	0	0	0	0	0	4	0	0	0	1
chrII	337526	II	315157	YBR050C	REG2	Verified	-	0	2	0	0	2	2	0	1	0	2	0	0
chrII	337567	II	315198	YBR050C	REG2	Verified	-	0	0	0	0	0	2	1	1	0	0	0	2
chrII	337611	II	315242	YBR050C	REG2	Verified	-	0	3	0	0	0	0	1	2	0	1	0	0
chrII	337897	II	315528	YBR050C	REG2	Verified	-	2	1	0	1	0	0	2	1	0	0	0	0
chrII	339083	II	316714	YBR052C	RFS1	Verified	-	578	273	81	144	98	74	846	327	106	147	103	93
chrII	339200	II	316831	YBR052C	RFS1	Verified	-	500	178	207	136	61	91	877	202	247	174	51	85
chrII	339326	II	316957	YBR052C	RFS1	Verified	-	1041	274	130	280	104	96	1529	298	118	292	106	95
chrII	339739	II	317370	YBR053C	YBR053C	Uncharacterized	-	125	224	29	32	53	63	150	128	31	31	41	74
chrII	339902	II	317533	YBR053C	YBR053C	Uncharacterized	-	84	163	10	11	42	38	88	107	14	19	29	57
chrII	339903	II	317534	YBR053C	YBR053C	Uncharacterized	-	67	155	16	17	53	41	70	144	14	18	51	68
chrII	339966	II	317597	YBR053C	YBR053C	Uncharacterized	-	102	172	22	29	45	48	128	86	13	20	39	72
chrII	340305	II	317936	YBR053C	YBR053C	Uncharacterized	-	140	159	33	33	49	58	141	103	21	37	29	70
chrII	340644	II	318275	YBR053C	YBR053C	Uncharacterized	-	218	143	40	67	47	36	232	113	36	56	27	35
chrII	340743	II	318374	YBR053C	YBR053C	Uncharacterized	-	48	87	14	17	21	33	113	66	24	20	27	20
chrII	343406	II	321039	YBR054W	YRO2	Verified	+	72	58	69	34	46	38	69	28	76	46	42	32
chrII	343713	II	321346	YBR054W	YRO2	Verified	+	23	68	19	15	46	31	26	44	9	16	42	28
chrII	343838	II	321471	YBR054W	YRO2	Verified	+	33	71	17	14	62	25	27	31	19	9	67	19
chrII	343845	II	321478	YBR054W	YRO2	Verified	+	35	80	22	19	52	32	44	28	25	8	57	25
chrII	343970	II	321603	YBR054W	YRO2	Verified	+	42	96	26	17	64	24	39	33	29	8	62	28
chrII	344093	II	321726	YBR054W	YRO2	Verified	+	16	57	28	8	24	18	24	26	25	5	19	19
chrII	344938	II	322565	YBR055C	PRP6	Verified	-	12	44	0	4	12	9	16	41	1	2	7	10
chrII	345172	II	322799	YBR055C	PRP6	Verified	-	11	41	0	5	11	5	10	53	1	3	8	12
chrII	345288	II	322915	YBR055C	PRP6	Verified	-	11	38	1	2	9	18	15	49	1	3	10	16
chrII	345609	II	323236	YBR055C	PRP6	Verified	-	7	33	6	10	5	18	26	51	7	3	9	11
chrII	346082	II	323709	YBR055C	PRP6	Verified	-	12	36	0	7	17	8	25	41	2	4	7	14
chrII	346270	II	323897	YBR055C	PRP6	Verified	-	8	43	5	6	11	8	35	42	2	5	15	4
chrII	346363	II	323990	YBR055C	PRP6	Verified	-	29	40	4	6	7	23	28	38	3	8	11	6
chrII	346437	II	324064	YBR055C	PRP6	Verified	-	40	56	1	11	16	23	47	53	3	5	23	15
chrII	346636	II	324263	YBR055C	PRP6	Verified	-	16	50	9	8	8	16	31	41	4	10	12	21
chrII	346663	II	324290	YBR055C	PRP6	Verified	-	20	44	4	6	7	10	37	53	5	6	13	10
chrII	346741	II	324368	YBR055C	PRP6	Verified	-	56	73	10	12	12	18	57	54	11	9	7	17
chrII	347020	II	324647	YBR055C	PRP6	Verified	-	43	57	6	13	3	14	100	46	5	8	9	28
chrII	347227	II	324854	YBR055C	PRP6	Verified	-	28	34	11	10	9	10	54	33	4	6	8	9
chrII	347231	II	324858	YBR055C	PRP6	Verified	-	19	38	4	4	10	10	25	30	2	1	6	13
chrII	347935	II	325562	YBR056W	Verified	Verified	+	388	103	66	118	44	41	425	78	86	113	26	31
chrII	348625	II	326252	YBR056W	Verified	Verified	+	40	135	32	18	52	61	63	96	23	29	27	48
chrII	348820	II	326447	YBR056W	Verified	Verified	+	233	161	27	38	61	71	109	134	33	28	56	58
chrII	352302	II	329928	YBR057C	MUM2	Verified	-	79	144	31	17	17	28	152	104	17	12	20	21
chrII	352469	II	330095	YBR057C	MUM2	Verified	-	52	58	11	13	14	32	100	82	10	23	27	20
chrII	352562	II	330188	YBR057C	MUM2	Verified	-	113	106	28	31	34	31	152	103	29	18	19	28
chrII	355349	II	332977	YBR058C	UBP14	Verified	-	33	42	16	14	12	16	97	41	10	19	10	8
chrII	355626	II	333254	YBR058C	UBP14	Verified	-	44	61	8	9	24	17	147	71	17	25	14	14
chrII	355836	II	333464	YBR058C	UBP14	Verified	-	79	48	25	32	15	18	173	71	22	22	22	20
chrII	357199	II	334827	YBR059C	AKL1	Verified	-	40	22	12	12	11	7	75	46	12	15	14	13
chrII	358948	II	336576	YBR059C	AKL1	Verified	-	57	24	21	16	8	17	66	22	16	14	7	9
chrII	359006	II	336634	YBR059C	AKL1	Verified	-	25	28	9	6	8	9	38	36	5	7	14	5
chrII	359116	II	336744	YBR059C	AKL1	Verified	-	30	16	9	25	2	8	62	22	16	10	10	8
chrII	359471	II	337099	YBR059C	AKL1	Verified	-	98	33	29	35	12	7	104	29	11	26	9	9
chrII	359576	II	337204	YBR059C	AKL1	Verified	-	67	19	8	15	7	9	97	30	20	25	16	4
chrII	359654	II	337282	YBR059C	AKL1	Verified	-	96	21	9	26	10	4	102	25	15	21	8	6
chrII	359662	II	337290	YBR059C	AKL1	Verified	-	72	24	13	27	11	9	129	26	14	18	12	11
chrII	359957	II	337585	YBR059C	AKL1	Verified	-	60	15	11	27	7	6	97	29	14	18	17	7
chrII	359978	II	337606	YBR059C	AKL1	Verified	-	120	24	29	29	14	8	195	35	28	39	14	7
chrII	360862	II	338490	YBR060C	ORC2	Verified	-	7	54	2	4	10	13	18	50	9	6	19	11
chrII	361468	II	339096	YBR060C	ORC2	Verified	-	15	41	11	6	10	10	67	48	6	14	12	12
chrII	361648	II	339276	YBR060C	ORC2	Verified	-	33	39	4	6	10	7	95	27	14	17	10	8
chrII	361669	II	339297	YBR060C	ORC2	Verified	-	38	41	3	10	12	12	90	46	8	7	9	16
chrII	362082	II	339710	YBR060C	ORC2	Verified	-	35	39	7	10	5	6	81	44	10	14	10	11
chrII	362354	II	339982	YBR060C	ORC2	Verified	-	27	34	7	6	10	10	67	44	7	9	9	9
chrII	362377	II	340005	YBR060C	ORC2	Verified	-	34	30	6	10	9	7	78	37	8	16	19	13
chrII	365120	II	342817	YBR061C	TRM7	Verified	-	40	82	10	10	16	35	105	138	11	16	30	22
chrII	365126	II	342823	YBR061C	TRM7	Verified	-	46	78	11	13	26	22	114	138	8	14	40	29
chrII	365306	II	343003	YBR061C	TRM7	Verified	-	93	142	27	56	41	45	370	177	41	46	32	45
chrII	365326	II	343023	YBR061C	TRM7	Verified	-	58	148	15	48	42	29	384	157	24	35	35	44
chrII	365525	II	343222	YBR061C	TRM7	Verified	-	80	122	22	28	23	32	243	155	32	40	41	45
chrII	366047	II	343744	YBR062C	YBR062C	Uncharacterized	-	53	165	15	33	20	55	140	153	17	26	36	28
chrII	366120	II	343817	YBR062C	YBR062C	Uncharacterized	-	99	203	13	24	56	46	165	200	15	34	44	71
chrII	366264	II	343961	YBR062C	YBR062C	Uncharacterized	-	100	125	19	28	25	39	176	132	25	28	30	33
chrII	366323	II	344020	YBR062C	YBR062C	Uncharacterized	-	132	153	23	46	58	42	280	181	29	42	44	39
chrII	367200	II	344897	YBR063C	YBR063C	Uncharacterized	-	1	82	0	0	24	32	6	82	1	0	15	35
chrII	367429	II	345126	YBR063C	YBR063C	Uncharacterized	-	0	65	0	0	19	38	0	64	0	0	20	21
chrII	367502	II	345199	YBR063C	YBR063C	Uncharacterized	-	3	83	0	0	15	19	1	54	0	0	10	13
chrII	367503	II	345200	YBR063C	YBR063C	Uncharacterized	-	3	76	2	0	15	18	1	51	0	0	4	15
chrII	367531	II	345228	YBR063C	YBR063C	Uncharacterized	-	1	83	1	0	13	22	3	60	0	0	3	18
chrII	367587	II	345284	YBR063C	YBR063C	Uncharacterized	-	1	92	0	1	13	25	1	77	1	0	14	29
chrII	367601	II	345298	YBR063C	YBR063C	Uncharacterized	-	0	70	0	1	10	20	1	52	0	0	10	24
chrII	367774	II	345471	YBR063C	YBR063C	Uncharacterized	-	2	78	0	0	5	18	1	52	1	0	13	16
chrII	367774	II	345471	YBR064W	YBR064W	Dubious	+	0	0	0	0	0	0	0	0	0	0	0	0
chrII	367802	II	345499	YBR063C	YBR063C	Uncharacterized	-	1	77	0	0	22	14	3	65	0	0	15	18
chrII	367802	II	345499	YBR064W	YBR064W	Dubious	+	0	1	0	0	0	0	0	0	0	0	0	0
chrII	367884	II	345581	YBR063C	YBR063C	Uncharacterized	-	1	60	1	0	14	20	1	62	0	2	20	12
chrII	367884	II	345581	YBR064W	YBR064W	Dubious	+	0	0	0	0	0	0	0	0	0	0	0	0
chrII	368051	II	345748	YBR063C	YBR063C	Uncharacterized	-	3	49	0	0	12	32	0	56	0	0	10	29
chrII	368051	II	345748	YBR064W	YBR064W	Dubious	+	0	0	0	0	0	0	0	1	0	0	0	0
chrII	368084	II	345781	YBR063C	YBR063C	Uncharacterized	-	1	86	0	0	26	26	1	62	0	0	4	25
chrII	368084	II	345781	YBR064W	YBR064W	Dubious	+	0	0	0	0	0	0	0	0	0	0	0	0
chrII	368093	II	345790	YBR063C	YBR063C	Uncharacterized	-	0	89	0	0	15	29	1	55	1	0	4	23
chrII	368093	II	345790	YBR064W	YBR064W	Dubious	+	0	0	0	0	0	0	0	0	0	0	2	0
chrII	368630	II	346327	YBR065C	ECM2	Verified	-	16	68	5	5	11	26	23	49	4	2	8	23
chrII	369040	II	346737	YBR065C	ECM2	Verified	-	45	97	4	13	26	17	39	71	8	7	21	15
chrII	369085	II	346782	YBR065C	ECM2	Verified	-	26	53	6	8	18	23	37	47	4	10	14	14
chrII	369657	II	347354	YBR065C	ECM2	Verified	-	185	70	64	42	21	27	185	41	29	24	14	7
chrII	372481	II	350160	YBR067C	TIP1	Verified	-	720	385	9	25	19	29	121	42	1	4	2	4
chrII	372547	II	350226	YBR067C	TIP1	Verified	-	1054	423	14	41	17	11	206	40	2	2	4	8
chrII	372730	II	350409	YBR067C	TIP1	Verified	-	1835	367	64	31	25	18	228	48	4	2	1	4
chrII	374149	II	351829	YBR068C	BAP2	Verified	-	0	3	2	0	1	0	0	3	0	0	0	0
chrII	375303	II	352983	YBR068C	BAP2	Verified	-	4	0	0	2	0	0	2	0	0	0	0	1
chrII	375370	II	353050	YBR068C	BAP2	Verified	-	0	0	1	2	6	1	0	0	0	1	0	0
chrII	375505	II	353185	YBR068C	BAP2	Verified	-	1	0	0	4	1	1	0	0	0	0	0	0
chrII	376703	II	354384	YBR069C	TAT1	Verified	-	4	23	0	0	3	3	6	20	0	0	2	3
chrII	376898	II	354579	YBR069C	TAT1	Verified	-	1	14	0	0	0	12	5	17	2	1	1	0
chrII	376916	II	354597	YBR069C	TAT1	Verified	-	2	12	0	0	0	1	2	7	0	0	2	2
chrII	377622	II	355303	YBR069C	TAT1	Verified	-	2	14	0	1	1	0	7	10	0	0	0	2
chrII	377657	II	355338	YBR069C	TAT1	Verified	-	4	9	0	1	0	1	2	0	0	0	0	5
chrII	377735	II	355416	YBR069C	TAT1	Verified	-	5	15	1	0	0	2	5	5	0	0	0	0
chrII	377765	II	355446	YBR069C	TAT1	Verified	-	13	14	0	4	1	0	4	14	2	2	0	2
chrII	377771	II	355452	YBR069C	TAT1	Verified	-	13	5	0	1	2	0	0	6	0	1	2	0
chrII	377776	II	355457	YBR069C	TAT1	Verified	-	6	6	0	0	2	0	0	13	1	0	1	1
chrII	377807	II	355488	YBR069C	TAT1	Verified	-	2	17	0	4	0	0	11	10	0	0	0	1
chrII	377820	II	355501	YBR069C	TAT1	Verified	-	2	15	0	1	3	0	6	6	0	0	0	3
chrII	377867	II	355548	YBR069C	TAT1	Verified	-	2	2	0	0	1	0	1	1	0	0	0	4
chrII	378164	II	355845	YBR069C	TAT1	Verified	-	0	0	0	0	0	2	1	2	0	0	0	0
chrII	379311	II	356991	YBR070C	ALG14	Verified	-	20	87	6	5	15	39	44	82	12	4	14	50
chrII	379421	II	357101	YBR070C	ALG14	Verified	-	12	117	2	1	40	48	47	103	3	11	45	53
chrII	379464	II	357144	YBR070C	ALG14	Verified	-	39	145	4	6	25	35	62	70	5	10	25	29
chrII	379470	II	357150	YBR070C	ALG14	Verified	-	40	96	7	1	43	31	57	88	1	11	26	29
chrII	379598	II	357278	YBR070C	ALG14	Verified	-	38	132	7	15	25	40	85	93	7	14	50	40
chrII	380911	II	358593	YBR071W	Verified	Verified	+	273	145	63	113	51	39	560	148	90	109	50	43
chrII	380932	II	358614	YBR071W	Verified	Verified	+	242	124	55	68	49	40	450	159	72	92	38	56
chrII	380971	II	358653	YBR071W	Verified	Verified	+	311	109	53	81	38	49	562	144	48	100	34	41
chrII	382146	II	359809	YBR072W	HSP26	Verified	+	1226	222	156	129	60	28	68	12	43	49	32	13
chrII	382471	II	360134	YBR072W	HSP26	Verified	+	218	135	69	28	20	16	33	13	24	7	13	10
chrII	382571	II	360234	YBR072W	HSP26	Verified	+	396	241	60	49	40	33	21	23	18	12	23	6
chrII	382581	II	360244	YBR072W	HSP26	Verified	+	525	263	63	106	47	36	26	27	21	15	32	19
chrII	382644	II	360307	YBR072W	HSP26	Verified	+	728	193	44	71	38	25	33	24	21	28	17	13
chrII	382880	II	360543	YBR072C-A	YBR072C-A	Uncharacterized	-	0	19	0	0	0	1	1	3	0	0	0	0
chrII	382911	II	360574	YBR072C-A	YBR072C-A	Uncharacterized	-	1	11	0	0	0	1	0	3	0	0	0	1
chrII	382963	II	360627	YBR072C-A	YBR072C-A	Uncharacterized	-	0	0	0	0	0	0	0	4	0	0	0	0
chrII	383124	II	360787	YBR073W	RDH54	Verified	+	14	4	0	0	1	7	24	5	1	1	1	2
chrII	383390	II	361054	YBR073W	RDH54	Verified	+	104	78	4	8	5	1	245	93	5	6	5	9
chrII	383707	II	361371	YBR073W	RDH54	Verified	+	26	57	1	0	4	3	113	68	3	5	3	5
chrII	383768	II	361432	YBR073W	RDH54	Verified	+	129	76	6	8	4	0	263	106	5	7	5	2
chrII	384458	II	362122	YBR073W	RDH54	Verified	+	50	89	1	2	1	2	91	106	1	1	4	4
chrII	384578	II	362242	YBR073W	RDH54	Verified	+	40	83	2	2	2	4	100	84	0	1	2	0
chrII	384692	II	362356	YBR073W	RDH54	Verified	+	18	71	0	0	5	6	45	83	3	0	4	4
chrII	384884	II	362548	YBR073W	RDH54	Verified	+	37	83	0	4	11	1	78	108	1	0	2	13
chrII	384955	II	362619	YBR073W	RDH54	Verified	+	48	89	8	4	3	0	109	142	3	1	1	10
chrII	385111	II	362775	YBR073W	RDH54	Verified	+	27	82	0	1	4	12	54	110	0	0	4	11
chrII	385403	II	363067	YBR073W	RDH54	Verified	+	41	95	1	0	3	7	118	129	3	4	8	7
chrII	385445	II	363109	YBR073W	RDH54	Verified	+	45	93	4	5	3	9	104	127	2	6	3	13
chrII	385559	II	363223	YBR073W	RDH54	Verified	+	25	81	0	0	2	7	64	125	0	2	5	7
chrII	385766	II	363430	YBR073W	RDH54	Verified	+	28	109	1	0	2	5	50	136	1	1	7	10
chrII	385829	II	363493	YBR073W	RDH54	Verified	+	32	148	0	0	9	14	75	163	2	0	7	10
chrII	385925	II	363589	YBR073W	RDH54	Verified	+	22	128	0	1	8	9	48	200	2	2	13	8
chrII	386474	II	364137	YBR074W	PFF1	Verified	+	94	58	28	25	16	23	137	60	20	24	21	20
chrII	386919	II	364582	YBR074W	PFF1	Verified	+	37	57	3	19	18	20	90	94	8	13	16	31
chrII	386954	II	364617	YBR074W	PFF1	Verified	+	34	67	16	15	13	18	85	66	21	11	34	31
chrII	387022	II	364685	YBR074W	PFF1	Verified	+	75	83	24	48	22	33	133	103	22	28	22	36
chrII	387301	II	364964	YBR074W	PFF1	Verified	+	19	79	2	12	18	26	58	71	7	10	12	15
chrII	387453	II	365116	YBR074W	PFF1	Verified	+	61	73	7	13	23	35	128	90	8	29	30	27
chrII	387602	II	365265	YBR074W	PFF1	Verified	+	21	53	4	9	14	28	50	77	9	11	18	17
chrII	387923	II	365586	YBR074W	PFF1	Verified	+	45	90	15	8	28	16	63	60	10	12	19	26
chrII	387935	II	365598	YBR074W	PFF1	Verified	+	58	102	19	4	9	24	75	95	11	14	29	27
chrII	387954	II	365617	YBR074W	PFF1	Verified	+	24	66	5	4	14	25	36	99	8	5	26	17
chrII	388313	II	365976	YBR074W	PFF1	Verified	+	32	65	7	8	10	11	27	65	11	7	17	17
chrII	388325	II	365988	YBR074W	PFF1	Verified	+	25	78	9	15	21	9	42	62	10	10	19	45
chrII	388687	II	366350	YBR074W	PFF1	Verified	+	38	90	6	8	15	15	51	101	9	11	20	32
chrII	388769	II	366432	YBR074W	PFF1	Verified	+	49	58	17	12	7	19	60	69	20	22	14	14
chrII	388878	II	366541	YBR074W	PFF1	Verified	+	43	105	21	9	22	12	72	96	25	17	29	34
chrII	388901	II	366564	YBR074W	PFF1	Verified	+	44	110	28	18	16	25	111	155	26	27	31	45
chrII	389007	II	366670	YBR074W	PFF1	Verified	+	41	72	15	12	12	30	79	73	29	27	19	27
chrII	390252	II	367917	YBR076W	ECM8	Verified	+	0	2	0	0	0	0	0	0	0	0	0	0
chrII	390461	II	368126	YBR076W	ECM8	Verified	+	0	0	0	0	0	0	0	0	0	0	0	0
chrII	390676	II	368341	YBR076W	ECM8	Verified	+	2	3	0	0	0	0	0	0	0	0	0	0
chrII	391457	II	369120	YBR076C-A	YBR076C-A	Dubious	-	21	43	5	12	11	17	8	40	3	4	16	12
chrII	391835	II	369497	YBR077C	SLM4	Verified	-	130	171	37	39	32	66	283	199	24	36	62	80
chrII	391895	II	369557	YBR077C	SLM4	Verified	-	99	156	17	34	62	44	279	250	31	55	53	48
chrII	392090	II	369752	YBR077C	SLM4	Verified	-	273	183	80	127	56	53	546	205	94	109	68	63
chrII	392135	II	369797	YBR077C	SLM4	Verified	-	199	252	55	71	55	75	356	217	59	80	72	121
chrII	393519	II	371198	YBR078W	ECM33	Verified	+	4412	292	918	659	225	67	5650	209	730	533	174	78
chrII	393698	II	371377	YBR078W	ECM33	Verified	+	7032	1004	1867	1770	591	306	9026	729	1852	1603	624	274
chrII	393708	II	371387	YBR078W	ECM33	Verified	+	7804	896	2086	1686	559	244	8443	623	1997	1599	591	216
chrII	394376	II	372055	YBR078W	ECM33	Verified	+	4869	917	1101	1345	533	276	6961	864	848	1324	481	271
chrII	394415	II	372094	YBR078W	ECM33	Verified	+	4724	945	1455	1329	395	278	7014	480	1155	1076	333	248
chrII	394430	II	372109	YBR078W	ECM33	Verified	+	4366	967	1538	1278	434	252	6549	688	1190	1096	423	254
chrII	394461	II	372140	YBR078W	ECM33	Verified	+	4173	955	1292	1856	427	290	9363	562	1354	1488	335	220
chrII	394726	II	372405	YBR078W	ECM33	Verified	+	3024	722	697	851	247	228	4071	653	640	713	297	192
chrII	395606	II	373285	YBR079C	RPG1	Verified	-	368	132	133	134	89	46	1036	235	136	168	76	44
chrII	395756	II	373435	YBR079C	RPG1	Verified	-	312	100	172	190	48	60	837	156	122	165	52	39
chrII	396967	II	374698	YBR079C	RPG1	Verified	-	151	129	45	52	57	32	246	120	44	44	26	28
chrII	396972	II	374703	YBR079C	RPG1	Verified	-	162	127	55	63	54	46	203	92	47	35	28	15
chrII	397114	II	374846	YBR079C	RPG1	Verified	-	246	117	84	66	42	41	380	153	66	79	51	48
chrII	397162	II	374894	YBR079C	RPG1	Verified	-	192	140	67	63	61	44	572	180	37	69	51	39
chrII	397348	II	375080	YBR079C	RPG1	Verified	-	147	93	69	61	30	39	402	152	52	58	51	48
chrII	397360	II	375092	YBR079C	RPG1	Verified	-	99	97	32	36	32	45	396	157	29	53	44	45
chrII	397435	II	375167	YBR079C	RPG1	Verified	-	214	149	73	117	46	43	883	239	64	104	56	51
chrII	397813	II	375547	YBR079C	RPG1	Verified	-	175	125	48	75	43	49	598	199	55	84	40	50
chrII	397849	II	375583	YBR079C	RPG1	Verified	-	173	87	35	67	22	30	813	184	53	90	42	33
chrII	397984	II	375718	YBR079C	RPG1	Verified	-	324	119	77	142	91	40	1147	170	81	164	72	65
chrII	399535	II	377269	YBR080C	SEC18	Verified	-	155	57	30	50	23	24	324	78	27	69	31	32
chrII	399796	II	377530	YBR080C	SEC18	Verified	-	115	41	51	69	8	10	262	37	41	49	15	6
chrII	399991	II	377725	YBR080C	SEC18	Verified	-	264	62	70	113	19	20	456	78	65	84	30	23
chrII	400486	II	378220	YBR080C	SEC18	Verified	-	113	53	46	57	21	25	215	64	32	34	21	31
chrII	400827	II	378561	YBR080C	SEC18	Verified	-	175	47	69	55	20	20	338	54	32	52	31	16
chrII	401604	II	379338	YBR081C	SPT7	Verified	-	35	78	6	8	15	17	42	78	4	7	20	14
chrII	401612	II	379346	YBR081C	SPT7	Verified	-	21	67	5	8	10	18	50	64	6	9	16	21
chrII	401915	II	379649	YBR081C	SPT7	Verified	-	13	66	4	3	11	8	15	61	3	4	16	22
chrII	402249	II	379983	YBR081C	SPT7	Verified	-	10	53	3	2	6	10	29	66	0	3	16	17
chrII	403146	II	380880	YBR081C	SPT7	Verified	-	22	18	8	3	3	4	30	20	11	7	2	10
chrII	403244	II	380978	YBR081C	SPT7	Verified	-	23	25	9	5	11	18	56	53	11	18	15	22
chrII	403354	II	381088	YBR081C	SPT7	Verified	-	15	31	8	5	8	4	24	34	9	6	11	12
chrII	403369	II	381103	YBR081C	SPT7	Verified	-	10	24	8	6	3	8	26	25	6	1	3	1
chrII	403621	II	381355	YBR081C	SPT7	Verified	-	13	41	4	4	10	11	24	50	5	5	11	19
chrII	403763	II	381497	YBR081C	SPT7	Verified	-	15	27	1	3	12	9	15	37	2	8	1	17
chrII	403944	II	381678	YBR081C	SPT7	Verified	-	18	15	11	8	4	8	26	25	8	13	3	7
chrII	404067	II	381801	YBR081C	SPT7	Verified	-	21	34	19	13	10	10	53	40	9	12	8	15
chrII	404090	II	381824	YBR081C	SPT7	Verified	-	12	42	9	6	7	1	47	41	8	10	25	10
chrII	404101	II	381835	YBR081C	SPT7	Verified	-	12	30	5	4	6	1	31	36	3	9	18	14
chrII	404406	II	382140	YBR081C	SPT7	Verified	-	20	25	3	3	15	5	37	38	3	3	10	13
chrII	404589	II	382323	YBR081C	SPT7	Verified	-	20	27	13	21	13	3	44	30	6	5	5	9
chrII	404662	II	382396	YBR081C	SPT7	Verified	-	38	34	9	9	7	6	56	36	14	15	7	3
chrII	404844	II	382578	YBR081C	SPT7	Verified	-	12	37	3	8	4	4	43	30	4	7	6	14
chrII	405122	II	382856	YBR081C	SPT7	Verified	-	38	35	11	10	19	12	97	44	5	11	20	6
chrII	406787	II	390486	YBR082C	UBC4	Verified	-	1434	487	314	360	207	167	2776	498	259	285	137	138
chrII	406889	II	390588	YBR082C	UBC4	Verified	-	2623	456	804	711	180	113	6339	522	951	885	207	140
chrII	407146	II	390845	YBR082C	UBC4	Verified	-	2745	342	632	624	214	104	6666	440	846	737	209	159
chrII	409264	II	392962	YBR083W	TEC1	Verified	+	116	33	0	1	6	2	236	68	2	0	1	3
chrII	409364	II	393062	YBR083W	TEC1	Verified	+	142	63	1	3	1	7	341	99	0	1	1	5
chrII	409999	II	393697	YBR083W	TEC1	Verified	+	170	50	2	2	5	2	432	73	4	2	1	7
chrII	410209	II	393907	YBR083W	TEC1	Verified	+	100	39	1	1	2	3	217	66	0	0	2	7
chrII	410546	II	394244	YBR083W	TEC1	Verified	+	104	44	0	4	1	3	216	110	3	0	9	16
chrII	411152	II	394850	YBR084W	MIS1	Verified	+	396	197	126	153	56	45	998	246	102	145	70	58
chrII	412233	II	395931	YBR084W	MIS1	Verified	+	193	116	102	88	55	27	475	214	66	80	44	37
chrII	412403	II	396101	YBR084W	MIS1	Verified	+	26	78	18	12	4	15	163	76	21	18	14	34
chrII	412642	II	396340	YBR084W	MIS1	Verified	+	167	75	96	90	40	40	485	145	68	92	42	48
chrII	413099	II	396797	YBR084W	MIS1	Verified	+	150	167	27	81	50	58	402	248	35	56	61	73
chrII	413111	II	396809	YBR084W	MIS1	Verified	+	168	138	39	64	38	57	362	218	24	69	58	68
chrII	413117	II	396815	YBR084W	MIS1	Verified	+	139	142	34	49	27	50	298	167	31	52	28	52
chrII	413148	II	396846	YBR084W	MIS1	Verified	+	115	200	86	68	47	62	506	268	88	64	38	49
chrII	413264	II	396962	YBR084W	MIS1	Verified	+	43	179	15	21	37	65	173	142	19	25	35	46
chrII	413270	II	396968	YBR084W	MIS1	Verified	+	62	195	14	18	36	50	147	185	17	11	47	54
chrII	413321	II	397019	YBR084W	MIS1	Verified	+	46	158	23	18	28	49	235	204	43	36	57	60
chrII	413777	II	397475	YBR084W	MIS1	Verified	+	157	207	95	79	60	84	337	288	65	49	66	58
chrII	415997	II	399698	YBR085W	AAC3	Verified	+	7	41	2	1	3	5	2	22	0	1	1	1
chrII	416328	II	400029	YBR085W	AAC3	Verified	+	10	33	0	0	2	6	17	9	0	0	3	2
chrII	416426	II	400127	YBR085W	AAC3	Verified	+	6	36	1	3	1	0	12	18	0	1	7	6
chrII	419139	II	402836	YBR085C-A	Verified	Verified	-	715	1003	315	391	357	501	1867	655	354	421	242	311
chrII	420402	II	404109	YBR086C	IST2	Verified	-	148	92	40	39	35	23	233	101	58	46	29	24
chrII	420411	II	404118	YBR086C	IST2	Verified	-	177	75	41	57	24	15	216	92	60	44	27	18
chrII	420567	II	404274	YBR086C	IST2	Verified	-	210	116	71	72	39	36	260	57	74	74	32	44
chrII	420692	II	404399	YBR086C	IST2	Verified	-	140	65	18	38	17	17	143	48	24	40	10	26
chrII	420720	II	404427	YBR086C	IST2	Verified	-	189	105	63	62	38	29	265	92	56	55	33	32
chrII	420843	II	404550	YBR086C	IST2	Verified	-	78	45	16	18	11	16	102	49	17	21	15	22
chrII	421082	II	404789	YBR086C	IST2	Verified	-	73	55	16	20	23	9	105	90	16	20	20	21
chrII	421116	II	404823	YBR086C	IST2	Verified	-	99	85	21	27	12	19	136	63	9	40	12	20
chrII	421574	II	405281	YBR086C	IST2	Verified	-	114	79	41	25	17	18	126	72	28	29	26	31
chrII	421673	II	405380	YBR086C	IST2	Verified	-	254	80	35	55	28	26	240	74	56	52	36	32
chrII	421692	II	405399	YBR086C	IST2	Verified	-	218	70	56	26	24	12	180	75	69	35	48	35
chrII	421695	II	405402	YBR086C	IST2	Verified	-	233	83	74	42	28	18	164	88	77	52	45	28
chrII	422076	II	405783	YBR086C	IST2	Verified	-	73	49	9	14	12	33	82	53	17	12	12	14
chrII	422148	II	405855	YBR086C	IST2	Verified	-	80	69	31	23	15	10	145	62	33	29	18	18
chrII	422164	II	405871	YBR086C	IST2	Verified	-	49	51	17	11	16	24	136	53	17	15	15	21
chrII	422415	II	406122	YBR086C	IST2	Verified	-	105	48	38	38	12	16	159	39	35	30	24	16
chrII	422475	II	406182	YBR086C	IST2	Verified	-	84	47	15	21	12	12	153	61	23	26	21	21
chrII	422583	II	406290	YBR086C	IST2	Verified	-	222	62	32	52	22	14	304	73	40	57	37	18
chrII	422622	II	406329	YBR086C	IST2	Verified	-	166	30	13	46	20	20	293	65	44	74	28	20
chrII	422634	II	406341	YBR086C	IST2	Verified	-	205	58	31	38	27	26	329	60	34	51	29	27
chrII	422762	II	406469	YBR086C	IST2	Verified	-	243	59	22	58	22	21	367	63	37	73	31	20
chrII	422913	II	406620	YBR086C	IST2	Verified	-	367	66	93	104	51	20	545	75	84	97	57	11
chrII	423800	II	407509	YBR087W	RFC5	Verified	+	223	200	50	62	60	71	462	226	34	61	55	92
chrII	423950	II	407659	YBR087W	RFC5	Verified	+	100	127	17	31	56	53	321	210	30	65	52	52
chrII	424031	II	407740	YBR087W	RFC5	Verified	+	84	182	16	22	44	56	134	214	16	16	46	40
chrII	424199	II	407908	YBR087W	RFC5	Verified	+	21	188	6	6	49	62	60	244	7	8	49	54
chrII	424346	II	408055	YBR087W	RFC5	Verified	+	46	219	4	7	51	52	77	233	10	15	67	34
chrII	424367	II	408076	YBR087W	RFC5	Verified	+	57	240	11	24	46	77	99	214	6	17	64	61
chrII	424421	II	408130	YBR087W	RFC5	Verified	+	27	179	18	16	73	80	65	175	16	12	51	69
chrII	424451	II	408160	YBR087W	RFC5	Verified	+	48	206	8	21	50	63	94	183	12	18	47	94
chrII	424490	II	408199	YBR087W	RFC5	Verified	+	46	227	10	12	47	49	77	252	13	12	58	99
chrII	424607	II	408316	YBR087W	RFC5	Verified	+	79	232	16	25	76	72	153	234	10	23	68	85
chrII	424811	II	408520	YBR087W	RFC5	Verified	+	45	196	12	16	48	38	98	222	14	11	47	80
chrII	425467	II	409175	YBR088C	POL30	Verified	-	381	246	84	114	98	82	555	283	102	101	80	88
chrII	425467	II	409175	YBR089W	YBR089W	Dubious	+	0	0	0	0	0	0	0	3	0	0	0	0
chrII	426936	II	410644	YBR090C	YBR090C	Uncharacterized	-	0	0	0	0	0	0	0	4	0	0	0	0
chrII	427377	II	411085	YBR091C	TIM12	Verified	-	133	229	54	57	57	61	494	296	48	64	73	85
chrII	427719	II	411423	YBR092C	PHO3	Verified	-	14	54	5	6	9	29	34	72	2	4	17	26
chrII	427998	II	411702	YBR092C	PHO3	Verified	-	31	72	7	5	10	10	19	68	2	6	13	22
chrII	428433	II	412137	YBR092C	PHO3	Verified	-	12	63	1	3	15	21	22	71	1	5	14	12
chrII	428478	II	412182	YBR092C	PHO3	Verified	-	22	64	1	1	11	7	4	66	1	1	7	18
chrII	428484	II	412188	YBR092C	PHO3	Verified	-	8	66	0	5	7	9	12	58	2	2	15	14
chrII	428694	II	412398	YBR092C	PHO3	Verified	-	21	73	8	15	4	25	49	71	7	9	11	20
chrII	428805	II	412509	YBR092C	PHO3	Verified	-	13	88	4	4	7	14	37	87	5	1	12	21
chrII	428862	II	412566	YBR092C	PHO3	Verified	-	20	49	8	4	8	16	35	54	7	7	8	15
chrII	428886	II	412590	YBR092C	PHO3	Verified	-	20	65	4	6	5	11	47	70	1	3	21	26
chrII	428982	II	412686	YBR092C	PHO3	Verified	-	9	35	3	5	6	10	48	24	2	3	3	9
chrII	429095	II	412799	YBR092C	PHO3	Verified	-	124	52	25	23	13	25	84	67	8	12	12	18
chrII	430040	II	413744	YBR093C	PHO5	Verified	-	20	91	2	0	10	10	8	41	0	1	8	6
chrII	430055	II	413759	YBR093C	PHO5	Verified	-	22	95	2	0	9	6	11	34	0	1	4	10
chrII	430067	II	413771	YBR093C	PHO5	Verified	-	7	82	1	2	12	4	9	50	0	2	5	13
chrII	430145	II	413849	YBR093C	PHO5	Verified	-	15	77	0	0	3	9	7	44	0	2	8	8
chrII	430301	II	414005	YBR093C	PHO5	Verified	-	4	59	0	0	6	10	6	37	0	1	4	6
chrII	430846	II	414550	YBR093C	PHO5	Verified	-	13	51	0	0	9	13	12	10	2	0	1	6
chrII	432185	II	415889	YBR094W	PBY1	Verified	+	44	38	7	13	5	9	86	37	10	10	9	5
chrII	432284	II	415988	YBR094W	PBY1	Verified	+	78	54	22	22	13	15	115	41	28	24	14	16
chrII	432329	II	416033	YBR094W	PBY1	Verified	+	43	62	16	28	18	22	119	48	14	24	14	4
chrII	432356	II	416060	YBR094W	PBY1	Verified	+	49	45	10	20	18	13	100	39	11	13	17	11
chrII	432415	II	416119	YBR094W	PBY1	Verified	+	28	52	6	9	9	27	44	50	2	3	7	10
chrII	432497	II	416201	YBR094W	PBY1	Verified	+	24	42	10	7	8	13	26	30	1	5	10	13
chrII	432524	II	416228	YBR094W	PBY1	Verified	+	30	57	7	9	11	31	64	51	4	10	7	10
chrII	432974	II	416678	YBR094W	PBY1	Verified	+	14	33	1	3	14	10	31	56	3	8	7	12
chrII	433187	II	416891	YBR094W	PBY1	Verified	+	46	51	4	16	9	17	65	45	2	6	8	15
chrII	433196	II	416900	YBR094W	PBY1	Verified	+	54	54	4	15	8	24	87	46	2	15	8	7
chrII	433232	II	416936	YBR094W	PBY1	Verified	+	29	51	5	11	12	9	56	40	6	10	18	14
chrII	433640	II	417344	YBR094W	PBY1	Verified	+	16	51	3	5	15	31	23	53	2	4	2	21
chrII	434976	II	418680	YBR095C	RXT2	Verified	-	25	63	1	6	12	6	57	72	7	7	16	29
chrII	435236	II	418940	YBR095C	RXT2	Verified	-	25	75	11	5	19	16	59	64	6	7	17	18
chrII	435261	II	418965	YBR095C	RXT2	Verified	-	61	69	12	17	21	13	107	67	14	16	26	27
chrII	435279	II	418983	YBR095C	RXT2	Verified	-	39	66	20	16	22	11	47	42	13	11	18	11
chrII	435637	II	419341	YBR095C	RXT2	Verified	-	31	54	3	6	7	9	60	50	1	4	14	6
chrII	436119	II	419823	YBR096W	YBR096W	Uncharacterized	+	704	212	106	183	82	57	902	236	137	233	107	60
chrII	437154	II	420858	YBR097W	VPS15	Verified	+	11	22	4	3	6	7	20	12	7	1	8	4
chrII	437187	II	420891	YBR097W	VPS15	Verified	+	16	14	2	3	3	3	30	19	0	2	3	5
chrII	437295	II	420999	YBR097W	VPS15	Verified	+	29	21	3	12	6	4	58	21	2	14	0	1
chrII	437307	II	421011	YBR097W	VPS15	Verified	+	31	25	3	9	1	3	59	23	3	10	0	1
chrII	437440	II	421144	YBR097W	VPS15	Verified	+	12	18	1	2	9	4	12	13	0	2	1	7
chrII	437754	II	421458	YBR097W	VPS15	Verified	+	11	19	2	1	8	2	18	9	1	2	1	2
chrII	438061	II	421765	YBR097W	VPS15	Verified	+	6	8	2	1	6	2	4	9	2	0	4	0
chrII	438126	II	421830	YBR097W	VPS15	Verified	+	5	18	0	6	4	1	8	10	3	2	1	1
chrII	438190	II	421894	YBR097W	VPS15	Verified	+	9	15	2	0	8	2	2	15	2	2	6	3
chrII	438300	II	422004	YBR097W	VPS15	Verified	+	1	16	2	3	0	5	11	18	3	5	2	1
chrII	438523	II	422227	YBR097W	VPS15	Verified	+	12	26	5	9	1	7	14	9	1	1	4	5
chrII	438582	II	422286	YBR097W	VPS15	Verified	+	2	23	1	2	6	5	6	17	2	0	1	3
chrII	438870	II	422574	YBR097W	VPS15	Verified	+	2	23	2	2	6	6	10	16	2	0	2	5
chrII	438919	II	422623	YBR097W	VPS15	Verified	+	6	13	1	3	4	4	7	21	1	1	3	4
chrII	438954	II	422658	YBR097W	VPS15	Verified	+	14	10	1	1	9	2	5	13	2	2	3	4
chrII	439191	II	422895	YBR097W	VPS15	Verified	+	11	19	3	1	5	7	12	14	1	4	0	1
chrII	440220	II	423924	YBR097W	VPS15	Verified	+	5	9	3	1	0	2	10	13	4	2	4	2
chrII	440349	II	424053	YBR097W	VPS15	Verified	+	4	19	4	1	4	11	16	21	4	2	3	5
chrII	441722	II	425426	YBR098W	MMS4	Verified	+	19	22	5	4	5	15	26	25	7	6	4	10
chrII	441772	II	425476	YBR098W	MMS4	Verified	+	7	16	0	4	4	3	19	36	3	2	7	15
chrII	442031	II	425735	YBR098W	MMS4	Verified	+	8	23	8	4	6	1	21	30	3	4	5	15
chrII	442040	II	425744	YBR098W	MMS4	Verified	+	22	15	11	3	14	4	23	30	3	2	3	17
chrII	442059	II	425763	YBR098W	MMS4	Verified	+	6	23	4	1	0	6	39	33	3	0	12	19
chrII	442063	II	425767	YBR098W	MMS4	Verified	+	7	19	3	5	3	7	35	31	5	4	8	9
chrII	442233	II	425937	YBR098W	MMS4	Verified	+	11	24	4	4	1	3	19	16	7	11	3	6
chrII	442249	II	425953	YBR098W	MMS4	Verified	+	4	17	2	2	2	7	17	17	7	7	1	3
chrII	442309	II	426013	YBR098W	MMS4	Verified	+	6	20	4	3	6	3	20	20	3	3	7	5
chrII	442819	II	426523	YBR098W	MMS4	Verified	+	20	35	5	6	9	12	25	44	9	6	15	16
chrII	447158	II	430861	YBR102C	EXO84	Verified	-	43	23	18	10	14	9	106	29	6	15	11	6
chrII	447264	II	430967	YBR102C	EXO84	Verified	-	72	19	13	8	9	10	128	18	5	16	12	9
chrII	447300	II	431003	YBR102C	EXO84	Verified	-	67	23	19	9	9	8	143	27	7	9	10	8
chrII	447876	II	431579	YBR103W	SIF2	Verified	+	73	139	18	23	27	29	143	127	11	32	36	24
chrII	448135	II	431838	YBR103W	SIF2	Verified	+	30	197	7	7	37	65	67	152	10	8	71	49
chrII	448470	II	432173	YBR103W	SIF2	Verified	+	19	133	6	5	42	40	33	92	8	7	30	38
chrII	448507	II	432210	YBR103W	SIF2	Verified	+	26	186	3	2	38	45	47	165	4	7	44	50
chrII	448634	II	432337	YBR103W	SIF2	Verified	+	32	157	3	7	35	33	28	129	2	7	28	27
chrII	449152	II	432855	YBR103W	SIF2	Verified	+	27	220	3	4	42	47	62	186	7	4	63	54
chrII	449253	II	432956	YBR103W	SIF2	Verified	+	24	191	1	3	35	31	33	144	6	3	30	39
chrII	449416	II	433119	YBR103C-A	YBR103C-A	Dubious	-	0	0	0	0	0	0	0	0	0	0	0	0
chrII	450017	II	433720	YBR104W	YMC2	Verified	+	96	369	29	34	54	65	239	297	37	24	67	78
chrII	450938	II	434641	YBR105C	VID24	Verified	-	22	35	5	4	4	10	20	6	1	3	2	2
chrII	451124	II	434827	YBR105C	VID24	Verified	-	28	64	5	3	11	5	11	7	0	1	8	3
chrII	451373	II	435076	YBR105C	VID24	Verified	-	43	31	2	9	5	2	29	5	1	1	4	5
chrII	451442	II	435145	YBR105C	VID24	Verified	-	30	45	7	7	3	6	37	8	4	12	3	5
chrII	451454	II	435157	YBR105C	VID24	Verified	-	50	39	5	9	6	5	64	4	2	17	3	5
chrII	451599	II	435302	YBR105C	VID24	Verified	-	86	58	12	11	3	6	38	4	5	5	3	2
chrII	451779	II	435482	YBR105C	VID24	Verified	-	115	41	9	15	4	2	53	3	3	11	7	0
chrII	451784	II	435487	YBR105C	VID24	Verified	-	72	42	4	8	8	6	45	2	3	11	6	0
chrII	452891	II	436594	YBR106W	PHO88	Verified	+	1461	1556	314	373	326	474	2903	1720	326	361	424	493
chrII	453044	II	436747	YBR106W	PHO88	Verified	+	799	1447	229	277	332	460	1847	1662	290	261	395	421
chrII	453048	II	436751	YBR106W	PHO88	Verified	+	796	1504	207	297	372	467	1700	1813	252	216	414	474
chrII	454021	II	437725	YBR107C	IML3	Verified	-	2	28	5	4	7	11	9	62	3	0	21	13
chrII	454027	II	437731	YBR107C	IML3	Verified	-	3	23	3	2	8	7	12	63	0	0	27	11
chrII	454122	II	437826	YBR107C	IML3	Verified	-	1	51	2	0	17	9	13	87	2	4	19	18
chrII	454135	II	437839	YBR107C	IML3	Verified	-	2	44	1	2	6	4	11	85	0	1	14	14
chrII	454261	II	437965	YBR107C	IML3	Verified	-	3	40	0	3	2	4	26	100	6	6	20	34
chrII	454272	II	437976	YBR107C	IML3	Verified	-	5	35	0	5	2	11	14	50	3	3	7	17
chrII	454336	II	438040	YBR107C	IML3	Verified	-	24	35	6	5	12	3	80	89	6	18	21	25
chrII	454371	II	438075	YBR107C	IML3	Verified	-	16	28	7	11	14	7	58	79	6	12	25	32
chrII	454467	II	438171	YBR107C	IML3	Verified	-	45	42	11	18	15	4	118	85	16	15	18	38
chrII	454488	II	438192	YBR107C	IML3	Verified	-	59	33	13	21	6	21	150	84	10	13	14	36
chrII	454884	II	438590	YBR108W	AIM3	Verified	+	54	4	8	11	2	1	73	8	7	13	1	1
chrII	455010	II	438716	YBR108W	AIM3	Verified	+	32	5	13	11	9	4	56	3	12	14	0	2
chrII	455029	II	438735	YBR108W	AIM3	Verified	+	22	5	6	3	4	2	32	6	5	6	2	3
chrII	455204	II	438910	YBR108W	AIM3	Verified	+	46	9	17	6	4	6	79	5	17	11	3	0
chrII	455407	II	439080	YBR108W	AIM3	Verified	+	47	12	18	17	7	2	88	7	9	33	8	1
chrII	455991	II	439658	YBR108W	AIM3	Verified	+	32	11	14	14	4	2	105	12	22	27	3	6
chrII	456055	II	439722	YBR108W	AIM3	Verified	+	22	10	8	16	4	7	61	10	15	16	8	7
chrII	456132	II	439799	YBR108W	AIM3	Verified	+	31	6	18	19	2	2	97	7	16	20	3	1
chrII	456187	II	439854	YBR108W	AIM3	Verified	+	47	5	3	15	4	4	74	10	6	17	9	1
chrII	456231	II	439898	YBR108W	AIM3	Verified	+	49	16	10	9	3	7	92	8	16	13	14	1
chrII	456336	II	440003	YBR108W	AIM3	Verified	+	15	10	5	4	4	6	51	15	7	12	4	15
chrII	456431	II	440098	YBR108W	AIM3	Verified	+	44	10	18	24	6	4	65	6	20	8	2	1
chrII	456442	II	440109	YBR108W	AIM3	Verified	+	53	14	22	20	8	2	90	8	22	10	2	2
chrII	456657	II	440324	YBR108W	AIM3	Verified	+	47	6	19	22	1	1	60	6	13	11	2	4
chrII	456662	II	440329	YBR108W	AIM3	Verified	+	36	10	13	16	4	6	62	8	8	16	4	5
chrII	456718	II	440385	YBR108W	AIM3	Verified	+	41	14	9	17	4	1	71	13	8	12	3	3
chrII	456771	II	440444	YBR108W	AIM3	Verified	+	37	13	10	15	6	3	59	4	19	19	3	1
chrII	457002	II	440675	YBR108W	AIM3	Verified	+	26	9	7	7	5	2	52	3	8	8	2	0
chrII	457014	II	440687	YBR108W	AIM3	Verified	+	27	7	4	14	2	5	65	8	9	8	5	0
chrII	457024	II	440697	YBR108W	AIM3	Verified	+	41	9	11	12	2	3	55	8	9	13	2	0
chrII	457048	II	440721	YBR108W	AIM3	Verified	+	32	10	3	6	6	4	40	5	4	7	5	0
chrII	457101	II	440774	YBR108W	AIM3	Verified	+	23	10	11	12	9	6	61	8	11	12	3	3
chrII	457215	II	440888	YBR108W	AIM3	Verified	+	54	9	13	9	2	2	81	10	19	23	5	2
chrII	457298	II	440971	YBR108W	AIM3	Verified	+	9	5	6	5	3	1	24	8	4	6	5	3
chrII	457395	II	441068	YBR108W	AIM3	Verified	+	22	5	5	6	2	5	74	16	11	27	7	7
chrII	458104	II	441777	YBR109C	CMD1	Verified	-	1373	350	408	525	183	149	2718	388	397	510	180	120
chrII	458640	II	442313	YBR109W-A	YBR109W-A	Dubious	+	11	10	1	1	1	4	16	9	2	4	5	0
chrII	458748	II	442421	YBR109W-A	YBR109W-A	Dubious	+	1	35	0	2	5	8	7	46	1	2	8	6
chrII	458800	II	442473	YBR109W-A	YBR109W-A	Dubious	+	3	58	0	0	12	17	9	41	0	1	15	12
chrII	458813	II	442486	YBR109W-A	YBR109W-A	Dubious	+	4	51	0	1	17	17	24	42	2	3	9	14
chrII	458919	II	442592	YBR110W	ALG1	Verified	+	244	112	51	45	34	57	426	111	43	67	28	40
chrII	459048	II	442721	YBR110W	ALG1	Verified	+	73	143	15	18	28	37	149	128	18	20	27	40
chrII	459093	II	442766	YBR110W	ALG1	Verified	+	46	92	10	6	16	24	67	91	7	7	19	38
chrII	459628	II	443301	YBR110W	ALG1	Verified	+	25	130	4	2	32	26	33	115	2	2	34	44
chrII	459672	II	443345	YBR110W	ALG1	Verified	+	10	144	5	9	42	26	39	170	7	6	50	39
chrII	460202	II	443875	YBR110W	ALG1	Verified	+	33	138	9	10	38	57	34	112	2	2	29	25
chrII	460203	II	443876	YBR110W	ALG1	Verified	+	37	126	5	10	36	59	38	100	0	2	29	18
chrII	461298	II	444988	YBR111C	YSA1	Verified	-	498	439	95	183	153	165	695	368	68	128	127	134
chrII	461718	II	445408	YBR111C	YSA1	Verified	-	415	265	103	148	94	73	719	222	105	139	95	83
chrII	461771	II	445461	YBR111C	YSA1	Verified	-	700	388	155	171	125	103	880	276	150	131	122	108
chrII	461817	II	445507	YBR111C	YSA1	Verified	-	341	273	85	88	95	75	569	244	82	102	81	85
chrII	461852	II	445542	YBR111C	YSA1	Verified	-	35	122	14	21	36	48	69	202	6	23	70	59
chrII	462560	II	446249	YBR111W-A	SUS1	Verified	+	98	155	29	34	32	69	236	120	36	41	43	41
chrII	462876	II	446565	YBR112C	CYC8	Verified	-	121	75	39	54	38	15	257	66	46	44	36	32
chrII	462933	II	446622	YBR112C	CYC8	Verified	-	131	57	78	87	33	27	367	67	53	74	29	25
chrII	463266	II	446955	YBR112C	CYC8	Verified	-	150	46	43	64	29	14	381	55	58	79	24	18
chrII	463354	II	447043	YBR112C	CYC8	Verified	-	124	59	31	70	10	18	294	69	32	79	29	13
chrII	463357	II	447046	YBR112C	CYC8	Verified	-	135	59	21	68	19	24	349	100	24	75	26	11
chrII	463509	II	447198	YBR112C	CYC8	Verified	-	131	47	31	46	18	15	265	65	38	60	22	25
chrII	463791	II	447480	YBR112C	CYC8	Verified	-	190	54	92	77	19	20	336	47	64	79	19	16
chrII	464001	II	447690	YBR112C	CYC8	Verified	-	190	49	110	94	17	16	442	61	120	110	29	8
chrII	464259	II	447939	YBR112C	CYC8	Verified	-	16	36	5	10	11	16	61	54	10	7	7	5
chrII	464424	II	448104	YBR112C	CYC8	Verified	-	42	48	12	26	25	4	101	40	5	17	9	10
chrII	464478	II	448158	YBR112C	CYC8	Verified	-	40	44	22	12	13	13	117	52	21	15	8	26
chrII	464655	II	448335	YBR112C	CYC8	Verified	-	61	32	12	18	16	25	150	47	12	26	15	11
chrII	464667	II	448347	YBR112C	CYC8	Verified	-	45	30	15	25	15	25	117	55	7	18	17	7
chrII	464940	II	448620	YBR112C	CYC8	Verified	-	67	34	33	21	12	16	162	63	21	23	13	17
chrII	465156	II	448836	YBR112C	CYC8	Verified	-	114	38	60	48	10	18	282	46	39	38	18	6
chrII	465493	II	449173	YBR112C	CYC8	Verified	-	163	34	22	52	17	14	325	60	49	32	25	16
chrII	465618	II	449298	YBR112C	CYC8	Verified	-	176	44	35	52	17	18	510	58	66	68	20	15
chrII	465618	II	449298	YBR113W	YBR113W	Dubious	+	0	0	0	0	0	0	0	0	0	0	0	0
chrII	465657	II	449337	YBR112C	CYC8	Verified	-	158	35	67	60	13	14	757	51	116	98	37	18
chrII	465657	II	449337	YBR113W	YBR113W	Dubious	+	0	0	0	0	0	0	1	1	0	0	0	0
chrII	465694	II	449374	YBR112C	CYC8	Verified	-	220	55	89	87	31	13	563	52	97	74	14	15
chrII	465694	II	449374	YBR113W	YBR113W	Dubious	+	0	0	0	0	0	0	0	0	0	0	0	0
chrII	465853	II	449533	YBR113W	YBR113W	Dubious	+	0	0	0	0	0	0	0	0	0	0	0	0
chrII	465979	II	449659	YBR113W	YBR113W	Dubious	+	0	1	0	0	1	0	0	0	0	0	0	0
chrII	467369	II	451049	YBR114W	RAD16	Verified	+	19	12	14	12	3	2	54	23	9	8	7	8
chrII	467538	II	451218	YBR114W	RAD16	Verified	+	32	5	11	13	2	7	47	20	9	10	6	2
chrII	467580	II	451260	YBR114W	RAD16	Verified	+	30	6	7	12	4	2	60	31	7	10	3	4
chrII	467631	II	451311	YBR114W	RAD16	Verified	+	4	5	9	7	3	2	28	16	7	4	4	1
chrII	467964	II	451644	YBR114W	RAD16	Verified	+	13	10	4	4	1	8	18	35	1	4	1	16
chrII	468345	II	452025	YBR114W	RAD16	Verified	+	9	10	2	8	7	9	24	30	1	6	4	17
chrII	468566	II	452246	YBR114W	RAD16	Verified	+	5	5	2	8	5	9	19	50	4	2	14	10
chrII	468804	II	452484	YBR114W	RAD16	Verified	+	13	13	2	8	3	3	22	29	0	11	9	5
chrII	468870	II	452550	YBR114W	RAD16	Verified	+	18	14	1	3	6	4	31	33	4	2	5	13
chrII	469086	II	452766	YBR114W	RAD16	Verified	+	8	14	1	3	1	3	19	36	2	0	10	8
chrII	469119	II	452799	YBR114W	RAD16	Verified	+	9	23	1	1	10	10	12	20	2	0	9	13
chrII	469122	II	452802	YBR114W	RAD16	Verified	+	15	17	1	6	5	6	16	55	0	0	4	6
chrII	469152	II	452832	YBR114W	RAD16	Verified	+	6	17	8	1	0	8	16	32	3	3	5	27
chrII	469374	II	453054	YBR114W	RAD16	Verified	+	2	7	2	0	2	10	8	49	2	2	10	14
chrII	469512	II	453192	YBR114W	RAD16	Verified	+	6	14	2	2	5	4	17	34	2	2	9	11
chrII	474281	II	457962	YBR116C	YBR116C	Dubious	-	0	2	0	0	0	4	0	2	0	0	0	0
[truncated: 22,216 more rows]

## Sheet: SNPbased_analyses
ORF	BY_FP_Downsampled	RM_FP_Downsampled	BY_mRNA_Downsampled	RM_mRNA_Downsampled	hBY_FP_Downsampled	hRM_FP_Downsampled	hBY_mRNA_Downsampled	hRM_mRNA_Downsampled	BY_FP_HypergeometricSampled	RM_FP_HypergeometricSampled	BY_mRNA_HypergeometricSampled	RM_mRNA_HypergeometricSampled	hBY_FP_HypergeometricSampled	hRM_FP_HypergeometricSampled	hBY_mRNA_HypergeometricSampled	hRM_mRNA_HypergeometricSampled	pValueParents_mRNA	pValueParents_FP	pValueParents_TE	foldChangeParents_mRNA	foldChangeParents_FP	foldChangeParents_TE	pValueHybrid_mRNA	pValueHybrid_FP	pValueHybrid_TE	foldChangeHybrid_mRNA	foldChangeHybrid_FP	foldChangeHybrid_TE
[truncated: 3,342 more rows]

[truncated: 1 more sheets: SNPbased_hybridReproducibility]
